# Supplementary material for: Temperature variation in caves and its significance for subterranean ecosystems
Source: Sci Rep. 2023 Nov 25;13:20735. doi: 10.1038/s41598-023-48014-7 (PMC10676404; doi:10.1038/s41598-023-48014-7)
Supplement: Supplementary file 2 — Supplementary Tables. [file 41598_2023_48014_MOESM2_ESM.xlsx]

## Sheet: Locations
Supplementary Materials
Table S1: Location and coordinates of the 12 studied caves.
Location	Cave	Latitude (°)	Longitude (°)
Azores	Balcões	38.76	-27.25
Croatia	Jazinka	43.9759	16.0297
Guam	Talofofo	13.3421	144.767
Norway	Setergrotta	66.4207	14.258
Southern Portugal	Vale Telheiro	37.1701	-8.03478
Serbia	Lazareva	44.0294	21.9624
Slovenia	Planinska	45.82	14.2458
Slovenia	Vampirjeva	46.3243	13.4495
Spain	Sant Josep	39.8244	-0.25265
Canary Islands	Honda de Güímar	28.308	-16.3724
Canary Islands	Viento	28.3526	-16.7039

## Sheet: Balcões
Supplementary Materials
Table S2: Raw data from the Balcões Cave and respective surface in Azores.
Date	Temperature (℃)	Location
2020-01-09 13:33:37	13.594	Cave
2020-01-09 15:33:37	13.594	Cave
2020-01-09 17:33:37	13.57	Cave
2020-01-09 19:33:37	13.546	Cave
2020-01-09 21:33:37	13.522	Cave
2020-01-09 23:33:37	13.497	Cave
2020-01-10 01:33:37	13.497	Cave
2020-01-10 03:33:37	13.497	Cave
2020-01-10 05:33:37	13.522	Cave
2020-01-10 07:33:37	13.522	Cave
2020-01-10 09:33:37	13.546	Cave
2020-01-10 11:33:37	13.546	Cave
2020-01-10 13:33:37	13.57	Cave
2020-01-10 15:33:37	13.594	Cave
2020-01-10 17:33:37	13.594	Cave
2020-01-10 19:33:37	13.618	Cave
2020-01-10 21:33:37	13.642	Cave
2020-01-10 23:33:37	13.642	Cave
2020-01-11 01:33:37	13.642	Cave
2020-01-11 03:33:37	13.666	Cave
2020-01-11 05:33:37	13.666	Cave
2020-01-11 07:33:37	13.69	Cave
2020-01-11 09:33:37	13.666	Cave
2020-01-11 11:33:37	13.618	Cave
2020-01-11 13:33:37	13.57	Cave
2020-01-11 15:33:37	13.522	Cave
2020-01-11 17:33:37	13.449	Cave
2020-01-11 19:33:37	13.377	Cave
2020-01-11 21:33:37	13.305	Cave
2020-01-11 23:33:37	13.209	Cave
2020-01-12 01:33:37	13.137	Cave
2020-01-12 03:33:37	13.088	Cave
2020-01-12 05:33:37	13.04	Cave
2020-01-12 07:33:37	12.992	Cave
2020-01-12 09:33:37	12.944	Cave
2020-01-12 11:33:37	12.871	Cave
2020-01-12 13:33:37	12.823	Cave
2020-01-12 15:33:37	12.799	Cave
2020-01-12 17:33:37	12.775	Cave
2020-01-12 19:33:37	12.751	Cave
2020-01-12 21:33:37	12.727	Cave
2020-01-12 23:33:37	12.678	Cave
2020-01-13 01:33:37	12.606	Cave
2020-01-13 03:33:37	12.582	Cave
2020-01-13 05:33:37	12.582	Cave
2020-01-13 07:33:37	12.582	Cave
2020-01-13 09:33:37	12.654	Cave
2020-01-13 11:33:37	12.727	Cave
2020-01-13 13:33:37	12.775	Cave
2020-01-13 15:33:37	12.823	Cave
2020-01-13 17:33:37	12.871	Cave
2020-01-13 19:33:37	12.896	Cave
2020-01-13 21:33:37	12.944	Cave
2020-01-13 23:33:37	12.968	Cave
2020-01-14 01:33:37	12.968	Cave
2020-01-14 03:33:37	12.992	Cave
2020-01-14 05:33:37	13.016	Cave
2020-01-14 07:33:37	13.04	Cave
2020-01-14 09:33:37	13.064	Cave
2020-01-14 11:33:37	13.04	Cave
2020-01-14 13:33:37	12.968	Cave
2020-01-14 15:33:37	12.92	Cave
2020-01-14 17:33:37	12.823	Cave
2020-01-14 19:33:37	12.751	Cave
2020-01-14 21:33:37	12.703	Cave
2020-01-14 23:33:37	12.654	Cave
2020-01-15 01:33:37	12.63	Cave
2020-01-15 03:33:37	12.582	Cave
2020-01-15 05:33:37	12.534	Cave
2020-01-15 07:33:37	12.485	Cave
2020-01-15 09:33:37	12.461	Cave
2020-01-15 11:33:37	12.437	Cave
2020-01-15 13:33:37	12.485	Cave
2020-01-15 15:33:37	12.534	Cave
2020-01-15 17:33:37	12.582	Cave
2020-01-15 19:33:37	12.63	Cave
2020-01-15 21:33:37	12.654	Cave
2020-01-15 23:33:37	12.678	Cave
2020-01-16 01:33:37	12.703	Cave
2020-01-16 03:33:37	12.727	Cave
2020-01-16 05:33:37	12.727	Cave
2020-01-16 07:33:37	12.727	Cave
2020-01-16 09:33:37	12.678	Cave
2020-01-16 11:33:37	12.582	Cave
2020-01-16 13:33:37	12.534	Cave
2020-01-16 15:33:37	12.485	Cave
2020-01-16 17:33:37	12.437	Cave
2020-01-16 19:33:37	12.413	Cave
2020-01-16 21:33:37	12.364	Cave
2020-01-16 23:33:37	12.316	Cave
2020-01-17 01:33:37	12.243	Cave
2020-01-17 03:33:37	12.147	Cave
2020-01-17 05:33:37	12.122	Cave
2020-01-17 07:33:37	12.098	Cave
2020-01-17 09:33:37	12.098	Cave
2020-01-17 11:33:37	12.147	Cave
2020-01-17 13:33:37	12.219	Cave
2020-01-17 15:33:37	12.292	Cave
2020-01-17 17:33:37	12.34	Cave
2020-01-17 19:33:37	12.389	Cave
2020-01-17 21:33:37	12.437	Cave
2020-01-17 23:33:37	12.461	Cave
2020-01-18 01:33:37	12.485	Cave
2020-01-18 03:33:37	12.509	Cave
2020-01-18 05:33:37	12.534	Cave
2020-01-18 07:33:37	12.558	Cave
2020-01-18 09:33:37	12.582	Cave
2020-01-18 11:33:37	12.582	Cave
2020-01-18 13:33:37	12.582	Cave
2020-01-18 15:33:37	12.606	Cave
2020-01-18 17:33:37	12.63	Cave
2020-01-18 19:33:37	12.654	Cave
2020-01-18 21:33:37	12.678	Cave
2020-01-18 23:33:37	12.727	Cave
2020-01-19 01:33:37	12.727	Cave
2020-01-19 03:33:37	12.775	Cave
2020-01-19 05:33:37	12.799	Cave
2020-01-19 07:33:37	12.847	Cave
2020-01-19 09:33:37	12.871	Cave
2020-01-19 11:33:37	12.896	Cave
2020-01-19 13:33:37	12.92	Cave
2020-01-19 15:33:37	12.92	Cave
2020-01-19 17:33:37	12.944	Cave
2020-01-19 19:33:37	12.968	Cave
2020-01-19 21:33:37	12.968	Cave
2020-01-19 23:33:37	12.944	Cave
2020-01-20 01:33:37	12.92	Cave
2020-01-20 03:33:37	12.92	Cave
2020-01-20 05:33:37	12.92	Cave
2020-01-20 07:33:37	12.92	Cave
2020-01-20 09:33:37	12.92	Cave
2020-01-20 11:33:37	12.92	Cave
2020-01-20 13:33:37	12.944	Cave
2020-01-20 15:33:37	12.968	Cave
2020-01-20 17:33:37	12.968	Cave
2020-01-20 19:33:37	12.968	Cave
2020-01-20 21:33:37	12.992	Cave
2020-01-20 23:33:37	12.992	Cave
2020-01-21 01:33:37	12.968	Cave
2020-01-21 03:33:37	12.968	Cave
2020-01-21 05:33:37	12.968	Cave
2020-01-21 07:33:37	12.944	Cave
2020-01-21 09:33:37	12.944	Cave
2020-01-21 11:33:37	12.92	Cave
2020-01-21 13:33:37	12.92	Cave
2020-01-21 15:33:37	12.92	Cave
2020-01-21 17:33:37	12.92	Cave
2020-01-21 19:33:37	12.92	Cave
2020-01-21 21:33:37	12.92	Cave
2020-01-21 23:33:37	12.896	Cave
2020-01-22 01:33:37	12.896	Cave
2020-01-22 03:33:37	12.896	Cave
2020-01-22 05:33:37	12.871	Cave
2020-01-22 07:33:37	12.871	Cave
2020-01-22 09:33:37	12.871	Cave
2020-01-22 11:33:37	12.847	Cave
2020-01-22 13:33:37	12.847	Cave
2020-01-22 15:33:37	12.823	Cave
2020-01-22 17:33:37	12.775	Cave
2020-01-22 19:33:37	12.727	Cave
2020-01-22 21:33:37	12.678	Cave
2020-01-22 23:33:37	12.654	Cave
2020-01-23 01:33:37	12.63	Cave
2020-01-23 03:33:37	12.606	Cave
2020-01-23 05:33:37	12.558	Cave
2020-01-23 07:33:37	12.509	Cave
2020-01-23 09:33:37	12.461	Cave
2020-01-23 11:33:37	12.389	Cave
2020-01-23 13:33:37	12.316	Cave
2020-01-23 15:33:37	12.268	Cave
2020-01-23 17:33:37	12.243	Cave
2020-01-23 19:33:37	12.219	Cave
2020-01-23 21:33:37	12.195	Cave
2020-01-23 23:33:37	12.171	Cave
2020-01-24 01:33:37	12.147	Cave
2020-01-24 03:33:37	12.122	Cave
2020-01-24 05:33:37	12.122	Cave
2020-01-24 07:33:37	12.098	Cave
2020-01-24 09:33:37	12.074	Cave
2020-01-24 11:33:37	12.025	Cave
2020-01-24 13:33:37	12.025	Cave
2020-01-24 15:33:37	12.001	Cave
2020-01-24 17:33:37	12.025	Cave
2020-01-24 19:33:37	12.025	Cave
2020-01-24 21:33:37	12.001	Cave
2020-01-24 23:33:37	12.001	Cave
2020-01-25 01:33:37	12.025	Cave
2020-01-25 03:33:37	12.05	Cave
2020-01-25 05:33:37	12.05	Cave
2020-01-25 07:33:37	12.074	Cave
2020-01-25 09:33:37	12.098	Cave
2020-01-25 11:33:37	12.122	Cave
2020-01-25 13:33:37	12.147	Cave
2020-01-25 15:33:37	12.147	Cave
2020-01-25 17:33:37	12.171	Cave
2020-01-25 19:33:37	12.171	Cave
2020-01-25 21:33:37	12.171	Cave
2020-01-25 23:33:37	12.147	Cave
2020-01-26 01:33:37	12.147	Cave
2020-01-26 03:33:37	12.147	Cave
2020-01-26 05:33:37	12.147	Cave
2020-01-26 07:33:37	12.171	Cave
2020-01-26 09:33:37	12.171	Cave
2020-01-26 11:33:37	12.147	Cave
2020-01-26 13:33:37	12.147	Cave
2020-01-26 15:33:37	12.147	Cave
2020-01-26 17:33:37	12.147	Cave
2020-01-26 19:33:37	12.171	Cave
2020-01-26 21:33:37	12.195	Cave
2020-01-26 23:33:37	12.219	Cave
2020-01-27 01:33:37	12.243	Cave
2020-01-27 03:33:37	12.389	Cave
2020-01-27 05:33:37	12.485	Cave
2020-01-27 07:33:37	12.485	Cave
2020-01-27 09:33:37	12.485	Cave
2020-01-27 11:33:37	12.606	Cave
2020-01-27 13:33:37	12.727	Cave
2020-01-27 15:33:37	12.775	Cave
2020-01-27 17:33:37	12.992	Cave
2020-01-27 19:33:37	13.257	Cave
2020-01-27 21:33:37	13.377	Cave
2020-01-27 23:33:37	13.497	Cave
2020-01-28 01:33:37	13.57	Cave
2020-01-28 03:33:37	13.449	Cave
2020-01-28 05:33:37	13.401	Cave
2020-01-28 07:33:37	13.353	Cave
2020-01-28 09:33:37	13.329	Cave
2020-01-28 11:33:37	13.305	Cave
2020-01-28 13:33:37	13.257	Cave
2020-01-28 15:33:37	13.257	Cave
2020-01-28 17:33:37	13.305	Cave
2020-01-28 19:33:37	13.353	Cave
2020-01-28 21:33:37	13.353	Cave
2020-01-28 23:33:37	13.353	Cave
2020-01-29 01:33:37	13.353	Cave
2020-01-29 03:33:37	13.353	Cave
2020-01-29 05:33:37	13.329	Cave
2020-01-29 07:33:37	13.329	Cave
2020-01-29 09:33:37	13.329	Cave
2020-01-29 11:33:37	13.329	Cave
2020-01-29 13:33:37	13.329	Cave
2020-01-29 15:33:37	13.329	Cave
2020-01-29 17:33:37	13.329	Cave
2020-01-29 19:33:37	13.329	Cave
2020-01-29 21:33:37	13.329	Cave
2020-01-29 23:33:37	13.329	Cave
2020-01-30 01:33:37	13.329	Cave
2020-01-30 03:33:37	13.329	Cave
2020-01-30 05:33:37	13.329	Cave
2020-01-30 07:33:37	13.329	Cave
2020-01-30 09:33:37	13.353	Cave
2020-01-30 11:33:37	13.353	Cave
2020-01-30 13:33:37	13.353	Cave
2020-01-30 15:33:37	13.353	Cave
2020-01-30 17:33:37	13.377	Cave
2020-01-30 19:33:37	13.377	Cave
2020-01-30 21:33:37	13.377	Cave
2020-01-30 23:33:37	13.377	Cave
2020-01-31 01:33:37	13.377	Cave
2020-01-31 03:33:37	13.401	Cave
2020-01-31 05:33:37	13.401	Cave
2020-01-31 07:33:37	13.401	Cave
2020-01-31 09:33:37	13.401	Cave
2020-01-31 11:33:37	13.425	Cave
2020-01-31 13:33:37	13.425	Cave
2020-01-31 15:33:37	13.425	Cave
2020-01-31 17:33:37	13.425	Cave
2020-01-31 19:33:37	13.449	Cave
2020-01-31 21:33:37	13.449	Cave
2020-01-31 23:33:37	13.449	Cave
2020-02-01 01:33:37	13.473	Cave
2020-02-01 03:33:37	13.473	Cave
2020-02-01 05:33:37	13.522	Cave
2020-02-01 07:33:37	13.834	Cave
2020-02-01 09:33:37	13.858	Cave
2020-02-01 11:33:37	13.786	Cave
2020-02-01 13:33:37	13.738	Cave
2020-02-01 15:33:37	13.69	Cave
2020-02-01 17:33:37	13.666	Cave
2020-02-01 19:33:37	13.618	Cave
2020-02-01 21:33:37	13.594	Cave
2020-02-01 23:33:37	13.546	Cave
2020-02-02 01:33:37	13.497	Cave
2020-02-02 03:33:37	13.473	Cave
2020-02-02 05:33:37	13.425	Cave
2020-02-02 07:33:37	13.401	Cave
2020-02-02 09:33:37	13.377	Cave
2020-02-02 11:33:37	13.305	Cave
2020-02-02 13:33:37	13.233	Cave
2020-02-02 15:33:37	13.185	Cave
2020-02-02 17:33:37	13.137	Cave
2020-02-02 19:33:37	13.088	Cave
2020-02-02 21:33:37	13.04	Cave
2020-02-02 23:33:37	13.016	Cave
2020-02-03 01:33:37	12.992	Cave
2020-02-03 03:33:37	12.944	Cave
2020-02-03 05:33:37	12.896	Cave
2020-02-03 07:33:37	12.847	Cave
2020-02-03 09:33:37	12.823	Cave
2020-02-03 11:33:37	12.799	Cave
2020-02-03 13:33:37	12.799	Cave
2020-02-03 15:33:37	12.823	Cave
2020-02-03 17:33:37	12.871	Cave
2020-02-03 19:33:37	12.896	Cave
2020-02-03 21:33:37	12.871	Cave
2020-02-03 23:33:37	12.847	Cave
2020-02-04 01:33:37	12.847	Cave
2020-02-04 03:33:37	12.847	Cave
2020-02-04 05:33:37	12.847	Cave
2020-02-04 07:33:37	12.871	Cave
2020-02-04 09:33:37	12.92	Cave
2020-02-04 11:33:37	12.944	Cave
2020-02-04 13:33:37	12.968	Cave
2020-02-04 15:33:37	12.968	Cave
2020-02-04 17:33:37	12.968	Cave
2020-02-04 19:33:37	12.968	Cave
2020-02-04 21:33:37	12.968	Cave
2020-02-04 23:33:37	12.968	Cave
2020-02-05 01:33:37	12.968	Cave
2020-02-05 03:33:37	12.968	Cave
2020-02-05 05:33:37	12.968	Cave
2020-02-05 07:33:37	12.968	Cave
2020-02-05 09:33:37	12.968	Cave
2020-02-05 11:33:37	12.944	Cave
2020-02-05 13:33:37	12.944	Cave
2020-02-05 15:33:37	12.944	Cave
2020-02-05 17:33:37	12.968	Cave
2020-02-05 19:33:37	12.968	Cave
2020-02-05 21:33:37	12.968	Cave
2020-02-05 23:33:37	12.944	Cave
2020-02-06 01:33:37	12.896	Cave
2020-02-06 03:33:37	12.871	Cave
2020-02-06 05:33:37	12.823	Cave
2020-02-06 07:33:37	12.823	Cave
2020-02-06 09:33:37	12.799	Cave
2020-02-06 11:33:37	12.727	Cave
2020-02-06 13:33:37	12.703	Cave
2020-02-06 15:33:37	12.678	Cave
2020-02-06 17:33:37	12.654	Cave
2020-02-06 19:33:37	12.63	Cave
2020-02-06 21:33:37	12.63	Cave
2020-02-06 23:33:37	12.654	Cave
2020-02-07 01:33:37	12.678	Cave
2020-02-07 03:33:37	12.727	Cave
2020-02-07 05:33:37	12.775	Cave
2020-02-07 07:33:37	12.799	Cave
2020-02-07 09:33:37	12.799	Cave
2020-02-07 11:33:37	12.775	Cave
2020-02-07 13:33:37	12.727	Cave
2020-02-07 15:33:37	12.678	Cave
2020-02-07 17:33:37	12.654	Cave
2020-02-07 19:33:37	12.654	Cave
2020-02-07 21:33:37	12.654	Cave
2020-02-07 23:33:37	12.63	Cave
2020-02-08 01:33:37	12.606	Cave
2020-02-08 03:33:37	12.582	Cave
2020-02-08 05:33:37	12.558	Cave
2020-02-08 07:33:37	12.558	Cave
2020-02-08 09:33:37	12.582	Cave
2020-02-08 11:33:37	12.63	Cave
2020-02-08 13:33:37	12.654	Cave
2020-02-08 15:33:37	12.703	Cave
2020-02-08 17:33:37	12.727	Cave
2020-02-08 19:33:37	12.775	Cave
2020-02-08 21:33:37	12.823	Cave
2020-02-08 23:33:37	12.847	Cave
2020-02-09 01:33:37	12.871	Cave
2020-02-09 03:33:37	12.896	Cave
2020-02-09 05:33:37	12.896	Cave
2020-02-09 07:33:37	12.92	Cave
2020-02-09 09:33:37	12.92	Cave
2020-02-09 11:33:37	12.944	Cave
2020-02-09 13:33:37	12.944	Cave
2020-02-09 15:33:37	12.944	Cave
2020-02-09 17:33:37	12.968	Cave
2020-02-09 19:33:37	12.968	Cave
2020-02-09 21:33:37	12.992	Cave
2020-02-09 23:33:37	12.992	Cave
2020-02-10 01:33:37	13.016	Cave
2020-02-10 03:33:37	13.016	Cave
2020-02-10 05:33:37	13.016	Cave
2020-02-10 07:33:37	13.016	Cave
2020-02-10 09:33:37	13.04	Cave
2020-02-10 11:33:37	13.04	Cave
2020-02-10 13:33:37	13.04	Cave
2020-02-10 15:33:37	13.064	Cave
2020-02-10 17:33:37	13.064	Cave
2020-02-10 19:33:37	13.064	Cave
2020-02-10 21:33:37	13.088	Cave
2020-02-10 23:33:37	13.088	Cave
2020-02-11 01:33:37	13.112	Cave
2020-02-11 03:33:37	13.112	Cave
2020-02-11 05:33:37	13.112	Cave
2020-02-11 07:33:37	13.112	Cave
2020-02-11 09:33:37	13.112	Cave
2020-02-11 11:33:37	13.112	Cave
2020-02-11 13:33:37	13.112	Cave
2020-02-11 15:33:37	13.112	Cave
2020-02-11 17:33:37	13.137	Cave
2020-02-11 19:33:37	13.137	Cave
2020-02-11 21:33:37	13.137	Cave
2020-02-11 23:33:37	13.137	Cave
2020-02-12 01:33:37	13.161	Cave
2020-02-12 03:33:37	13.161	Cave
2020-02-12 05:33:37	13.161	Cave
2020-02-12 07:33:37	13.185	Cave
2020-02-12 09:33:37	13.185	Cave
2020-02-12 11:33:37	13.185	Cave
2020-02-12 13:33:37	13.185	Cave
2020-02-12 15:33:37	13.185	Cave
2020-02-12 17:33:37	13.185	Cave
2020-02-12 19:33:37	13.209	Cave
2020-02-12 21:33:37	13.209	Cave
2020-02-12 23:33:37	13.209	Cave
2020-02-13 01:33:37	13.209	Cave
2020-02-13 03:33:37	13.185	Cave
2020-02-13 05:33:37	13.185	Cave
2020-02-13 07:33:37	13.137	Cave
2020-02-13 09:33:37	13.088	Cave
2020-02-13 11:33:37	13.04	Cave
2020-02-13 13:33:37	13.016	Cave
2020-02-13 15:33:37	13.016	Cave
2020-02-13 17:33:37	13.016	Cave
2020-02-13 19:33:37	13.04	Cave
2020-02-13 21:33:37	13.04	Cave
2020-02-13 23:33:37	13.064	Cave
2020-02-14 01:33:37	13.088	Cave
2020-02-14 03:33:37	13.088	Cave
2020-02-14 05:33:37	13.064	Cave
2020-02-14 07:33:37	13.064	Cave
2020-02-14 09:33:37	13.04	Cave
2020-02-14 11:33:37	13.016	Cave
2020-02-14 13:33:37	12.992	Cave
2020-02-14 15:33:37	12.992	Cave
2020-02-14 17:33:37	12.992	Cave
2020-02-14 19:33:37	12.968	Cave
2020-02-14 21:33:37	12.968	Cave
2020-02-14 23:33:37	12.968	Cave
2020-02-15 01:33:37	12.968	Cave
2020-02-15 03:33:37	12.968	Cave
2020-02-15 05:33:37	12.992	Cave
2020-02-15 07:33:37	13.016	Cave
2020-02-15 09:33:37	13.016	Cave
2020-02-15 11:33:37	13.016	Cave
2020-02-15 13:33:37	13.04	Cave
2020-02-15 15:33:37	13.064	Cave
2020-02-15 17:33:37	13.064	Cave
2020-02-15 19:33:37	13.064	Cave
2020-02-15 21:33:37	13.088	Cave
2020-02-15 23:33:37	13.112	Cave
2020-02-16 01:33:37	13.112	Cave
2020-02-16 03:33:37	13.137	Cave
2020-02-16 05:33:37	13.161	Cave
2020-02-16 07:33:37	13.185	Cave
2020-02-16 09:33:37	13.185	Cave
2020-02-16 11:33:37	13.161	Cave
2020-02-16 13:33:37	13.161	Cave
2020-02-16 15:33:37	13.137	Cave
2020-02-16 17:33:37	13.112	Cave
2020-02-16 19:33:37	13.016	Cave
2020-02-16 21:33:37	12.92	Cave
2020-02-16 23:33:37	12.799	Cave
2020-02-17 01:33:37	12.678	Cave
2020-02-17 03:33:37	12.582	Cave
2020-02-17 05:33:37	12.485	Cave
2020-02-17 07:33:37	12.437	Cave
2020-02-17 09:33:37	12.389	Cave
2020-02-17 11:33:37	12.34	Cave
2020-02-17 13:33:37	12.292	Cave
2020-02-17 15:33:37	12.243	Cave
2020-02-17 17:33:37	12.195	Cave
2020-02-17 19:33:37	12.171	Cave
2020-02-17 21:33:37	12.122	Cave
2020-02-17 23:33:37	12.098	Cave
2020-02-18 01:33:37	12.074	Cave
2020-02-18 03:33:37	12.05	Cave
2020-02-18 05:33:37	12.05	Cave
2020-02-18 07:33:37	12.025	Cave
2020-02-18 09:33:37	12.001	Cave
2020-02-18 11:33:37	11.953	Cave
2020-02-18 13:33:37	11.953	Cave
2020-02-18 15:33:37	11.953	Cave
2020-02-18 17:33:37	11.953	Cave
2020-02-18 19:33:37	11.953	Cave
2020-02-18 21:33:37	11.929	Cave
2020-02-18 23:33:37	11.904	Cave
2020-02-19 01:33:37	11.88	Cave
2020-02-19 03:33:37	11.856	Cave
2020-02-19 05:33:37	11.88	Cave
2020-02-19 07:33:37	11.929	Cave
2020-02-19 09:33:37	11.953	Cave
2020-02-19 11:33:37	12.001	Cave
2020-02-19 13:33:37	12.05	Cave
2020-02-19 15:33:37	12.098	Cave
2020-02-19 17:33:37	12.147	Cave
2020-02-19 19:33:37	12.195	Cave
2020-02-19 21:33:37	12.195	Cave
2020-02-19 23:33:37	12.122	Cave
2020-02-20 01:33:37	11.953	Cave
2020-02-20 03:33:37	11.783	Cave
2020-02-20 05:33:37	11.662	Cave
2020-02-20 07:33:37	11.565	Cave
2020-02-20 09:33:37	11.467	Cave
2020-02-20 11:33:37	11.419	Cave
2020-02-20 13:33:37	11.394	Cave
2020-02-20 15:33:37	11.419	Cave
2020-02-20 17:33:37	11.492	Cave
2020-02-20 19:33:37	11.516	Cave
2020-02-20 21:33:37	11.516	Cave
2020-02-20 23:33:37	11.443	Cave
2020-02-21 01:33:37	11.394	Cave
2020-02-21 03:33:37	11.346	Cave
2020-02-21 05:33:37	11.273	Cave
2020-02-21 07:33:37	11.248	Cave
2020-02-21 09:33:37	11.2	Cave
2020-02-21 11:33:37	11.175	Cave
2020-02-21 13:33:37	11.2	Cave
2020-02-21 15:33:37	11.248	Cave
2020-02-21 17:33:37	11.297	Cave
2020-02-21 19:33:37	11.346	Cave
2020-02-21 21:33:37	11.394	Cave
2020-02-21 23:33:37	11.443	Cave
2020-02-22 01:33:37	11.467	Cave
2020-02-22 03:33:37	11.492	Cave
2020-02-22 05:33:37	11.516	Cave
2020-02-22 07:33:37	11.516	Cave
2020-02-22 09:33:37	11.54	Cave
2020-02-22 11:33:37	11.516	Cave
2020-02-22 13:33:37	11.54	Cave
2020-02-22 15:33:37	11.565	Cave
2020-02-22 17:33:37	11.613	Cave
2020-02-22 19:33:37	11.637	Cave
2020-02-22 21:33:37	11.637	Cave
2020-02-22 23:33:37	11.637	Cave
2020-02-23 01:33:37	11.662	Cave
2020-02-23 03:33:37	11.662	Cave
2020-02-23 05:33:37	11.613	Cave
2020-02-23 07:33:37	11.565	Cave
2020-02-23 09:33:37	11.565	Cave
2020-02-23 11:33:37	11.54	Cave
2020-02-23 13:33:37	11.54	Cave
2020-02-23 15:33:37	11.565	Cave
2020-02-23 17:33:37	11.589	Cave
2020-02-23 19:33:37	11.637	Cave
2020-02-23 21:33:37	11.686	Cave
2020-02-23 23:33:37	11.71	Cave
2020-02-24 01:33:37	11.734	Cave
2020-02-24 03:33:37	11.734	Cave
2020-02-24 05:33:37	11.759	Cave
2020-02-24 07:33:37	11.783	Cave
2020-02-24 09:33:37	11.807	Cave
2020-02-24 11:33:37	11.832	Cave
2020-02-24 13:33:37	11.856	Cave
2020-02-24 15:33:37	11.88	Cave
2020-02-24 17:33:37	11.904	Cave
2020-02-24 19:33:37	11.953	Cave
2020-02-24 21:33:37	11.977	Cave
2020-02-24 23:33:37	12.001	Cave
2020-02-25 01:33:37	12.025	Cave
2020-02-25 03:33:37	12.025	Cave
2020-02-25 05:33:37	12.025	Cave
2020-02-25 07:33:37	12.025	Cave
2020-02-25 09:33:37	12.025	Cave
2020-02-25 11:33:37	12.05	Cave
2020-02-25 13:33:37	12.074	Cave
2020-02-25 15:33:37	12.098	Cave
2020-02-25 17:33:37	12.122	Cave
2020-02-25 19:33:37	12.147	Cave
2020-02-25 21:33:37	12.171	Cave
2020-02-25 23:33:37	12.195	Cave
2020-02-26 01:33:37	12.171	Cave
2020-02-26 03:33:37	12.171	Cave
2020-02-26 05:33:37	12.171	Cave
2020-02-26 07:33:37	12.195	Cave
2020-02-26 09:33:37	12.195	Cave
2020-02-26 11:33:37	12.195	Cave
2020-02-26 13:33:37	12.195	Cave
2020-02-26 15:33:37	12.219	Cave
2020-02-26 17:33:37	12.243	Cave
2020-02-26 19:33:37	12.243	Cave
2020-02-26 21:33:37	12.268	Cave
2020-02-26 23:33:37	12.268	Cave
2020-02-27 01:33:37	12.268	Cave
2020-02-27 03:33:37	12.268	Cave
2020-02-27 05:33:37	12.243	Cave
2020-02-27 07:33:37	12.219	Cave
2020-02-27 09:33:37	12.219	Cave
2020-02-27 11:33:37	12.219	Cave
2020-02-27 13:33:37	12.243	Cave
2020-02-27 15:33:37	12.268	Cave
2020-02-27 17:33:37	12.268	Cave
2020-02-27 19:33:37	12.292	Cave
2020-02-27 21:33:37	12.316	Cave
2020-02-27 23:33:37	12.34	Cave
2020-02-28 01:33:37	12.34	Cave
2020-02-28 03:33:37	12.364	Cave
2020-02-28 05:33:37	12.389	Cave
2020-02-28 07:33:37	12.389	Cave
2020-02-28 09:33:37	12.413	Cave
2020-02-28 11:33:37	12.437	Cave
2020-02-28 13:33:37	12.461	Cave
2020-02-28 15:33:37	12.485	Cave
2020-02-28 17:33:37	12.509	Cave
2020-02-28 19:33:37	12.534	Cave
2020-02-28 21:33:37	12.534	Cave
2020-02-28 23:33:37	12.558	Cave
2020-02-29 01:33:37	12.558	Cave
2020-02-29 03:33:37	12.582	Cave
2020-02-29 05:33:37	12.582	Cave
2020-02-29 07:33:37	12.582	Cave
2020-02-29 09:33:37	12.606	Cave
2020-02-29 11:33:37	12.606	Cave
2020-02-29 13:33:37	12.63	Cave
2020-02-29 15:33:37	12.654	Cave
2020-02-29 17:33:37	12.678	Cave
2020-02-29 19:33:37	12.678	Cave
2020-02-29 21:33:37	12.703	Cave
2020-02-29 23:33:37	12.703	Cave
2020-03-01 01:33:37	12.703	Cave
2020-03-01 03:33:37	12.703	Cave
2020-03-01 05:33:37	12.703	Cave
2020-03-01 07:33:37	12.703	Cave
2020-03-01 09:33:37	12.727	Cave
2020-03-01 11:33:37	12.727	Cave
2020-03-01 13:33:37	12.727	Cave
2020-03-01 15:33:37	12.727	Cave
2020-03-01 17:33:37	12.775	Cave
2020-03-01 19:33:37	12.799	Cave
2020-03-01 21:33:37	12.823	Cave
2020-03-01 23:33:37	12.823	Cave
2020-03-02 01:33:37	12.823	Cave
2020-03-02 03:33:37	12.823	Cave
2020-03-02 05:33:37	12.847	Cave
2020-03-02 07:33:37	12.847	Cave
2020-03-02 09:33:37	12.847	Cave
2020-03-02 11:33:37	12.847	Cave
2020-03-02 13:33:37	12.871	Cave
2020-03-02 15:33:37	12.871	Cave
2020-03-02 17:33:37	12.871	Cave
2020-03-02 19:33:37	12.896	Cave
2020-03-02 21:33:37	12.896	Cave
2020-03-02 23:33:37	12.896	Cave
2020-03-03 01:33:37	12.896	Cave
2020-03-03 03:33:37	12.896	Cave
2020-03-03 05:33:37	12.92	Cave
2020-03-03 07:33:37	12.92	Cave
2020-03-03 09:33:37	12.92	Cave
2020-03-03 11:33:37	12.944	Cave
2020-03-03 13:33:37	12.944	Cave
2020-03-03 15:33:37	12.968	Cave
2020-03-03 17:33:37	12.968	Cave
2020-03-03 19:33:37	12.992	Cave
2020-03-03 21:33:37	12.992	Cave
2020-03-03 23:33:37	13.016	Cave
2020-03-04 01:33:37	13.016	Cave
2020-03-04 03:33:37	13.04	Cave
2020-03-04 05:33:37	13.064	Cave
2020-03-04 07:33:37	13.064	Cave
2020-03-04 09:33:37	13.064	Cave
2020-03-04 11:33:37	13.064	Cave
2020-03-04 13:33:37	13.04	Cave
2020-03-04 15:33:37	13.016	Cave
2020-03-04 17:33:37	12.944	Cave
2020-03-04 19:33:37	12.871	Cave
2020-03-04 21:33:37	12.799	Cave
2020-03-04 23:33:37	12.678	Cave
2020-03-05 01:33:37	12.582	Cave
2020-03-05 03:33:37	12.509	Cave
2020-03-05 05:33:37	12.413	Cave
2020-03-05 07:33:37	12.34	Cave
2020-03-05 09:33:37	12.292	Cave
2020-03-05 11:33:37	12.243	Cave
2020-03-05 13:33:37	12.219	Cave
2020-03-05 15:33:37	12.219	Cave
2020-03-05 17:33:37	12.219	Cave
2020-03-05 19:33:37	12.243	Cave
2020-03-05 21:33:37	12.243	Cave
2020-03-05 23:33:37	12.219	Cave
2020-03-06 01:33:37	12.171	Cave
2020-03-06 03:33:37	12.147	Cave
2020-03-06 05:33:37	12.122	Cave
2020-03-06 07:33:37	12.098	Cave
2020-03-06 09:33:37	12.098	Cave
2020-03-06 11:33:37	12.074	Cave
2020-03-06 13:33:37	12.074	Cave
2020-03-06 15:33:37	12.098	Cave
2020-03-06 17:33:37	12.122	Cave
2020-03-06 19:33:37	12.147	Cave
2020-03-06 21:33:37	12.147	Cave
2020-03-06 23:33:37	12.147	Cave
2020-03-07 01:33:37	12.195	Cave
2020-03-07 03:33:37	12.219	Cave
2020-03-07 05:33:37	12.268	Cave
2020-03-07 07:33:37	12.292	Cave
2020-03-07 09:33:37	12.316	Cave
2020-03-07 11:33:37	12.34	Cave
2020-03-07 13:33:37	12.34	Cave
2020-03-07 15:33:37	12.437	Cave
2020-03-07 17:33:37	12.509	Cave
2020-03-07 19:33:37	12.534	Cave
2020-03-07 21:33:37	12.534	Cave
2020-03-07 23:33:37	12.534	Cave
2020-03-08 01:33:37	12.558	Cave
2020-03-08 03:33:37	12.558	Cave
2020-03-08 05:33:37	12.558	Cave
2020-03-08 07:33:37	12.582	Cave
2020-03-08 09:33:37	12.582	Cave
2020-03-08 11:33:37	12.582	Cave
2020-03-08 13:33:37	12.582	Cave
2020-03-08 15:33:37	12.606	Cave
2020-03-08 17:33:37	12.606	Cave
2020-03-08 19:33:37	12.63	Cave
2020-03-08 21:33:37	12.63	Cave
2020-03-08 23:33:37	12.654	Cave
2020-03-09 01:33:37	12.654	Cave
2020-03-09 03:33:37	12.678	Cave
2020-03-09 05:33:37	12.678	Cave
2020-03-09 07:33:37	12.703	Cave
2020-03-09 09:33:37	12.703	Cave
2020-03-09 11:33:37	12.727	Cave
2020-03-09 13:33:37	12.727	Cave
2020-03-09 15:33:37	12.727	Cave
2020-03-09 17:33:37	12.775	Cave
2020-03-09 19:33:37	12.823	Cave
2020-03-09 21:33:37	12.871	Cave
2020-03-09 23:33:37	12.847	Cave
2020-03-10 01:33:37	12.823	Cave
2020-03-10 03:33:37	12.775	Cave
2020-03-10 05:33:37	12.727	Cave
2020-03-10 07:33:37	12.703	Cave
2020-03-10 09:33:37	12.678	Cave
2020-03-10 11:33:37	12.703	Cave
2020-03-10 13:33:37	12.703	Cave
2020-03-10 15:33:37	12.727	Cave
2020-03-10 17:33:37	12.727	Cave
2020-03-10 19:33:37	12.727	Cave
2020-03-10 21:33:37	12.751	Cave
2020-03-10 23:33:37	12.775	Cave
2020-03-11 01:33:37	12.775	Cave
2020-03-11 03:33:37	12.775	Cave
2020-03-11 05:33:37	12.751	Cave
2020-03-11 07:33:37	12.727	Cave
2020-03-11 09:33:37	12.703	Cave
2020-03-11 11:33:37	12.654	Cave
2020-03-11 13:33:37	12.606	Cave
2020-03-11 15:33:37	12.558	Cave
2020-03-11 17:33:37	12.534	Cave
2020-03-11 19:33:37	12.509	Cave
2020-03-11 21:33:37	12.485	Cave
2020-03-11 23:33:37	12.461	Cave
2020-03-12 01:33:37	12.461	Cave
2020-03-12 03:33:37	12.437	Cave
2020-03-12 05:33:37	12.437	Cave
2020-03-12 07:33:37	12.437	Cave
2020-03-12 09:33:37	12.437	Cave
2020-03-12 11:33:37	12.413	Cave
2020-03-12 13:33:37	12.413	Cave
2020-03-12 15:33:37	12.413	Cave
2020-03-12 17:33:37	12.437	Cave
2020-03-12 19:33:37	12.461	Cave
2020-03-12 21:33:37	12.461	Cave
2020-03-12 23:33:37	12.461	Cave
2020-03-13 01:33:37	12.437	Cave
2020-03-13 03:33:37	12.437	Cave
2020-03-13 05:33:37	12.437	Cave
2020-03-13 07:33:37	12.437	Cave
2020-03-13 09:33:37	12.413	Cave
2020-03-13 11:33:37	12.413	Cave
2020-03-13 13:33:37	12.413	Cave
2020-03-13 15:33:37	12.437	Cave
2020-03-13 17:33:37	12.461	Cave
2020-03-13 19:33:37	12.485	Cave
2020-03-13 21:33:37	12.509	Cave
2020-03-13 23:33:37	12.509	Cave
2020-03-14 01:33:37	12.485	Cave
2020-03-14 03:33:37	12.485	Cave
2020-03-14 05:33:37	12.461	Cave
2020-03-14 07:33:37	12.437	Cave
2020-03-14 09:33:37	12.413	Cave
2020-03-14 11:33:37	12.437	Cave
2020-03-14 13:33:37	12.461	Cave
2020-03-14 15:33:37	12.485	Cave
2020-03-14 17:33:37	12.485	Cave
2020-03-14 19:33:37	12.485	Cave
2020-03-14 21:33:37	12.485	Cave
2020-03-14 23:33:37	12.485	Cave
2020-03-15 01:33:37	12.461	Cave
2020-03-15 03:33:37	12.437	Cave
2020-03-15 05:33:37	12.437	Cave
2020-03-15 07:33:37	12.413	Cave
2020-03-15 09:33:37	12.413	Cave
2020-03-15 11:33:37	12.389	Cave
2020-03-15 13:33:37	12.389	Cave
2020-03-15 15:33:37	12.389	Cave
2020-03-15 17:33:37	12.413	Cave
2020-03-15 19:33:37	12.437	Cave
2020-03-15 21:33:37	12.437	Cave
2020-03-15 23:33:37	12.437	Cave
2020-03-16 01:33:37	12.437	Cave
2020-03-16 03:33:37	12.413	Cave
2020-03-16 05:33:37	12.437	Cave
2020-03-16 07:33:37	12.413	Cave
2020-03-16 09:33:37	12.413	Cave
2020-03-16 11:33:37	12.413	Cave
2020-03-16 13:33:37	12.413	Cave
2020-03-16 15:33:37	12.413	Cave
2020-03-16 17:33:37	12.437	Cave
2020-03-16 19:33:37	12.461	Cave
2020-03-16 21:33:37	12.485	Cave
2020-03-16 23:33:37	12.461	Cave
2020-03-17 01:33:37	12.461	Cave
2020-03-17 03:33:37	12.461	Cave
2020-03-17 05:33:37	12.461	Cave
2020-03-17 07:33:37	12.461	Cave
2020-03-17 09:33:37	12.461	Cave
2020-03-17 11:33:37	12.461	Cave
2020-03-17 13:33:37	12.485	Cave
2020-03-17 15:33:37	12.485	Cave
2020-03-17 17:33:37	12.485	Cave
2020-03-17 19:33:37	12.509	Cave
2020-03-17 21:33:37	12.509	Cave
2020-03-17 23:33:37	12.509	Cave
2020-03-18 01:33:37	12.509	Cave
2020-03-18 03:33:37	12.534	Cave
2020-03-18 05:33:37	12.509	Cave
2020-03-18 07:33:37	12.509	Cave
2020-03-18 09:33:37	12.509	Cave
2020-03-18 11:33:37	12.509	Cave
2020-03-18 13:33:37	12.534	Cave
2020-03-18 15:33:37	12.558	Cave
2020-03-18 17:33:37	12.582	Cave
2020-03-18 19:33:37	12.558	Cave
2020-03-18 21:33:37	12.582	Cave
2020-03-18 23:33:37	12.558	Cave
2020-03-19 01:33:37	12.437	Cave
2020-03-19 03:33:37	12.316	Cave
2020-03-19 05:33:37	12.219	Cave
2020-03-19 07:33:37	12.122	Cave
2020-03-19 09:33:37	12.025	Cave
2020-03-19 11:33:37	11.929	Cave
2020-03-19 13:33:37	11.904	Cave
2020-03-19 15:33:37	11.856	Cave
2020-03-19 17:33:37	11.832	Cave
2020-03-19 19:33:37	11.807	Cave
2020-03-19 21:33:37	11.807	Cave
2020-03-19 23:33:37	11.807	Cave
2020-03-20 01:33:37	11.807	Cave
2020-03-20 03:33:37	11.783	Cave
2020-03-20 05:33:37	11.783	Cave
2020-03-20 07:33:37	11.783	Cave
2020-03-20 09:33:37	11.807	Cave
2020-03-20 11:33:37	11.759	Cave
2020-03-20 13:33:37	11.759	Cave
2020-03-20 15:33:37	11.759	Cave
2020-03-20 17:33:37	11.759	Cave
2020-03-20 19:33:37	11.759	Cave
2020-03-20 21:33:37	11.759	Cave
2020-03-20 23:33:37	11.783	Cave
2020-03-21 01:33:37	11.832	Cave
2020-03-21 03:33:37	11.88	Cave
2020-03-21 05:33:37	11.904	Cave
2020-03-21 07:33:37	11.953	Cave
2020-03-21 09:33:37	11.929	Cave
2020-03-21 11:33:37	11.856	Cave
2020-03-21 13:33:37	11.71	Cave
2020-03-21 15:33:37	11.565	Cave
2020-03-21 17:33:37	11.443	Cave
2020-03-21 19:33:37	11.321	Cave
2020-03-21 21:33:37	11.2	Cave
2020-03-21 23:33:37	11.078	Cave
2020-03-22 01:33:37	10.932	Cave
2020-03-22 03:33:37	10.834	Cave
2020-03-22 05:33:37	10.736	Cave
2020-03-22 07:33:37	10.663	Cave
2020-03-22 09:33:37	10.59	Cave
2020-03-22 11:33:37	10.541	Cave
2020-03-22 13:33:37	10.492	Cave
2020-03-22 15:33:37	10.492	Cave
2020-03-22 17:33:37	10.492	Cave
2020-03-22 19:33:37	10.492	Cave
2020-03-22 21:33:37	10.492	Cave
2020-03-22 23:33:37	10.492	Cave
2020-03-23 01:33:37	10.492	Cave
2020-03-23 03:33:37	10.516	Cave
2020-03-23 05:33:37	10.516	Cave
2020-03-23 07:33:37	10.541	Cave
2020-03-23 09:33:37	10.565	Cave
2020-03-23 11:33:37	10.59	Cave
2020-03-23 13:33:37	10.614	Cave
2020-03-23 15:33:37	10.687	Cave
2020-03-23 17:33:37	10.736	Cave
2020-03-23 19:33:37	10.785	Cave
2020-03-23 21:33:37	10.834	Cave
2020-03-23 23:33:37	10.834	Cave
2020-03-24 01:33:37	10.834	Cave
2020-03-24 03:33:37	10.883	Cave
2020-03-24 05:33:37	10.907	Cave
2020-03-24 07:33:37	10.956	Cave
2020-03-24 09:33:37	11.005	Cave
2020-03-24 11:33:37	11.029	Cave
2020-03-24 13:33:37	11.053	Cave
2020-03-24 15:33:37	11.029	Cave
2020-03-24 17:33:37	10.98	Cave
2020-03-24 19:33:37	10.907	Cave
2020-03-24 21:33:37	10.761	Cave
2020-03-24 23:33:37	10.614	Cave
2020-03-25 01:33:37	10.492	Cave
2020-03-25 03:33:37	10.369	Cave
2020-03-25 05:33:37	10.271	Cave
2020-03-25 07:33:37	10.173	Cave
2020-03-25 09:33:37	10.1	Cave
2020-03-25 11:33:37	10.001	Cave
2020-03-25 13:33:37	9.952	Cave
2020-03-25 15:33:37	9.928	Cave
2020-03-25 17:33:37	9.903	Cave
2020-03-25 19:33:37	9.903	Cave
2020-03-25 21:33:37	9.879	Cave
2020-03-25 23:33:37	9.854	Cave
2020-03-26 01:33:37	9.854	Cave
2020-03-26 03:33:37	9.854	Cave
2020-03-26 05:33:37	9.879	Cave
2020-03-26 07:33:37	9.879	Cave
2020-03-26 09:33:37	9.903	Cave
2020-03-26 11:33:37	9.903	Cave
2020-03-26 13:33:37	9.952	Cave
2020-03-26 15:33:37	9.977	Cave
2020-03-26 17:33:37	10.001	Cave
2020-03-26 19:33:37	10.026	Cave
2020-03-26 21:33:37	10.051	Cave
2020-03-26 23:33:37	10.051	Cave
2020-03-27 01:33:37	10.075	Cave
2020-03-27 03:33:37	10.075	Cave
2020-03-27 05:33:37	10.051	Cave
2020-03-27 07:33:37	10.075	Cave
2020-03-27 09:33:37	10.075	Cave
2020-03-27 11:33:37	10.075	Cave
2020-03-27 13:33:37	10.1	Cave
2020-03-27 15:33:37	10.124	Cave
2020-03-27 17:33:37	10.173	Cave
2020-03-27 19:33:37	10.222	Cave
2020-03-27 21:33:37	10.271	Cave
2020-03-27 23:33:37	10.32	Cave
2020-03-28 01:33:37	10.345	Cave
2020-03-28 03:33:37	10.394	Cave
2020-03-28 05:33:37	10.418	Cave
2020-03-28 07:33:37	10.467	Cave
2020-03-28 09:33:37	10.492	Cave
2020-03-28 11:33:37	10.516	Cave
2020-03-28 13:33:37	10.565	Cave
2020-03-28 15:33:37	10.59	Cave
2020-03-28 17:33:37	10.59	Cave
2020-03-28 19:33:37	10.59	Cave
2020-03-28 21:33:37	10.59	Cave
2020-03-28 23:33:37	10.59	Cave
2020-03-29 02:33:37	10.565	Cave
2020-03-29 04:33:37	10.541	Cave
2020-03-29 06:33:37	10.516	Cave
2020-03-29 08:33:37	10.516	Cave
2020-03-29 10:33:37	10.492	Cave
2020-03-29 12:33:37	10.492	Cave
2020-03-29 14:33:37	10.492	Cave
2020-03-29 16:33:37	10.516	Cave
2020-03-29 18:33:37	10.541	Cave
2020-03-29 20:33:37	10.565	Cave
2020-03-29 22:33:37	10.59	Cave
2020-03-30 00:33:37	10.59	Cave
2020-03-30 02:33:37	10.59	Cave
2020-03-30 04:33:37	10.614	Cave
2020-03-30 06:33:37	10.638	Cave
2020-03-30 08:33:37	10.663	Cave
2020-03-30 10:33:37	10.663	Cave
2020-03-30 12:33:37	10.687	Cave
2020-03-30 14:33:37	10.712	Cave
2020-03-30 16:33:37	10.736	Cave
2020-03-30 18:33:37	10.761	Cave
2020-03-30 20:33:37	10.785	Cave
2020-03-30 22:33:37	10.834	Cave
2020-03-31 00:33:37	10.858	Cave
2020-03-31 02:33:37	10.883	Cave
2020-03-31 04:33:37	10.907	Cave
2020-03-31 06:33:37	10.932	Cave
2020-03-31 08:33:37	10.956	Cave
2020-03-31 10:33:37	10.98	Cave
2020-03-31 12:33:37	11.005	Cave
2020-03-31 14:33:37	11.029	Cave
2020-03-31 16:33:37	11.053	Cave
2020-03-31 18:33:37	11.078	Cave
2020-03-31 20:33:37	11.078	Cave
2020-03-31 22:33:37	11.102	Cave
2020-04-01 00:33:37	11.102	Cave
2020-04-01 02:33:37	11.127	Cave
2020-04-01 04:33:37	11.127	Cave
2020-04-01 06:33:37	11.151	Cave
2020-04-01 08:33:37	11.151	Cave
2020-04-01 10:33:37	11.151	Cave
2020-04-01 12:33:37	11.151	Cave
2020-04-01 14:33:37	11.151	Cave
2020-04-01 16:33:37	11.151	Cave
2020-04-01 18:33:37	11.151	Cave
2020-04-01 20:33:37	11.151	Cave
2020-04-01 22:33:37	11.175	Cave
2020-04-02 00:33:37	11.175	Cave
2020-04-02 02:33:37	11.175	Cave
2020-04-02 04:33:37	11.2	Cave
2020-04-02 06:33:37	11.248	Cave
2020-04-02 08:33:37	11.297	Cave
2020-04-02 10:33:37	11.321	Cave
2020-04-02 12:33:37	11.37	Cave
2020-04-02 14:33:37	11.394	Cave
2020-04-02 16:33:37	11.492	Cave
2020-04-02 18:33:37	11.977	Cave
2020-04-02 20:33:37	12.389	Cave
2020-04-02 22:33:37	12.316	Cave
2020-04-03 00:33:37	12.171	Cave
2020-04-03 02:33:37	12.074	Cave
2020-04-03 04:33:37	12.001	Cave
2020-04-03 06:33:37	11.953	Cave
2020-04-03 08:33:37	11.929	Cave
2020-04-03 10:33:37	11.904	Cave
2020-04-03 12:33:37	11.88	Cave
2020-04-03 14:33:37	11.88	Cave
2020-04-03 16:33:37	11.88	Cave
2020-04-03 18:33:37	11.88	Cave
2020-04-03 20:33:37	11.88	Cave
2020-04-03 22:33:37	11.88	Cave
2020-04-04 00:33:37	11.856	Cave
2020-04-04 02:33:37	11.88	Cave
2020-04-04 04:33:37	11.904	Cave
2020-04-04 06:33:37	11.929	Cave
2020-04-04 08:33:37	11.929	Cave
2020-04-04 10:33:37	11.953	Cave
2020-04-04 12:33:37	11.953	Cave
2020-04-04 14:33:37	11.953	Cave
2020-04-04 16:33:37	11.953	Cave
2020-04-04 18:33:37	11.953	Cave
2020-04-04 20:33:37	11.953	Cave
2020-04-04 22:33:37	11.953	Cave
2020-04-05 00:33:37	11.953	Cave
2020-04-05 02:33:37	11.929	Cave
2020-04-05 04:33:37	11.929	Cave
2020-04-05 06:33:37	11.904	Cave
2020-04-05 08:33:37	11.88	Cave
2020-04-05 10:33:37	11.856	Cave
2020-04-05 12:33:37	11.856	Cave
2020-04-05 14:33:37	11.856	Cave
2020-04-05 16:33:37	11.856	Cave
2020-04-05 18:33:37	11.856	Cave
2020-04-05 20:33:37	11.832	Cave
2020-04-05 22:33:37	11.832	Cave
2020-04-06 00:33:37	11.807	Cave
2020-04-06 02:33:37	11.783	Cave
2020-04-06 04:33:37	11.759	Cave
2020-04-06 06:33:37	11.759	Cave
2020-04-06 08:33:37	11.759	Cave
2020-04-06 10:33:37	11.734	Cave
2020-04-06 12:33:37	11.734	Cave
2020-04-06 14:33:37	11.759	Cave
2020-04-06 16:33:37	11.759	Cave
2020-04-06 18:33:37	11.807	Cave
2020-04-06 20:33:37	11.832	Cave
2020-04-06 22:33:37	11.856	Cave
2020-04-07 00:33:37	11.88	Cave
2020-04-07 02:33:37	11.904	Cave
2020-04-07 04:33:37	11.904	Cave
2020-04-07 06:33:37	11.929	Cave
2020-04-07 08:33:37	11.953	Cave
2020-04-07 10:33:37	12.001	Cave
2020-04-07 12:33:37	12.025	Cave
2020-04-07 14:33:37	12.05	Cave
2020-04-07 16:33:37	12.05	Cave
2020-04-07 18:33:37	12.098	Cave
2020-04-07 20:33:37	12.147	Cave
2020-04-07 22:33:37	12.171	Cave
2020-04-08 00:33:37	12.219	Cave
2020-04-08 02:33:37	12.243	Cave
2020-04-08 04:33:37	12.243	Cave
2020-04-08 06:33:37	12.243	Cave
2020-04-08 08:33:37	12.268	Cave
2020-04-08 10:33:37	12.268	Cave
2020-04-08 12:33:37	12.292	Cave
2020-04-08 14:33:37	12.292	Cave
2020-04-08 16:33:37	12.316	Cave
2020-04-08 18:33:37	12.316	Cave
2020-04-08 20:33:37	12.34	Cave
2020-04-08 22:33:37	12.34	Cave
2020-04-09 00:33:37	12.364	Cave
2020-04-09 02:33:37	12.364	Cave
2020-04-09 04:33:37	12.364	Cave
2020-04-09 06:33:37	12.364	Cave
2020-04-09 08:33:37	12.364	Cave
2020-04-09 10:33:37	12.34	Cave
2020-04-09 12:33:37	12.34	Cave
2020-04-09 14:33:37	12.34	Cave
2020-04-09 16:33:37	12.34	Cave
2020-04-09 18:33:37	12.34	Cave
2020-04-09 20:33:37	12.34	Cave
2020-04-09 22:33:37	12.34	Cave
2020-04-10 00:33:37	12.34	Cave
2020-04-10 02:33:37	12.34	Cave
2020-04-10 04:33:37	12.34	Cave
2020-04-10 06:33:37	12.34	Cave
2020-04-10 08:33:37	12.34	Cave
2020-04-10 10:33:37	12.34	Cave
2020-04-10 12:33:37	12.34	Cave
2020-04-10 14:33:37	12.364	Cave
2020-04-10 16:33:37	12.364	Cave
2020-04-10 18:33:37	12.364	Cave
2020-04-10 20:33:37	12.389	Cave
2020-04-10 22:33:37	12.389	Cave
2020-04-11 00:33:37	12.389	Cave
2020-04-11 02:33:37	12.389	Cave
2020-04-11 04:33:37	12.364	Cave
2020-04-11 06:33:37	12.364	Cave
2020-04-11 08:33:37	12.34	Cave
2020-04-11 10:33:37	12.316	Cave
2020-04-11 12:33:37	12.292	Cave
2020-04-11 14:33:37	12.292	Cave
2020-04-11 16:33:37	12.316	Cave
2020-04-11 18:33:37	12.316	Cave
2020-04-11 20:33:37	12.292	Cave
2020-04-11 22:33:37	12.292	Cave
2020-04-12 00:33:37	12.268	Cave
2020-04-12 02:33:37	12.268	Cave
2020-04-12 04:33:37	12.268	Cave
2020-04-12 06:33:37	12.243	Cave
2020-04-12 08:33:37	12.243	Cave
2020-04-12 10:33:37	12.219	Cave
2020-04-12 12:33:37	12.195	Cave
2020-04-12 14:33:37	12.195	Cave
2020-04-12 16:33:37	12.195	Cave
2020-04-12 18:33:37	12.195	Cave
2020-04-12 20:33:37	12.195	Cave
2020-04-12 22:33:37	12.195	Cave
2020-04-13 00:33:37	12.171	Cave
2020-04-13 02:33:37	12.171	Cave
2020-04-13 04:33:37	12.147	Cave
2020-04-13 06:33:37	12.122	Cave
2020-04-13 08:33:37	12.098	Cave
2020-04-13 10:33:37	12.098	Cave
2020-04-13 12:33:37	12.098	Cave
2020-04-13 14:33:37	12.074	Cave
2020-04-13 16:33:37	12.098	Cave
2020-04-13 18:33:37	12.098	Cave
2020-04-13 20:33:37	12.098	Cave
2020-04-13 22:33:37	12.098	Cave
2020-04-14 00:33:37	12.098	Cave
2020-04-14 02:33:37	12.074	Cave
2020-04-14 04:33:37	12.025	Cave
2020-04-14 06:33:37	12.001	Cave
2020-04-14 08:33:37	11.977	Cave
2020-04-14 10:33:37	11.953	Cave
2020-04-14 12:33:37	11.953	Cave
2020-04-14 14:33:37	11.953	Cave
2020-04-14 16:33:37	11.977	Cave
2020-04-14 18:33:37	11.977	Cave
2020-04-14 20:33:37	12.001	Cave
2020-04-14 22:33:37	11.977	Cave
2020-04-15 00:33:37	11.953	Cave
2020-04-15 02:33:37	11.832	Cave
2020-04-15 04:33:37	11.734	Cave
2020-04-15 06:33:37	11.662	Cave
2020-04-15 08:33:37	11.443	Cave
2020-04-15 10:33:37	11.394	Cave
2020-04-15 12:33:37	11.321	Cave
2020-04-15 14:33:37	11.297	Cave
2020-04-15 16:33:37	11.273	Cave
2020-04-15 18:33:37	11.248	Cave
2020-04-15 20:33:37	11.224	Cave
2020-04-15 22:33:37	11.2	Cave
2020-04-16 00:33:37	11.2	Cave
2020-04-16 02:33:37	11.175	Cave
2020-04-16 04:33:37	11.151	Cave
2020-04-16 06:33:37	11.127	Cave
2020-04-16 08:33:37	11.102	Cave
2020-04-16 10:33:37	11.078	Cave
2020-04-16 12:33:37	11.029	Cave
2020-04-16 14:33:37	11.029	Cave
2020-04-16 16:33:37	11.029	Cave
2020-04-16 18:33:37	11.078	Cave
2020-04-16 20:33:37	11.102	Cave
2020-04-16 22:33:37	11.127	Cave
2020-04-17 00:33:37	11.151	Cave
2020-04-17 02:33:37	11.175	Cave
2020-04-17 04:33:37	11.2	Cave
2020-04-17 06:33:37	11.2	Cave
2020-04-17 08:33:37	11.224	Cave
2020-04-17 10:33:37	11.248	Cave
2020-04-17 12:33:37	11.273	Cave
2020-04-17 14:33:37	11.273	Cave
2020-04-17 16:33:37	11.297	Cave
2020-04-17 18:33:37	11.321	Cave
2020-04-17 20:33:37	11.346	Cave
2020-04-17 22:33:37	11.37	Cave
2020-04-18 00:33:37	11.394	Cave
2020-04-18 02:33:37	11.394	Cave
2020-04-18 04:33:37	11.394	Cave
2020-04-18 06:33:37	11.394	Cave
2020-04-18 08:33:37	11.394	Cave
2020-04-18 10:33:37	11.394	Cave
2020-04-18 12:33:37	11.419	Cave
2020-04-18 14:33:37	11.443	Cave
2020-04-18 16:33:37	11.467	Cave
2020-04-18 18:33:37	11.492	Cave
2020-04-18 20:33:37	11.516	Cave
2020-04-18 22:33:37	11.54	Cave
2020-04-19 00:33:37	11.565	Cave
2020-04-19 02:33:37	11.589	Cave
2020-04-19 04:33:37	11.613	Cave
2020-04-19 06:33:37	11.637	Cave
2020-04-19 08:33:37	11.662	Cave
2020-04-19 10:33:37	11.686	Cave
2020-04-19 12:33:37	11.71	Cave
2020-04-19 14:33:37	11.734	Cave
2020-04-19 16:33:37	11.734	Cave
2020-04-19 18:33:37	11.734	Cave
2020-04-19 20:33:37	11.734	Cave
2020-04-19 22:33:37	11.662	Cave
2020-04-20 00:33:37	11.589	Cave
2020-04-20 02:33:37	11.516	Cave
2020-04-20 04:33:37	11.467	Cave
2020-04-20 06:33:37	11.419	Cave
2020-04-20 08:33:37	11.394	Cave
2020-04-20 10:33:37	11.394	Cave
2020-04-20 12:33:37	11.394	Cave
2020-04-20 14:33:37	11.394	Cave
2020-04-20 16:33:37	11.419	Cave
2020-04-20 18:33:37	11.443	Cave
2020-04-20 20:33:37	11.443	Cave
2020-04-20 22:33:37	11.443	Cave
2020-04-21 00:33:37	11.419	Cave
2020-04-21 02:33:37	11.37	Cave
2020-04-21 04:33:37	11.37	Cave
2020-04-21 06:33:37	11.37	Cave
2020-04-21 08:33:37	11.419	Cave
2020-04-21 10:33:37	11.807	Cave
2020-04-21 12:33:37	11.807	Cave
2020-04-21 14:33:37	11.759	Cave
2020-04-21 16:33:37	11.759	Cave
2020-04-21 18:33:37	11.759	Cave
2020-04-21 20:33:37	11.759	Cave
2020-04-21 22:33:37	11.759	Cave
2020-04-22 00:33:37	11.759	Cave
2020-04-22 02:33:37	11.734	Cave
2020-04-22 04:33:37	11.71	Cave
2020-04-22 06:33:37	11.686	Cave
2020-04-22 08:33:37	11.662	Cave
2020-04-22 10:33:37	11.637	Cave
2020-04-22 12:33:37	11.613	Cave
2020-04-22 14:33:37	11.589	Cave
2020-04-22 16:33:37	11.565	Cave
2020-04-22 18:33:37	11.565	Cave
2020-04-22 20:33:37	11.54	Cave
2020-04-22 22:33:37	11.516	Cave
2020-04-23 00:33:37	11.516	Cave
2020-04-23 02:33:37	11.516	Cave
2020-04-23 04:33:37	11.54	Cave
2020-04-23 06:33:37	11.54	Cave
2020-04-23 08:33:37	11.565	Cave
2020-04-23 10:33:37	11.565	Cave
2020-04-23 12:33:37	11.565	Cave
2020-04-23 14:33:37	11.565	Cave
2020-04-23 16:33:37	11.589	Cave
2020-04-23 18:33:37	11.613	Cave
2020-04-23 20:33:37	11.613	Cave
2020-04-23 22:33:37	11.637	Cave
2020-04-24 00:33:37	11.637	Cave
2020-04-24 02:33:37	11.662	Cave
2020-04-24 04:33:37	11.662	Cave
2020-04-24 06:33:37	11.662	Cave
2020-04-24 08:33:37	11.686	Cave
2020-04-24 10:33:37	11.686	Cave
2020-04-24 12:33:37	11.686	Cave
2020-04-24 14:33:37	11.71	Cave
2020-04-24 16:33:37	11.71	Cave
2020-04-24 18:33:37	11.734	Cave
2020-04-24 20:33:37	11.734	Cave
2020-04-24 22:33:37	11.759	Cave
2020-04-25 00:33:37	11.783	Cave
2020-04-25 02:33:37	11.807	Cave
2020-04-25 04:33:37	11.807	Cave
2020-04-25 06:33:37	11.856	Cave
2020-04-25 08:33:37	11.856	Cave
2020-04-25 10:33:37	11.88	Cave
2020-04-25 12:33:37	11.904	Cave
2020-04-25 14:33:37	11.929	Cave
2020-04-25 16:33:37	11.929	Cave
2020-04-25 18:33:37	11.953	Cave
2020-04-25 20:33:37	11.953	Cave
2020-04-25 22:33:37	11.929	Cave
2020-04-26 00:33:37	11.832	Cave
2020-04-26 02:33:37	11.734	Cave
2020-04-26 04:33:37	11.637	Cave
2020-04-26 06:33:37	11.516	Cave
2020-04-26 08:33:37	11.419	Cave
2020-04-26 10:33:37	11.321	Cave
2020-04-26 12:33:37	11.224	Cave
2020-04-26 14:33:37	11.175	Cave
2020-04-26 16:33:37	11.127	Cave
2020-04-26 18:33:37	11.102	Cave
2020-04-26 20:33:37	11.078	Cave
2020-04-26 22:33:37	11.078	Cave
2020-04-27 00:33:37	11.053	Cave
2020-04-27 02:33:37	11.053	Cave
2020-04-27 04:33:37	11.078	Cave
2020-04-27 06:33:37	11.078	Cave
2020-04-27 08:33:37	11.102	Cave
2020-04-27 10:33:37	11.127	Cave
2020-04-27 12:33:37	11.175	Cave
2020-04-27 14:33:37	11.175	Cave
2020-04-27 16:33:37	11.2	Cave
2020-04-27 18:33:37	11.224	Cave
2020-04-27 20:33:37	11.248	Cave
2020-04-27 22:33:37	11.273	Cave
2020-04-28 00:33:37	11.321	Cave
2020-04-28 02:33:37	11.346	Cave
2020-04-28 04:33:37	11.346	Cave
2020-04-28 06:33:37	11.321	Cave
2020-04-28 08:33:37	11.297	Cave
2020-04-28 10:33:37	11.273	Cave
2020-04-28 12:33:37	11.248	Cave
2020-04-28 14:33:37	11.224	Cave
2020-04-28 16:33:37	11.248	Cave
2020-04-28 18:33:37	11.248	Cave
2020-04-28 20:33:37	11.273	Cave
2020-04-28 22:33:37	11.297	Cave
2020-04-29 00:33:37	11.321	Cave
2020-04-29 02:33:37	11.346	Cave
2020-04-29 04:33:37	11.346	Cave
2020-04-29 06:33:37	11.37	Cave
2020-04-29 08:33:37	11.394	Cave
2020-04-29 10:33:37	11.419	Cave
2020-04-29 12:33:37	11.419	Cave
2020-04-29 14:33:37	11.443	Cave
2020-04-29 16:33:37	11.467	Cave
2020-04-29 18:33:37	11.467	Cave
2020-04-29 20:33:37	11.492	Cave
2020-04-29 22:33:37	11.516	Cave
2020-04-30 00:33:37	11.54	Cave
2020-04-30 02:33:37	11.54	Cave
2020-04-30 04:33:37	11.565	Cave
2020-04-30 06:33:37	11.589	Cave
2020-04-30 08:33:37	11.637	Cave
2020-04-30 10:33:37	11.662	Cave
2020-04-30 12:33:37	11.686	Cave
2020-04-30 14:33:37	11.686	Cave
2020-04-30 16:33:37	11.734	Cave
2020-04-30 18:33:37	11.759	Cave
2020-04-30 20:33:37	11.783	Cave
2020-04-30 22:33:37	11.832	Cave
2020-05-01 00:33:37	11.856	Cave
2020-05-01 02:33:37	11.856	Cave
2020-05-01 04:33:37	11.856	Cave
2020-05-01 06:33:37	11.88	Cave
2020-05-01 08:33:37	11.904	Cave
2020-05-01 10:33:37	11.929	Cave
2020-05-01 12:33:37	11.953	Cave
2020-05-01 14:33:37	11.977	Cave
2020-05-01 16:33:37	12.025	Cave
2020-05-01 18:33:37	12.074	Cave
2020-05-01 20:33:37	12.098	Cave
2020-05-01 22:33:37	12.122	Cave
2020-05-02 00:33:37	12.122	Cave
2020-05-02 02:33:37	12.147	Cave
2020-05-02 04:33:37	12.147	Cave
2020-05-02 06:33:37	12.147	Cave
2020-05-02 08:33:37	12.147	Cave
2020-05-02 10:33:37	12.147	Cave
2020-05-02 12:33:37	12.147	Cave
2020-05-02 14:33:37	12.147	Cave
2020-05-02 16:33:37	12.147	Cave
2020-05-02 18:33:37	12.147	Cave
2020-05-02 20:33:37	12.147	Cave
2020-05-02 22:33:37	12.147	Cave
2020-05-03 00:33:37	12.122	Cave
2020-05-03 02:33:37	12.098	Cave
2020-05-03 04:33:37	12.074	Cave
2020-05-03 06:33:37	12.05	Cave
2020-05-03 08:33:37	12.025	Cave
2020-05-03 10:33:37	12.001	Cave
2020-05-03 12:33:37	11.977	Cave
2020-05-03 14:33:37	11.977	Cave
2020-05-03 16:33:37	11.977	Cave
2020-05-03 18:33:37	12.001	Cave
2020-05-03 20:33:37	12.001	Cave
2020-05-03 22:33:37	12.025	Cave
2020-05-04 00:33:37	12.025	Cave
2020-05-04 02:33:37	12.05	Cave
2020-05-04 04:33:37	12.05	Cave
2020-05-04 06:33:37	12.05	Cave
2020-05-04 08:33:37	12.001	Cave
2020-05-04 10:33:37	11.977	Cave
2020-05-04 12:33:37	12.001	Cave
2020-05-04 14:33:37	12.025	Cave
2020-05-04 16:33:37	12.05	Cave
2020-05-04 18:33:37	12.074	Cave
2020-05-04 20:33:37	12.074	Cave
2020-05-04 22:33:37	12.098	Cave
2020-05-05 00:33:37	12.098	Cave
2020-05-05 02:33:37	12.122	Cave
2020-05-05 04:33:37	12.122	Cave
2020-05-05 06:33:37	12.122	Cave
2020-05-05 08:33:37	12.147	Cave
2020-05-05 10:33:37	12.147	Cave
2020-05-05 12:33:37	12.147	Cave
2020-05-05 14:33:37	12.147	Cave
2020-05-05 16:33:37	12.147	Cave
2020-05-05 18:33:37	12.147	Cave
2020-05-05 20:33:37	12.171	Cave
2020-05-05 22:33:37	12.171	Cave
2020-05-06 00:33:37	12.171	Cave
2020-05-06 02:33:37	12.171	Cave
2020-05-06 04:33:37	12.147	Cave
2020-05-06 06:33:37	12.147	Cave
2020-05-06 08:33:37	12.147	Cave
2020-05-06 10:33:37	12.147	Cave
2020-05-06 12:33:37	12.171	Cave
2020-05-06 14:33:37	12.171	Cave
2020-05-06 16:33:37	12.195	Cave
2020-05-06 18:33:37	12.219	Cave
2020-05-06 20:33:37	12.219	Cave
2020-05-06 22:33:37	12.243	Cave
2020-05-07 00:33:37	12.243	Cave
2020-05-07 02:33:37	12.243	Cave
2020-05-07 04:33:37	12.268	Cave
2020-05-07 06:33:37	12.268	Cave
2020-05-07 08:33:37	12.292	Cave
2020-05-07 10:33:37	12.292	Cave
2020-05-07 12:33:37	12.292	Cave
2020-05-07 14:33:37	12.316	Cave
2020-05-07 16:33:37	12.34	Cave
2020-05-07 18:33:37	12.34	Cave
2020-05-07 20:33:37	12.364	Cave
2020-05-07 22:33:37	12.364	Cave
2020-05-08 00:33:37	12.389	Cave
2020-05-08 02:33:37	12.389	Cave
2020-05-08 04:33:37	12.413	Cave
2020-05-08 06:33:37	12.413	Cave
2020-05-08 08:33:37	12.413	Cave
2020-05-08 10:33:37	12.413	Cave
2020-05-08 12:33:37	12.413	Cave
2020-05-08 14:33:37	12.413	Cave
2020-05-08 16:33:37	12.389	Cave
2020-05-08 18:33:37	12.389	Cave
2020-05-08 20:33:37	12.389	Cave
2020-05-08 22:33:37	12.389	Cave
2020-05-09 00:33:37	12.389	Cave
2020-05-09 02:33:37	12.389	Cave
2020-05-09 04:33:37	12.389	Cave
2020-05-09 06:33:37	12.389	Cave
2020-05-09 08:33:37	12.364	Cave
2020-05-09 10:33:37	12.364	Cave
2020-05-09 12:33:37	12.389	Cave
2020-05-09 14:33:37	12.389	Cave
2020-05-09 16:33:37	12.413	Cave
2020-05-09 18:33:37	12.437	Cave
2020-05-09 20:33:37	12.485	Cave
2020-05-09 22:33:37	12.509	Cave
2020-05-10 00:33:37	12.534	Cave
2020-05-10 02:33:37	12.582	Cave
2020-05-10 04:33:37	12.582	Cave
2020-05-10 06:33:37	12.558	Cave
2020-05-10 08:33:37	12.485	Cave
2020-05-10 10:33:37	12.413	Cave
2020-05-10 12:33:37	12.34	Cave
2020-05-10 14:33:37	12.292	Cave
2020-05-10 16:33:37	12.268	Cave
2020-05-10 18:33:37	12.243	Cave
2020-05-10 20:33:37	12.219	Cave
2020-05-10 22:33:37	12.195	Cave
2020-05-11 00:33:37	12.147	Cave
2020-05-11 02:33:37	12.074	Cave
2020-05-11 04:33:37	11.977	Cave
2020-05-11 06:33:37	11.904	Cave
2020-05-11 08:33:37	11.807	Cave
2020-05-11 10:33:37	11.734	Cave
2020-05-18 12:33:37	12.268	Cave
2020-05-18 14:33:37	12.268	Cave
2020-05-18 16:33:37	12.292	Cave
2020-05-18 18:33:37	12.316	Cave
2020-05-18 20:33:37	12.34	Cave
2020-05-18 22:33:37	12.34	Cave
2020-05-19 00:33:37	12.364	Cave
2020-05-19 02:33:37	12.389	Cave
2020-05-19 04:33:37	12.389	Cave
2020-05-19 06:33:37	12.413	Cave
2020-05-19 08:33:37	12.437	Cave
2020-05-19 10:33:37	12.485	Cave
2020-05-19 12:33:37	12.485	Cave
2020-05-19 14:33:37	12.509	Cave
2020-05-19 16:33:37	12.509	Cave
2020-05-19 18:33:37	12.509	Cave
2020-05-19 20:33:37	12.509	Cave
2020-05-19 22:33:37	12.485	Cave
2020-05-20 00:33:37	12.485	Cave
2020-05-20 02:33:37	12.485	Cave
2020-05-20 04:33:37	12.461	Cave
2020-05-20 06:33:37	12.461	Cave
2020-05-20 08:33:37	12.461	Cave
2020-05-20 10:33:37	12.437	Cave
2020-05-20 12:33:37	12.437	Cave
2020-05-20 14:33:37	12.437	Cave
2020-05-20 16:33:37	12.437	Cave
2020-05-20 18:33:37	12.461	Cave
2020-05-20 20:33:37	12.485	Cave
2020-05-20 22:33:37	12.534	Cave
2020-05-21 00:33:37	12.558	Cave
2020-05-21 02:33:37	12.558	Cave
2020-05-21 04:33:37	12.558	Cave
2020-05-21 06:33:37	12.582	Cave
2020-05-21 08:33:37	12.606	Cave
2020-05-21 10:33:37	12.63	Cave
2020-05-21 12:33:37	12.63	Cave
2020-05-21 14:33:37	12.63	Cave
2020-05-21 16:33:37	12.606	Cave
2020-05-21 18:33:37	12.606	Cave
2020-05-21 20:33:37	12.606	Cave
2020-05-21 22:33:37	12.582	Cave
2020-05-22 00:33:37	12.558	Cave
2020-05-22 02:33:37	12.558	Cave
2020-05-22 04:33:37	12.534	Cave
2020-05-22 06:33:37	12.485	Cave
2020-05-22 08:33:37	12.461	Cave
2020-05-22 10:33:37	12.413	Cave
2020-05-22 12:33:37	12.389	Cave
2020-05-22 14:33:37	12.364	Cave
2020-05-22 16:33:37	12.364	Cave
2020-05-22 18:33:37	12.364	Cave
2020-05-22 20:33:37	12.364	Cave
2020-05-22 22:33:37	12.364	Cave
2020-05-23 00:33:37	12.364	Cave
2020-05-23 02:33:37	12.364	Cave
2020-05-23 04:33:37	12.364	Cave
2020-05-23 06:33:37	12.389	Cave
2020-05-23 08:33:37	12.389	Cave
2020-05-23 10:33:37	12.389	Cave
2020-05-23 12:33:37	12.413	Cave
2020-05-23 14:33:37	12.413	Cave
2020-05-23 16:33:37	12.485	Cave
2020-05-23 18:33:37	12.558	Cave
2020-05-23 20:33:37	12.63	Cave
2020-05-23 22:33:37	12.703	Cave
2020-05-24 00:33:37	12.727	Cave
2020-05-24 02:33:37	12.775	Cave
2020-05-24 04:33:37	12.823	Cave
2020-05-24 06:33:37	12.847	Cave
2020-05-24 08:33:37	12.871	Cave
2020-05-24 10:33:37	12.896	Cave
2020-05-24 12:33:37	12.92	Cave
2020-05-24 14:33:37	12.944	Cave
2020-05-24 16:33:37	12.968	Cave
2020-05-24 18:33:37	12.992	Cave
2020-05-24 20:33:37	13.016	Cave
2020-05-24 22:33:37	13.04	Cave
2020-05-25 00:33:37	13.064	Cave
2020-05-25 02:33:37	13.088	Cave
2020-05-25 04:33:37	13.112	Cave
2020-05-25 06:33:37	13.112	Cave
2020-05-25 08:33:37	13.112	Cave
2020-05-25 10:33:37	13.112	Cave
2020-05-25 12:33:37	13.112	Cave
2020-05-25 14:33:37	13.112	Cave
2020-05-25 16:33:37	13.137	Cave
2020-05-25 18:33:37	13.137	Cave
2020-05-25 20:33:37	13.137	Cave
2020-05-25 22:33:37	13.161	Cave
2020-05-26 00:33:37	13.161	Cave
2020-05-26 02:33:37	13.161	Cave
2020-05-26 04:33:37	13.137	Cave
2020-05-26 06:33:37	13.137	Cave
2020-05-26 08:33:37	13.112	Cave
2020-05-26 10:33:37	13.112	Cave
2020-05-26 12:33:37	13.112	Cave
2020-05-26 14:33:37	13.112	Cave
2020-05-26 16:33:37	13.112	Cave
2020-05-26 18:33:37	13.112	Cave
2020-05-26 20:33:37	13.112	Cave
2020-05-26 22:33:37	13.112	Cave
2020-05-27 00:33:37	13.112	Cave
2020-05-27 02:33:37	13.112	Cave
2020-05-27 04:33:37	13.137	Cave
2020-05-27 06:33:37	13.137	Cave
2020-05-27 08:33:37	13.112	Cave
2020-05-27 10:33:37	13.112	Cave
2020-05-27 12:33:37	13.112	Cave
2020-05-27 14:33:37	13.112	Cave
2020-05-27 16:33:37	13.112	Cave
2020-05-27 18:33:37	13.112	Cave
2020-05-27 20:33:37	13.137	Cave
2020-05-27 22:33:37	13.137	Cave
2020-05-28 00:33:37	13.112	Cave
2020-05-28 02:33:37	13.088	Cave
2020-05-28 04:33:37	13.04	Cave
2020-05-28 06:33:37	12.992	Cave
2020-05-28 08:33:37	12.944	Cave
2020-05-28 10:33:37	12.896	Cave
2020-05-28 12:33:37	12.847	Cave
2020-05-28 14:33:37	12.799	Cave
2020-05-28 16:33:37	12.775	Cave
2020-05-28 18:33:37	12.727	Cave
2020-05-28 20:33:37	12.727	Cave
2020-05-28 22:33:37	12.703	Cave
2020-05-29 00:33:37	12.678	Cave
2020-05-29 02:33:37	12.678	Cave
2020-05-29 04:33:37	12.678	Cave
2020-05-29 06:33:37	12.678	Cave
2020-05-29 08:33:37	12.703	Cave
2020-05-29 10:33:37	12.703	Cave
2020-05-29 12:33:37	12.703	Cave
2020-05-29 14:33:37	12.703	Cave
2020-05-29 16:33:37	12.727	Cave
2020-05-29 18:33:37	12.727	Cave
2020-05-29 20:33:37	12.727	Cave
2020-05-29 22:33:37	12.775	Cave
2020-05-30 00:33:37	12.775	Cave
2020-05-30 02:33:37	12.799	Cave
2020-05-30 04:33:37	12.823	Cave
2020-05-30 06:33:37	12.823	Cave
2020-05-30 08:33:37	12.847	Cave
2020-05-30 10:33:37	12.871	Cave
2020-05-30 12:33:37	12.896	Cave
2020-05-30 14:33:37	12.944	Cave
2020-05-30 16:33:37	12.968	Cave
2020-05-30 18:33:37	13.016	Cave
2020-05-30 20:33:37	13.04	Cave
2020-05-30 22:33:37	13.04	Cave
2020-05-31 00:33:37	13.064	Cave
2020-05-31 02:33:37	13.064	Cave
2020-05-31 04:33:37	13.064	Cave
2020-05-31 06:33:37	13.064	Cave
2020-05-31 08:33:37	13.04	Cave
2020-05-31 10:33:37	13.04	Cave
2020-05-31 12:33:37	13.064	Cave
2020-05-31 14:33:37	13.064	Cave
2020-05-31 16:33:37	13.064	Cave
2020-05-31 18:33:37	13.064	Cave
2020-05-31 20:33:37	13.088	Cave
2020-05-31 22:33:37	13.064	Cave
2020-06-01 00:33:37	13.064	Cave
2020-06-01 02:33:37	13.04	Cave
2020-06-01 04:33:37	12.992	Cave
2020-06-01 06:33:37	12.944	Cave
2020-06-01 08:33:37	12.92	Cave
2020-06-01 10:33:37	12.847	Cave
2020-06-01 12:33:37	12.799	Cave
2020-06-01 14:33:37	12.727	Cave
2020-06-01 16:33:37	12.703	Cave
2020-06-01 18:33:37	12.654	Cave
2020-06-01 20:33:37	12.606	Cave
2020-06-01 22:33:37	12.534	Cave
2020-06-02 00:33:37	12.509	Cave
2020-06-02 02:33:37	12.485	Cave
2020-06-02 04:33:37	12.485	Cave
2020-06-02 06:33:37	12.461	Cave
2020-06-02 08:33:37	12.461	Cave
2020-06-02 10:33:37	12.437	Cave
2020-06-02 12:33:37	12.437	Cave
2020-06-02 14:33:37	12.461	Cave
2020-06-02 16:33:37	12.485	Cave
2020-06-02 18:33:37	12.534	Cave
2020-06-02 20:33:37	12.558	Cave
2020-06-02 22:33:37	12.606	Cave
2020-06-03 00:33:37	12.63	Cave
2020-06-03 02:33:37	12.63	Cave
2020-06-03 04:33:37	12.654	Cave
2020-06-03 06:33:37	12.703	Cave
2020-06-03 08:33:37	12.727	Cave
2020-06-03 10:33:37	12.775	Cave
2020-06-03 12:33:37	12.823	Cave
2020-06-03 14:33:37	12.871	Cave
2020-06-03 16:33:37	12.896	Cave
2020-06-03 18:33:37	12.92	Cave
2020-06-03 20:33:37	12.944	Cave
2020-06-03 22:33:37	12.968	Cave
2020-06-04 00:33:37	12.968	Cave
2020-06-04 02:33:37	12.968	Cave
2020-06-04 04:33:37	12.968	Cave
2020-06-04 06:33:37	12.992	Cave
2020-06-04 08:33:37	12.968	Cave
2020-06-04 10:33:37	12.968	Cave
2020-06-04 12:33:37	12.944	Cave
2020-06-04 14:33:37	12.92	Cave
2020-06-04 16:33:37	12.92	Cave
2020-06-04 18:33:37	12.92	Cave
2020-06-04 20:33:37	12.92	Cave
2020-06-04 22:33:37	12.92	Cave
2020-06-05 00:33:37	12.944	Cave
2020-06-05 02:33:37	12.92	Cave
2020-06-05 04:33:37	12.92	Cave
2020-06-05 06:33:37	12.92	Cave
2020-06-05 08:33:37	12.92	Cave
2020-06-05 10:33:37	12.92	Cave
2020-06-05 12:33:37	12.92	Cave
2020-06-05 14:33:37	12.92	Cave
2020-06-05 16:33:37	12.92	Cave
2020-06-05 18:33:37	12.92	Cave
2020-06-05 20:33:37	12.92	Cave
2020-06-05 22:33:37	12.92	Cave
2020-06-06 00:33:37	12.92	Cave
2020-06-06 02:33:37	12.92	Cave
2020-06-06 04:33:37	12.92	Cave
2020-06-06 06:33:37	12.92	Cave
2020-06-06 08:33:37	12.92	Cave
2020-06-06 10:33:37	12.92	Cave
2020-06-06 12:33:37	12.92	Cave
2020-06-06 14:33:37	12.92	Cave
2020-06-06 16:33:37	12.92	Cave
2020-06-06 18:33:37	12.92	Cave
2020-06-06 20:33:37	12.944	Cave
2020-06-06 22:33:37	12.944	Cave
2020-06-07 00:33:37	12.944	Cave
2020-06-07 02:33:37	12.944	Cave
2020-06-07 04:33:37	12.944	Cave
2020-06-07 06:33:37	12.92	Cave
2020-06-07 08:33:37	12.92	Cave
2020-06-07 10:33:37	12.896	Cave
2020-06-07 12:33:37	12.896	Cave
2020-06-07 14:33:37	12.896	Cave
2020-06-07 16:33:37	12.896	Cave
2020-06-07 18:33:37	12.896	Cave
2020-06-07 20:33:37	12.896	Cave
2020-06-07 22:33:37	12.896	Cave
2020-06-08 00:33:37	12.896	Cave
2020-06-08 02:33:37	12.896	Cave
2020-06-08 04:33:37	12.896	Cave
2020-06-08 06:33:37	12.871	Cave
2020-06-08 08:33:37	12.871	Cave
2020-06-08 10:33:37	12.871	Cave
2020-06-08 12:33:37	12.871	Cave
2020-06-08 14:33:37	12.871	Cave
2020-06-08 16:33:37	12.871	Cave
2020-06-08 18:33:37	12.871	Cave
2020-06-08 20:33:37	12.896	Cave
2020-06-08 22:33:37	12.896	Cave
2020-06-09 00:33:37	12.896	Cave
2020-06-09 02:33:37	12.896	Cave
2020-06-09 04:33:37	12.896	Cave
2020-06-09 06:33:37	12.896	Cave
2020-06-09 08:33:37	12.896	Cave
2020-06-09 10:33:37	12.896	Cave
2020-06-09 12:33:37	12.896	Cave
2020-06-09 14:33:37	12.896	Cave
2020-06-09 16:33:37	12.92	Cave
2020-06-09 18:33:37	12.92	Cave
2020-06-09 20:33:37	12.92	Cave
2020-06-09 22:33:37	12.92	Cave
2020-06-10 00:33:37	12.92	Cave
2020-06-10 02:33:37	12.92	Cave
2020-06-10 04:33:37	12.92	Cave
2020-06-10 06:33:37	12.944	Cave
2020-06-10 08:33:37	12.944	Cave
2020-06-10 10:33:37	12.944	Cave
2020-06-10 12:33:37	12.968	Cave
2020-06-10 14:33:37	12.968	Cave
2020-06-10 16:33:37	12.992	Cave
2020-06-10 18:33:37	13.016	Cave
2020-06-10 20:33:37	13.04	Cave
2020-06-10 22:33:37	13.064	Cave
2020-06-11 00:33:37	13.088	Cave
2020-06-11 02:33:37	13.088	Cave
2020-06-11 04:33:37	13.064	Cave
2020-06-11 06:33:37	13.064	Cave
2020-06-11 08:33:37	13.064	Cave
2020-06-11 10:33:37	13.064	Cave
2020-06-11 12:33:37	13.064	Cave
2020-06-11 14:33:37	13.088	Cave
2020-06-11 16:33:37	13.112	Cave
2020-06-11 18:33:37	13.161	Cave
2020-06-11 20:33:37	13.185	Cave
2020-06-11 22:33:37	13.209	Cave
2020-06-12 00:33:37	13.233	Cave
2020-06-12 02:33:37	13.233	Cave
2020-06-12 04:33:37	13.233	Cave
2020-06-12 06:33:37	13.233	Cave
2020-06-12 08:33:37	13.257	Cave
2020-06-12 10:33:37	13.257	Cave
2020-06-12 12:33:37	13.257	Cave
2020-06-12 14:33:37	13.257	Cave
2020-06-12 16:33:37	13.257	Cave
2020-06-12 18:33:37	13.257	Cave
2020-06-12 20:33:37	13.257	Cave
2020-06-12 22:33:37	13.257	Cave
2020-06-13 00:33:37	13.257	Cave
2020-06-13 02:33:37	13.257	Cave
2020-06-13 04:33:37	13.257	Cave
2020-06-13 06:33:37	13.257	Cave
2020-06-13 08:33:37	13.257	Cave
2020-06-13 10:33:37	13.257	Cave
2020-06-13 12:33:37	13.281	Cave
2020-06-13 14:33:37	13.257	Cave
2020-06-13 16:33:37	13.209	Cave
2020-06-13 18:33:37	13.185	Cave
2020-06-13 20:33:37	13.161	Cave
2020-06-13 22:33:37	13.088	Cave
2020-06-14 00:33:37	13.04	Cave
2020-06-14 02:33:37	12.992	Cave
2020-06-14 04:33:37	12.968	Cave
2020-06-14 06:33:37	12.968	Cave
2020-06-14 08:33:37	12.944	Cave
2020-06-14 10:33:37	12.944	Cave
2020-06-14 12:33:37	12.944	Cave
2020-06-14 14:33:37	12.92	Cave
2020-06-14 16:33:37	12.944	Cave
2020-06-14 18:33:37	12.944	Cave
2020-06-14 20:33:37	12.944	Cave
2020-06-14 22:33:37	12.968	Cave
2020-06-15 00:33:37	12.968	Cave
2020-06-15 02:33:37	12.944	Cave
2020-06-15 04:33:37	12.92	Cave
2020-06-15 06:33:37	12.896	Cave
2020-06-15 08:33:37	12.871	Cave
2020-06-15 10:33:37	12.896	Cave
2020-06-15 12:33:37	13.209	Cave
2020-06-15 14:33:37	13.425	Cave
2020-06-15 16:33:37	13.353	Cave
2020-06-15 18:33:37	13.305	Cave
2020-06-15 20:33:37	13.401	Cave
2020-06-15 22:33:37	13.353	Cave
2020-06-16 00:33:37	13.329	Cave
2020-06-16 02:33:37	13.305	Cave
2020-06-16 04:33:37	13.305	Cave
2020-06-16 06:33:37	13.281	Cave
2020-06-16 08:33:37	13.257	Cave
2020-06-16 10:33:37	13.233	Cave
2020-06-16 12:33:37	13.233	Cave
2020-06-16 14:33:37	13.209	Cave
2020-06-16 16:33:37	13.209	Cave
2020-06-16 18:33:37	13.209	Cave
2020-06-16 20:33:37	13.209	Cave
2020-06-16 22:33:37	13.209	Cave
2020-06-17 00:33:37	13.185	Cave
2020-06-17 02:33:37	13.185	Cave
2020-06-17 04:33:37	13.185	Cave
2020-06-17 06:33:37	13.185	Cave
2020-06-17 08:33:37	13.209	Cave
2020-06-17 10:33:37	13.209	Cave
2020-06-17 12:33:37	13.233	Cave
2020-06-17 14:33:37	13.233	Cave
2020-06-17 16:33:37	13.257	Cave
2020-06-17 18:33:37	13.257	Cave
2020-06-17 20:33:37	13.281	Cave
2020-06-17 22:33:37	13.281	Cave
2020-06-18 00:33:37	13.281	Cave
2020-06-18 02:33:37	13.281	Cave
2020-06-18 04:33:37	13.257	Cave
2020-06-18 06:33:37	13.257	Cave
2020-06-18 08:33:37	13.257	Cave
2020-06-18 10:33:37	13.257	Cave
2020-06-18 12:33:37	13.233	Cave
2020-06-18 14:33:37	13.233	Cave
2020-06-18 16:33:37	13.233	Cave
2020-06-18 18:33:37	13.257	Cave
2020-06-18 20:33:37	13.257	Cave
2020-06-18 22:33:37	13.257	Cave
2020-06-19 00:33:37	13.257	Cave
2020-06-19 02:33:37	13.257	Cave
2020-06-19 04:33:37	13.257	Cave
2020-06-19 06:33:37	13.257	Cave
2020-06-19 08:33:37	13.257	Cave
2020-06-19 10:33:37	13.257	Cave
2020-06-19 12:33:37	13.257	Cave
2020-06-19 14:33:37	13.281	Cave
2020-06-19 16:33:37	13.305	Cave
2020-06-19 18:33:37	13.329	Cave
2020-06-19 20:33:37	13.329	Cave
2020-06-19 22:33:37	13.353	Cave
2020-06-20 00:33:37	13.377	Cave
2020-06-20 02:33:37	13.401	Cave
2020-06-20 04:33:37	13.401	Cave
2020-06-20 06:33:37	13.377	Cave
2020-06-20 08:33:37	13.377	Cave
2020-06-20 10:33:37	13.377	Cave
2020-06-20 12:33:37	13.401	Cave
2020-06-20 14:33:37	13.401	Cave
2020-06-20 16:33:37	13.449	Cave
2020-06-20 18:33:37	13.497	Cave
2020-06-20 20:33:37	13.497	Cave
2020-06-20 22:33:37	13.497	Cave
2020-06-21 00:33:37	13.522	Cave
2020-06-21 02:33:37	13.546	Cave
2020-06-21 04:33:37	13.546	Cave
2020-06-21 06:33:37	13.546	Cave
2020-06-21 08:33:37	13.546	Cave
2020-06-21 10:33:37	13.546	Cave
2020-06-21 12:33:37	13.546	Cave
2020-06-21 14:33:37	13.546	Cave
2020-06-21 16:33:37	13.57	Cave
2020-06-21 18:33:37	13.57	Cave
2020-06-21 20:33:37	13.594	Cave
2020-06-21 22:33:37	13.618	Cave
2020-06-22 00:33:37	13.618	Cave
2020-06-22 02:33:37	13.618	Cave
2020-06-22 04:33:37	13.594	Cave
2020-06-22 06:33:37	13.594	Cave
2020-06-22 08:33:37	13.594	Cave
2020-06-22 10:33:37	13.594	Cave
2020-06-22 12:33:37	13.57	Cave
2020-06-22 14:33:37	13.57	Cave
2020-06-22 16:33:37	13.57	Cave
2020-06-22 18:33:37	13.57	Cave
2020-06-22 20:33:37	13.594	Cave
2020-06-22 22:33:37	13.618	Cave
2020-06-23 00:33:37	13.666	Cave
2020-06-23 02:33:37	13.666	Cave
2020-06-23 04:33:37	13.642	Cave
2020-06-23 06:33:37	13.666	Cave
2020-06-23 08:33:37	13.69	Cave
2020-06-23 10:33:37	13.69	Cave
2020-06-23 12:33:37	13.714	Cave
2020-06-23 14:33:37	13.714	Cave
2020-06-23 16:33:37	13.714	Cave
2020-06-23 18:33:37	13.714	Cave
2020-06-23 20:33:37	13.714	Cave
2020-06-23 22:33:37	13.714	Cave
2020-06-24 00:33:37	13.738	Cave
2020-06-24 02:33:37	13.69	Cave
2020-06-24 04:33:37	13.642	Cave
2020-06-24 06:33:37	13.594	Cave
2020-06-24 08:33:37	13.522	Cave
2020-06-24 10:33:37	13.449	Cave
2020-06-24 12:33:37	13.401	Cave
2020-06-24 14:33:37	13.377	Cave
2020-06-24 16:33:37	13.377	Cave
2020-06-24 18:33:37	13.353	Cave
2020-06-24 20:33:37	13.353	Cave
2020-06-24 22:33:37	13.353	Cave
2020-06-25 00:33:37	13.353	Cave
2020-06-25 02:33:37	13.329	Cave
2020-06-25 04:33:37	13.329	Cave
2020-06-25 06:33:37	13.305	Cave
2020-06-25 08:33:37	13.305	Cave
2020-06-25 10:33:37	13.305	Cave
2020-06-25 12:33:37	13.305	Cave
2020-06-25 14:33:37	13.329	Cave
2020-06-25 16:33:37	13.353	Cave
2020-06-25 18:33:37	13.377	Cave
2020-06-25 20:33:37	13.401	Cave
2020-06-25 22:33:37	13.425	Cave
2020-06-26 00:33:37	13.449	Cave
2020-06-26 02:33:37	13.473	Cave
2020-06-26 04:33:37	13.473	Cave
2020-06-26 06:33:37	13.497	Cave
2020-06-26 08:33:37	13.497	Cave
2020-06-26 10:33:37	13.522	Cave
2020-06-26 12:33:37	13.546	Cave
2020-06-26 14:33:37	13.57	Cave
2020-06-26 16:33:37	13.594	Cave
2020-06-26 18:33:37	13.594	Cave
2020-06-26 20:33:37	13.618	Cave
2020-06-26 22:33:37	13.618	Cave
2020-06-27 00:33:37	13.642	Cave
2020-06-27 02:33:37	13.69	Cave
2020-06-27 04:33:37	13.69	Cave
2020-06-27 06:33:37	13.738	Cave
2020-06-27 08:33:37	13.762	Cave
2020-06-27 10:33:37	13.786	Cave
2020-06-27 12:33:37	13.834	Cave
2020-06-27 14:33:37	13.858	Cave
2020-06-27 16:33:37	13.906	Cave
2020-06-27 18:33:37	13.954	Cave
2020-06-27 20:33:37	13.978	Cave
2020-06-27 22:33:37	14.026	Cave
2020-06-28 00:33:37	14.026	Cave
2020-06-28 02:33:37	14.074	Cave
2020-06-28 04:33:37	14.098	Cave
2020-06-28 06:33:37	14.122	Cave
2020-06-28 08:33:37	14.146	Cave
2020-06-28 10:33:37	14.146	Cave
2020-06-28 12:33:37	14.146	Cave
2020-06-28 14:33:37	14.146	Cave
2020-06-28 16:33:37	14.17	Cave
2020-06-28 18:33:37	14.194	Cave
2020-06-28 20:33:37	14.218	Cave
2020-06-28 22:33:37	14.218	Cave
2020-06-29 00:33:37	14.218	Cave
2020-06-29 02:33:37	14.218	Cave
2020-06-29 04:33:37	14.218	Cave
2020-06-29 06:33:37	14.194	Cave
2020-06-29 08:33:37	14.194	Cave
2020-06-29 10:33:37	14.194	Cave
2020-06-29 12:33:37	14.194	Cave
2020-06-29 14:33:37	14.218	Cave
2020-06-29 16:33:37	14.218	Cave
2020-06-29 18:33:37	14.242	Cave
2020-06-29 20:33:37	14.242	Cave
2020-06-29 22:33:37	14.218	Cave
2020-06-30 00:33:37	14.218	Cave
2020-06-30 02:33:37	14.194	Cave
2020-06-30 04:33:37	14.194	Cave
2020-06-30 06:33:37	14.194	Cave
2020-06-30 08:33:37	14.194	Cave
2020-06-30 10:33:37	14.194	Cave
2020-06-30 12:33:37	14.17	Cave
2020-06-30 14:33:37	14.17	Cave
2020-06-30 16:33:37	14.194	Cave
2020-06-30 18:33:37	14.194	Cave
2020-06-30 20:33:37	14.194	Cave
2020-06-30 22:33:37	14.194	Cave
[truncated: 6,571 more rows]

## Sheet: Jazinka
Supplementary Materials
Table S3: Raw data from the Jazinka Cave and respective surface in Croatia.
Date	Temperature (℃)	Location
2019-11-01 22:10:48	12.34	Cave
2019-11-02 00:10:48	12.34	Cave
2019-11-02 02:10:48	12.34	Cave
2019-11-02 04:10:48	12.389	Cave
2019-11-02 06:10:48	12.437	Cave
2019-11-02 08:10:48	12.461	Cave
2019-11-02 10:10:48	12.485	Cave
2019-11-02 12:10:48	12.509	Cave
2019-11-02 14:10:48	12.534	Cave
2019-11-02 16:10:48	12.558	Cave
2019-11-02 18:10:48	12.582	Cave
2019-11-02 20:10:48	12.582	Cave
2019-11-02 22:10:48	12.606	Cave
2019-11-03 00:10:48	12.63	Cave
2019-11-03 02:10:48	12.63	Cave
2019-11-03 04:10:48	12.654	Cave
2019-11-03 06:10:48	12.654	Cave
2019-11-03 08:10:48	12.678	Cave
2019-11-03 10:10:48	12.678	Cave
2019-11-03 12:10:48	12.703	Cave
2019-11-03 14:10:48	12.703	Cave
2019-11-03 16:10:48	12.703	Cave
2019-11-03 18:10:48	12.727	Cave
2019-11-03 20:10:48	12.727	Cave
2019-11-03 22:10:48	12.727	Cave
2019-11-04 00:10:48	12.727	Cave
2019-11-04 02:10:48	12.751	Cave
2019-11-04 04:10:48	12.751	Cave
2019-11-04 06:10:48	12.775	Cave
2019-11-04 08:10:48	12.775	Cave
2019-11-04 10:10:48	12.775	Cave
2019-11-04 12:10:48	12.775	Cave
2019-11-04 14:10:48	12.799	Cave
2019-11-04 16:10:48	12.799	Cave
2019-11-04 18:10:48	12.799	Cave
2019-11-04 20:10:48	12.799	Cave
2019-11-04 22:10:48	12.799	Cave
2019-11-05 00:10:48	12.823	Cave
2019-11-05 02:10:48	12.823	Cave
2019-11-05 04:10:48	12.823	Cave
2019-11-05 06:10:48	12.823	Cave
2019-11-05 08:10:48	12.823	Cave
2019-11-05 10:10:48	12.823	Cave
2019-11-05 12:10:48	12.847	Cave
2019-11-05 14:10:48	12.847	Cave
2019-11-05 16:10:48	12.847	Cave
2019-11-05 18:10:48	12.847	Cave
2019-11-05 20:10:48	12.871	Cave
2019-11-05 22:10:48	12.871	Cave
2019-11-06 00:10:48	12.871	Cave
2019-11-06 02:10:48	12.871	Cave
2019-11-06 04:10:48	12.871	Cave
2019-11-06 06:10:48	12.871	Cave
2019-11-06 08:10:48	12.871	Cave
2019-11-06 10:10:48	12.871	Cave
2019-11-06 12:10:48	12.871	Cave
2019-11-06 14:10:48	12.871	Cave
2019-11-06 16:10:48	12.896	Cave
2019-11-06 18:10:48	12.871	Cave
2019-11-06 20:10:48	12.896	Cave
2019-11-06 22:10:48	12.871	Cave
2019-11-07 00:10:48	12.847	Cave
2019-11-07 02:10:48	12.823	Cave
2019-11-07 04:10:48	12.823	Cave
2019-11-07 06:10:48	12.751	Cave
2019-11-07 08:10:48	12.703	Cave
2019-11-07 10:10:48	12.703	Cave
2019-11-07 12:10:48	12.727	Cave
2019-11-07 14:10:48	12.775	Cave
2019-11-07 16:10:48	12.775	Cave
2019-11-07 18:10:48	12.799	Cave
2019-11-07 20:10:48	12.751	Cave
2019-11-07 22:10:48	12.654	Cave
2019-11-08 00:10:48	12.558	Cave
2019-11-08 02:10:48	12.461	Cave
2019-11-08 04:10:48	12.364	Cave
2019-11-08 06:10:48	12.268	Cave
2019-11-08 08:10:48	12.219	Cave
2019-11-08 10:10:48	12.243	Cave
2019-11-08 12:10:48	12.34	Cave
2019-11-08 14:10:48	12.413	Cave
2019-11-08 16:10:48	12.485	Cave
2019-11-08 18:10:48	12.534	Cave
2019-11-08 20:10:48	12.558	Cave
2019-11-08 22:10:48	12.582	Cave
2019-11-09 00:10:48	12.606	Cave
2019-11-09 02:10:48	12.606	Cave
2019-11-09 04:10:48	12.63	Cave
2019-11-09 06:10:48	12.654	Cave
2019-11-09 08:10:48	12.654	Cave
2019-11-09 10:10:48	12.678	Cave
2019-11-09 12:10:48	12.678	Cave
2019-11-09 14:10:48	12.678	Cave
2019-11-09 16:10:48	12.678	Cave
2019-11-09 18:10:48	12.678	Cave
2019-11-09 20:10:48	12.654	Cave
2019-11-09 22:10:48	12.63	Cave
2019-11-10 00:10:48	12.606	Cave
2019-11-10 02:10:48	12.582	Cave
2019-11-10 04:10:48	12.582	Cave
2019-11-10 06:10:48	12.558	Cave
2019-11-10 08:10:48	12.534	Cave
2019-11-10 10:10:48	12.534	Cave
2019-11-10 12:10:48	12.558	Cave
2019-11-10 14:10:48	12.558	Cave
2019-11-10 16:10:48	12.582	Cave
2019-11-10 18:10:48	12.534	Cave
2019-11-10 20:10:48	12.461	Cave
2019-11-10 22:10:48	12.364	Cave
2019-11-11 00:10:48	12.316	Cave
2019-11-11 02:10:48	12.292	Cave
2019-11-11 04:10:48	12.292	Cave
2019-11-11 06:10:48	12.316	Cave
2019-11-11 08:10:48	12.316	Cave
2019-11-11 10:10:48	12.389	Cave
2019-11-11 12:10:48	12.437	Cave
2019-11-11 14:10:48	12.461	Cave
2019-11-11 16:10:48	12.485	Cave
2019-11-11 18:10:48	12.509	Cave
2019-11-11 20:10:48	12.509	Cave
2019-11-11 22:10:48	12.534	Cave
2019-11-12 00:10:48	12.534	Cave
2019-11-12 02:10:48	12.558	Cave
2019-11-12 04:10:48	12.558	Cave
2019-11-12 06:10:48	12.558	Cave
2019-11-12 08:10:48	12.558	Cave
2019-11-12 10:10:48	12.582	Cave
2019-11-12 12:10:48	12.582	Cave
2019-11-12 14:10:48	12.606	Cave
2019-11-12 16:10:48	12.606	Cave
2019-11-12 18:10:48	12.63	Cave
2019-11-12 20:10:48	12.63	Cave
2019-11-12 22:10:48	12.654	Cave
2019-11-13 00:10:48	12.654	Cave
2019-11-13 02:10:48	12.654	Cave
2019-11-13 04:10:48	12.678	Cave
2019-11-13 06:10:48	12.678	Cave
2019-11-13 08:10:48	12.678	Cave
2019-11-13 10:10:48	12.678	Cave
2019-11-13 12:10:48	12.678	Cave
2019-11-13 14:10:48	12.703	Cave
2019-11-13 16:10:48	12.703	Cave
2019-11-13 18:10:48	12.703	Cave
2019-11-13 20:10:48	12.703	Cave
2019-11-13 22:10:48	12.727	Cave
2019-11-14 00:10:48	12.703	Cave
2019-11-14 02:10:48	12.678	Cave
2019-11-14 04:10:48	12.654	Cave
2019-11-14 06:10:48	12.606	Cave
2019-11-14 08:10:48	12.582	Cave
2019-11-14 10:10:48	12.582	Cave
2019-11-14 12:10:48	12.63	Cave
2019-11-14 14:10:48	12.654	Cave
2019-11-14 16:10:48	12.654	Cave
2019-11-14 18:10:48	12.678	Cave
2019-11-14 20:10:48	12.654	Cave
2019-11-14 22:10:48	12.654	Cave
2019-11-15 00:10:48	12.63	Cave
2019-11-15 02:10:48	12.63	Cave
2019-11-15 04:10:48	12.63	Cave
2019-11-15 06:10:48	12.654	Cave
2019-11-15 08:10:48	12.654	Cave
2019-11-15 10:10:48	12.678	Cave
2019-11-15 12:10:48	12.678	Cave
2019-11-15 14:10:48	12.678	Cave
2019-11-15 16:10:48	12.703	Cave
2019-11-15 18:10:48	12.703	Cave
2019-11-15 20:10:48	12.727	Cave
2019-11-15 22:10:48	12.727	Cave
2019-11-16 00:10:48	12.727	Cave
2019-11-16 02:10:48	12.727	Cave
2019-11-16 04:10:48	12.727	Cave
2019-11-16 06:10:48	12.751	Cave
2019-11-16 08:10:48	12.751	Cave
2019-11-16 10:10:48	12.751	Cave
2019-11-16 12:10:48	12.775	Cave
2019-11-16 14:10:48	12.775	Cave
2019-11-16 16:10:48	12.775	Cave
2019-11-16 18:10:48	12.775	Cave
2019-11-16 20:10:48	12.775	Cave
2019-11-16 22:10:48	12.775	Cave
2019-11-17 00:10:48	12.775	Cave
2019-11-17 02:10:48	12.775	Cave
2019-11-17 04:10:48	12.775	Cave
2019-11-17 06:10:48	12.799	Cave
2019-11-17 08:10:48	12.799	Cave
2019-11-17 10:10:48	12.799	Cave
2019-11-17 12:10:48	12.799	Cave
2019-11-17 14:10:48	12.799	Cave
2019-11-17 16:10:48	12.799	Cave
2019-11-17 18:10:48	12.823	Cave
2019-11-17 20:10:48	12.823	Cave
2019-11-17 22:10:48	12.823	Cave
2019-11-18 00:10:48	12.823	Cave
2019-11-18 02:10:48	12.823	Cave
2019-11-18 04:10:48	12.799	Cave
2019-11-18 06:10:48	12.775	Cave
2019-11-18 08:10:48	12.703	Cave
2019-11-18 10:10:48	12.678	Cave
2019-11-18 12:10:48	12.703	Cave
2019-11-18 14:10:48	12.727	Cave
2019-11-18 16:10:48	12.727	Cave
2019-11-18 18:10:48	12.727	Cave
2019-11-18 20:10:48	12.703	Cave
2019-11-18 22:10:48	12.703	Cave
2019-11-19 00:10:48	12.678	Cave
2019-11-19 02:10:48	12.654	Cave
2019-11-19 04:10:48	12.654	Cave
2019-11-19 06:10:48	12.654	Cave
2019-11-19 08:10:48	12.678	Cave
2019-11-19 10:10:48	12.678	Cave
2019-11-19 12:10:48	12.703	Cave
2019-11-19 14:10:48	12.727	Cave
2019-11-19 16:10:48	12.727	Cave
2019-11-19 18:10:48	12.727	Cave
2019-11-19 20:10:48	12.727	Cave
2019-11-19 22:10:48	12.727	Cave
2019-11-20 00:10:48	12.727	Cave
2019-11-20 02:10:48	12.727	Cave
2019-11-20 04:10:48	12.727	Cave
2019-11-20 06:10:48	12.703	Cave
2019-11-20 08:10:48	12.703	Cave
2019-11-20 10:10:48	12.678	Cave
2019-11-20 12:10:48	12.678	Cave
2019-11-20 14:10:48	12.703	Cave
2019-11-20 16:10:48	12.703	Cave
2019-11-20 18:10:48	12.678	Cave
2019-11-20 20:10:48	12.654	Cave
2019-11-20 22:10:48	12.654	Cave
2019-11-21 00:10:48	12.63	Cave
2019-11-21 02:10:48	12.606	Cave
2019-11-21 04:10:48	12.582	Cave
2019-11-21 06:10:48	12.558	Cave
2019-11-21 08:10:48	12.509	Cave
2019-11-21 10:10:48	12.509	Cave
2019-11-21 12:10:48	12.558	Cave
2019-11-21 14:10:48	12.582	Cave
2019-11-21 16:10:48	12.606	Cave
2019-11-21 18:10:48	12.582	Cave
2019-11-21 20:10:48	12.534	Cave
2019-11-21 22:10:48	12.485	Cave
2019-11-22 00:10:48	12.461	Cave
2019-11-22 02:10:48	12.437	Cave
2019-11-22 04:10:48	12.413	Cave
2019-11-22 06:10:48	12.364	Cave
2019-11-22 08:10:48	12.364	Cave
2019-11-22 10:10:48	12.389	Cave
2019-11-22 12:10:48	12.437	Cave
2019-11-22 14:10:48	12.485	Cave
2019-11-22 16:10:48	12.509	Cave
2019-11-22 18:10:48	12.509	Cave
2019-11-22 20:10:48	12.509	Cave
2019-11-22 22:10:48	12.534	Cave
2019-11-23 00:10:48	12.509	Cave
2019-11-23 02:10:48	12.509	Cave
2019-11-23 04:10:48	12.509	Cave
2019-11-23 06:10:48	12.485	Cave
2019-11-23 08:10:48	12.485	Cave
2019-11-23 10:10:48	12.509	Cave
2019-11-23 12:10:48	12.534	Cave
2019-11-23 14:10:48	12.558	Cave
2019-11-23 16:10:48	12.558	Cave
2019-11-23 18:10:48	12.582	Cave
2019-11-23 20:10:48	12.582	Cave
2019-11-23 22:10:48	12.606	Cave
2019-11-24 00:10:48	12.606	Cave
2019-11-24 02:10:48	12.606	Cave
2019-11-24 04:10:48	12.63	Cave
2019-11-24 06:10:48	12.63	Cave
2019-11-24 08:10:48	12.63	Cave
2019-11-24 10:10:48	12.654	Cave
2019-11-24 12:10:48	12.654	Cave
2019-11-24 14:10:48	12.654	Cave
2019-11-24 16:10:48	12.678	Cave
2019-11-24 18:10:48	12.678	Cave
2019-11-24 20:10:48	12.678	Cave
2019-11-24 22:10:48	12.678	Cave
2019-11-25 00:10:48	12.678	Cave
2019-11-25 02:10:48	12.678	Cave
2019-11-25 04:10:48	12.654	Cave
2019-11-25 06:10:48	12.606	Cave
2019-11-25 08:10:48	12.534	Cave
2019-11-25 10:10:48	12.509	Cave
2019-11-25 12:10:48	12.509	Cave
2019-11-25 14:10:48	12.558	Cave
2019-11-25 16:10:48	12.534	Cave
2019-11-25 18:10:48	12.485	Cave
2019-11-25 20:10:48	12.461	Cave
2019-11-25 22:10:48	12.413	Cave
2019-11-26 00:10:48	12.364	Cave
2019-11-26 02:10:48	12.316	Cave
2019-11-26 04:10:48	12.268	Cave
2019-11-26 06:10:48	12.219	Cave
2019-11-26 08:10:48	12.171	Cave
2019-11-26 10:10:48	12.171	Cave
2019-11-26 12:10:48	12.195	Cave
2019-11-26 14:10:48	12.219	Cave
2019-11-26 16:10:48	12.243	Cave
2019-11-26 18:10:48	12.195	Cave
2019-11-26 20:10:48	12.122	Cave
2019-11-26 22:10:48	12.025	Cave
2019-11-27 00:10:48	11.953	Cave
2019-11-27 02:10:48	11.88	Cave
2019-11-27 04:10:48	11.856	Cave
2019-11-27 06:10:48	11.856	Cave
2019-11-27 08:10:48	11.88	Cave
2019-11-27 10:10:48	11.953	Cave
2019-11-27 12:10:48	12.025	Cave
2019-11-27 14:10:48	12.098	Cave
2019-11-27 16:10:48	12.147	Cave
2019-11-27 18:10:48	12.195	Cave
2019-11-27 20:10:48	12.219	Cave
2019-11-27 22:10:48	12.243	Cave
2019-11-28 00:10:48	12.292	Cave
2019-11-28 02:10:48	12.292	Cave
2019-11-28 04:10:48	12.316	Cave
2019-11-28 06:10:48	12.34	Cave
2019-11-28 08:10:48	12.34	Cave
2019-11-28 10:10:48	12.364	Cave
2019-11-28 12:10:48	12.389	Cave
2019-11-28 14:10:48	12.389	Cave
2019-11-28 16:10:48	12.413	Cave
2019-11-28 18:10:48	12.437	Cave
2019-11-28 20:10:48	12.413	Cave
2019-11-28 22:10:48	12.413	Cave
2019-11-29 00:10:48	12.413	Cave
2019-11-29 02:10:48	12.389	Cave
2019-11-29 04:10:48	12.389	Cave
2019-11-29 06:10:48	12.364	Cave
2019-11-29 08:10:48	12.34	Cave
2019-11-29 10:10:48	12.34	Cave
2019-11-29 12:10:48	12.364	Cave
2019-11-29 14:10:48	12.389	Cave
2019-11-29 16:10:48	12.413	Cave
2019-11-29 18:10:48	12.413	Cave
2019-11-29 20:10:48	12.413	Cave
2019-11-29 22:10:48	12.389	Cave
2019-11-30 00:10:48	12.34	Cave
2019-11-30 02:10:48	12.268	Cave
2019-11-30 04:10:48	12.171	Cave
2019-11-30 06:10:48	12.147	Cave
2019-11-30 08:10:48	12.098	Cave
2019-11-30 10:10:48	12.098	Cave
2019-11-30 12:10:48	12.098	Cave
2019-11-30 14:10:48	12.074	Cave
2019-11-30 16:10:48	12.074	Cave
2019-11-30 18:10:48	11.977	Cave
2019-11-30 20:10:48	11.856	Cave
2019-11-30 22:10:48	11.759	Cave
2019-12-01 00:10:48	11.637	Cave
2019-12-01 02:10:48	11.516	Cave
2019-12-01 04:10:48	11.419	Cave
2019-12-01 06:10:48	11.273	Cave
2019-12-01 08:10:48	11.175	Cave
2019-12-01 10:10:48	11.175	Cave
2019-12-01 12:10:48	11.273	Cave
2019-12-01 14:10:48	11.419	Cave
2019-12-01 16:10:48	11.516	Cave
2019-12-01 18:10:48	11.54	Cave
2019-12-01 20:10:48	11.516	Cave
2019-12-01 22:10:48	11.516	Cave
2019-12-02 00:10:48	11.54	Cave
2019-12-02 02:10:48	11.589	Cave
2019-12-02 04:10:48	11.637	Cave
2019-12-02 06:10:48	11.662	Cave
2019-12-02 08:10:48	11.71	Cave
2019-12-02 10:10:48	11.734	Cave
2019-12-02 12:10:48	11.807	Cave
2019-12-02 14:10:48	11.856	Cave
2019-12-02 16:10:48	11.904	Cave
2019-12-02 18:10:48	11.904	Cave
2019-12-02 20:10:48	11.832	Cave
2019-12-02 22:10:48	11.783	Cave
2019-12-03 00:10:48	11.71	Cave
2019-12-03 02:10:48	11.637	Cave
2019-12-03 04:10:48	11.565	Cave
2019-12-03 06:10:48	11.516	Cave
2019-12-03 08:10:48	11.419	Cave
2019-12-03 10:10:48	11.346	Cave
2019-12-03 12:10:48	11.321	Cave
2019-12-03 14:10:48	11.297	Cave
2019-12-03 16:10:48	11.273	Cave
2019-12-03 18:10:48	11.175	Cave
2019-12-03 20:10:48	11.078	Cave
2019-12-03 22:10:48	11.005	Cave
2019-12-04 00:10:48	10.956	Cave
2019-12-04 02:10:48	10.883	Cave
2019-12-04 04:10:48	10.81	Cave
2019-12-04 06:10:48	10.736	Cave
2019-12-04 08:10:48	10.638	Cave
2019-12-04 10:10:48	10.59	Cave
2019-12-04 12:10:48	10.614	Cave
2019-12-04 14:10:48	10.663	Cave
2019-12-04 16:10:48	10.687	Cave
2019-12-04 18:10:48	10.59	Cave
2019-12-04 20:10:48	10.516	Cave
2019-12-04 22:10:48	10.418	Cave
2019-12-05 00:10:48	10.296	Cave
2019-12-05 02:10:48	10.173	Cave
2019-12-05 04:10:48	10.051	Cave
2019-12-05 06:10:48	9.952	Cave
2019-12-05 08:10:48	9.854	Cave
2019-12-05 10:10:48	9.854	Cave
2019-12-05 12:10:48	10.001	Cave
2019-12-05 14:10:48	10.198	Cave
2019-12-05 16:10:48	10.345	Cave
2019-12-05 18:10:48	10.369	Cave
2019-12-05 20:10:48	10.32	Cave
2019-12-05 22:10:48	10.296	Cave
2019-12-06 00:10:48	10.32	Cave
2019-12-06 02:10:48	10.345	Cave
2019-12-06 04:10:48	10.369	Cave
2019-12-06 06:10:48	10.394	Cave
2019-12-06 08:10:48	10.418	Cave
2019-12-06 10:10:48	10.492	Cave
2019-12-06 12:10:48	10.565	Cave
2019-12-06 14:10:48	10.663	Cave
2019-12-06 16:10:48	10.736	Cave
2019-12-06 18:10:48	10.761	Cave
2019-12-06 20:10:48	10.81	Cave
2019-12-06 22:10:48	10.834	Cave
2019-12-07 00:10:48	10.858	Cave
2019-12-07 02:10:48	10.858	Cave
2019-12-07 04:10:48	10.883	Cave
2019-12-07 06:10:48	10.907	Cave
2019-12-07 08:10:48	10.932	Cave
2019-12-07 10:10:48	10.956	Cave
2019-12-07 12:10:48	11.029	Cave
2019-12-07 14:10:48	11.078	Cave
2019-12-07 16:10:48	11.127	Cave
2019-12-07 18:10:48	11.175	Cave
2019-12-07 20:10:48	11.175	Cave
2019-12-07 22:10:48	11.151	Cave
2019-12-08 00:10:48	11.102	Cave
2019-12-08 02:10:48	11.029	Cave
2019-12-08 04:10:48	10.932	Cave
2019-12-08 06:10:48	10.834	Cave
2019-12-08 08:10:48	10.736	Cave
2019-12-08 10:10:48	10.761	Cave
2019-12-08 12:10:48	10.834	Cave
2019-12-08 14:10:48	10.932	Cave
2019-12-08 16:10:48	11.005	Cave
2019-12-08 18:10:48	11.053	Cave
2019-12-08 20:10:48	11.078	Cave
2019-12-08 22:10:48	11.078	Cave
2019-12-09 00:10:48	11.102	Cave
2019-12-09 02:10:48	11.151	Cave
2019-12-09 04:10:48	11.175	Cave
2019-12-09 06:10:48	11.2	Cave
2019-12-09 08:10:48	11.224	Cave
2019-12-09 10:10:48	11.273	Cave
2019-12-09 12:10:48	11.321	Cave
2019-12-09 14:10:48	11.346	Cave
2019-12-09 16:10:48	11.394	Cave
2019-12-09 18:10:48	11.394	Cave
2019-12-09 20:10:48	11.394	Cave
2019-12-09 22:10:48	11.419	Cave
2019-12-10 00:10:48	11.394	Cave
2019-12-10 02:10:48	11.346	Cave
2019-12-10 04:10:48	11.321	Cave
2019-12-10 06:10:48	11.273	Cave
2019-12-10 08:10:48	11.248	Cave
2019-12-10 10:10:48	11.248	Cave
2019-12-10 12:10:48	11.248	Cave
2019-12-10 14:10:48	11.224	Cave
2019-12-10 16:10:48	11.175	Cave
2019-12-10 18:10:48	11.127	Cave
2019-12-10 20:10:48	11.078	Cave
2019-12-10 22:10:48	11.005	Cave
2019-12-11 00:10:48	10.932	Cave
2019-12-11 02:10:48	10.834	Cave
2019-12-11 04:10:48	10.785	Cave
2019-12-11 06:10:48	10.712	Cave
2019-12-11 08:10:48	10.663	Cave
2019-12-11 10:10:48	10.638	Cave
2019-12-11 12:10:48	10.663	Cave
2019-12-11 14:10:48	10.712	Cave
2019-12-11 16:10:48	10.736	Cave
2019-12-11 18:10:48	10.712	Cave
2019-12-11 20:10:48	10.638	Cave
2019-12-11 22:10:48	10.541	Cave
2019-12-12 00:10:48	10.418	Cave
2019-12-12 02:10:48	10.32	Cave
2019-12-12 04:10:48	10.222	Cave
2019-12-12 06:10:48	10.222	Cave
2019-12-12 08:10:48	10.198	Cave
2019-12-12 10:10:48	10.222	Cave
2019-12-12 12:10:48	10.32	Cave
2019-12-12 14:10:48	10.369	Cave
2019-12-12 16:10:48	10.394	Cave
2019-12-12 18:10:48	10.369	Cave
2019-12-12 20:10:48	10.345	Cave
2019-12-12 22:10:48	10.32	Cave
2019-12-13 00:10:48	10.32	Cave
2019-12-13 02:10:48	10.32	Cave
2019-12-13 04:10:48	10.32	Cave
2019-12-13 06:10:48	10.271	Cave
2019-12-13 08:10:48	10.198	Cave
2019-12-13 10:10:48	10.222	Cave
2019-12-13 12:10:48	10.32	Cave
2019-12-13 14:10:48	10.394	Cave
2019-12-13 16:10:48	10.467	Cave
2019-12-13 18:10:48	10.516	Cave
2019-12-13 20:10:48	10.565	Cave
2019-12-13 22:10:48	10.614	Cave
2019-12-14 00:10:48	10.638	Cave
2019-12-14 02:10:48	10.638	Cave
2019-12-14 04:10:48	10.565	Cave
2019-12-14 06:10:48	10.492	Cave
2019-12-14 08:10:48	10.492	Cave
2019-12-14 10:10:48	10.467	Cave
2019-12-14 12:10:48	10.516	Cave
2019-12-14 14:10:48	10.565	Cave
2019-12-14 16:10:48	10.638	Cave
2019-12-14 18:10:48	10.638	Cave
2019-12-14 20:10:48	10.541	Cave
2019-12-14 22:10:48	10.418	Cave
2019-12-15 00:10:48	10.345	Cave
2019-12-15 02:10:48	10.247	Cave
2019-12-15 04:10:48	10.222	Cave
2019-12-15 06:10:48	10.173	Cave
2019-12-15 08:10:48	10.149	Cave
2019-12-15 10:10:48	10.173	Cave
2019-12-15 12:10:48	10.296	Cave
2019-12-15 14:10:48	10.418	Cave
2019-12-15 16:10:48	10.492	Cave
2019-12-15 18:10:48	10.541	Cave
2019-12-15 20:10:48	10.541	Cave
2019-12-15 22:10:48	10.516	Cave
2019-12-16 00:10:48	10.492	Cave
2019-12-16 02:10:48	10.492	Cave
2019-12-16 04:10:48	10.492	Cave
2019-12-16 06:10:48	10.516	Cave
2019-12-16 08:10:48	10.541	Cave
2019-12-16 10:10:48	10.59	Cave
2019-12-16 12:10:48	10.687	Cave
2019-12-16 14:10:48	10.761	Cave
2019-12-16 16:10:48	10.81	Cave
2019-12-16 18:10:48	10.858	Cave
2019-12-16 20:10:48	10.883	Cave
2019-12-16 22:10:48	10.907	Cave
2019-12-17 00:10:48	10.932	Cave
2019-12-17 02:10:48	10.932	Cave
2019-12-17 04:10:48	10.956	Cave
2019-12-17 06:10:48	10.98	Cave
2019-12-17 08:10:48	11.005	Cave
2019-12-17 10:10:48	11.029	Cave
2019-12-17 12:10:48	11.078	Cave
2019-12-17 14:10:48	11.102	Cave
2019-12-17 16:10:48	11.127	Cave
2019-12-17 18:10:48	11.151	Cave
2019-12-17 20:10:48	11.175	Cave
2019-12-17 22:10:48	11.175	Cave
2019-12-18 00:10:48	11.2	Cave
2019-12-18 02:10:48	11.2	Cave
2019-12-18 04:10:48	11.224	Cave
2019-12-18 06:10:48	11.224	Cave
2019-12-18 08:10:48	11.224	Cave
2019-12-18 10:10:48	11.248	Cave
2019-12-18 12:10:48	11.273	Cave
2019-12-18 14:10:48	11.297	Cave
2019-12-18 16:10:48	11.321	Cave
2019-12-18 18:10:48	11.346	Cave
2019-12-18 20:10:48	11.37	Cave
2019-12-18 22:10:48	11.37	Cave
2019-12-19 00:10:48	11.37	Cave
2019-12-19 02:10:48	11.37	Cave
2019-12-19 04:10:48	11.37	Cave
2019-12-19 06:10:48	11.394	Cave
2019-12-19 08:10:48	11.394	Cave
2019-12-19 10:10:48	11.419	Cave
2019-12-19 12:10:48	11.443	Cave
2019-12-19 14:10:48	11.443	Cave
2019-12-19 16:10:48	11.467	Cave
2019-12-19 18:10:48	11.492	Cave
2019-12-19 20:10:48	11.492	Cave
2019-12-19 22:10:48	11.492	Cave
2019-12-20 00:10:48	11.516	Cave
2019-12-20 02:10:48	11.516	Cave
2019-12-20 04:10:48	11.516	Cave
2019-12-20 06:10:48	11.516	Cave
2019-12-20 08:10:48	11.516	Cave
2019-12-20 10:10:48	11.516	Cave
2019-12-20 12:10:48	11.54	Cave
2019-12-20 14:10:48	11.565	Cave
2019-12-20 16:10:48	11.565	Cave
2019-12-20 18:10:48	11.589	Cave
2019-12-20 20:10:48	11.589	Cave
2019-12-20 22:10:48	11.613	Cave
2019-12-21 00:10:48	11.613	Cave
2019-12-21 02:10:48	11.637	Cave
2019-12-21 04:10:48	11.637	Cave
2019-12-21 06:10:48	11.662	Cave
2019-12-21 08:10:48	11.662	Cave
2019-12-21 10:10:48	11.662	Cave
2019-12-21 12:10:48	11.686	Cave
2019-12-21 14:10:48	11.686	Cave
2019-12-21 16:10:48	11.71	Cave
2019-12-21 18:10:48	11.686	Cave
2019-12-21 20:10:48	11.662	Cave
2019-12-21 22:10:48	11.637	Cave
2019-12-22 00:10:48	11.613	Cave
2019-12-22 02:10:48	11.54	Cave
2019-12-22 04:10:48	11.516	Cave
2019-12-22 06:10:48	11.54	Cave
2019-12-22 08:10:48	11.589	Cave
2019-12-22 10:10:48	11.637	Cave
2019-12-22 12:10:48	11.662	Cave
2019-12-22 14:10:48	11.686	Cave
2019-12-22 16:10:48	11.686	Cave
2019-12-22 18:10:48	11.686	Cave
2019-12-22 20:10:48	11.662	Cave
2019-12-22 22:10:48	11.613	Cave
2019-12-23 00:10:48	11.565	Cave
2019-12-23 02:10:48	11.54	Cave
2019-12-23 04:10:48	11.492	Cave
2019-12-23 06:10:48	11.467	Cave
2019-12-23 08:10:48	11.419	Cave
2019-12-23 10:10:48	11.419	Cave
2019-12-23 12:10:48	11.443	Cave
2019-12-23 14:10:48	11.467	Cave
2019-12-23 16:10:48	11.492	Cave
2019-12-23 18:10:48	11.516	Cave
2019-12-23 20:10:48	11.492	Cave
2019-12-23 22:10:48	11.443	Cave
2019-12-24 00:10:48	11.37	Cave
2019-12-24 02:10:48	11.297	Cave
2019-12-24 04:10:48	11.248	Cave
2019-12-24 06:10:48	11.175	Cave
2019-12-24 08:10:48	11.127	Cave
2019-12-24 10:10:48	11.127	Cave
2019-12-24 12:10:48	11.151	Cave
2019-12-24 14:10:48	11.2	Cave
2019-12-24 16:10:48	11.224	Cave
2019-12-24 18:10:48	11.2	Cave
2019-12-24 20:10:48	11.127	Cave
2019-12-24 22:10:48	11.029	Cave
2019-12-25 00:10:48	11.005	Cave
2019-12-25 02:10:48	11.005	Cave
2019-12-25 04:10:48	10.932	Cave
2019-12-25 06:10:48	10.834	Cave
2019-12-25 08:10:48	10.736	Cave
2019-12-25 10:10:48	10.687	Cave
2019-12-25 12:10:48	10.761	Cave
2019-12-25 14:10:48	10.858	Cave
2019-12-25 16:10:48	10.956	Cave
2019-12-25 18:10:48	10.956	Cave
2019-12-25 20:10:48	10.932	Cave
2019-12-25 22:10:48	10.883	Cave
2019-12-26 00:10:48	10.858	Cave
2019-12-26 02:10:48	10.858	Cave
2019-12-26 04:10:48	10.858	Cave
2019-12-26 06:10:48	10.858	Cave
2019-12-26 08:10:48	10.834	Cave
2019-12-26 10:10:48	10.834	Cave
2019-12-26 12:10:48	10.834	Cave
2019-12-26 14:10:48	10.834	Cave
2019-12-26 16:10:48	10.834	Cave
2019-12-26 18:10:48	10.785	Cave
2019-12-26 20:10:48	10.712	Cave
2019-12-26 22:10:48	10.614	Cave
2019-12-27 00:10:48	10.492	Cave
2019-12-27 02:10:48	10.418	Cave
2019-12-27 04:10:48	10.369	Cave
2019-12-27 06:10:48	10.32	Cave
2019-12-27 08:10:48	10.222	Cave
2019-12-27 10:10:48	10.222	Cave
2019-12-27 12:10:48	10.32	Cave
2019-12-27 14:10:48	10.394	Cave
2019-12-27 16:10:48	10.443	Cave
2019-12-27 18:10:48	10.467	Cave
2019-12-27 20:10:48	10.492	Cave
2019-12-27 22:10:48	10.443	Cave
2019-12-28 00:10:48	10.394	Cave
2019-12-28 02:10:48	10.345	Cave
2019-12-28 04:10:48	10.32	Cave
2019-12-28 06:10:48	10.271	Cave
2019-12-28 08:10:48	10.247	Cave
2019-12-28 10:10:48	10.198	Cave
2019-12-28 12:10:48	10.198	Cave
2019-12-28 14:10:48	10.149	Cave
2019-12-28 16:10:48	10.124	Cave
2019-12-28 18:10:48	10.075	Cave
2019-12-28 20:10:48	9.977	Cave
2019-12-28 22:10:48	9.928	Cave
2019-12-29 00:10:48	9.854	Cave
2019-12-29 02:10:48	9.805	Cave
2019-12-29 04:10:48	9.78	Cave
2019-12-29 06:10:48	9.706	Cave
2019-12-29 08:10:48	9.682	Cave
2019-12-29 10:10:48	9.657	Cave
2019-12-29 12:10:48	9.657	Cave
2019-12-29 14:10:48	9.632	Cave
2019-12-29 16:10:48	9.608	Cave
2019-12-29 18:10:48	9.583	Cave
2019-12-29 20:10:48	9.534	Cave
2019-12-29 22:10:48	9.485	Cave
2019-12-30 00:10:48	9.435	Cave
2019-12-30 02:10:48	9.386	Cave
2019-12-30 04:10:48	9.361	Cave
2019-12-30 06:10:48	9.336	Cave
2019-12-30 08:10:48	9.287	Cave
2019-12-30 10:10:48	9.262	Cave
2019-12-30 12:10:48	9.238	Cave
2019-12-30 14:10:48	9.287	Cave
2019-12-30 16:10:48	9.312	Cave
2019-12-30 18:10:48	9.312	Cave
2019-12-30 20:10:48	9.262	Cave
2019-12-30 22:10:48	9.262	Cave
2019-12-31 00:10:48	9.213	Cave
2019-12-31 02:10:48	9.114	Cave
2019-12-31 04:10:48	9.015	Cave
2019-12-31 06:10:48	8.916	Cave
2019-12-31 08:10:48	8.817	Cave
2019-12-31 10:10:48	8.792	Cave
2019-12-31 12:10:48	8.916	Cave
2019-12-31 14:10:48	9.089	Cave
2019-12-31 16:10:48	9.262	Cave
2019-12-31 18:10:48	9.312	Cave
2019-12-31 20:10:48	9.312	Cave
2019-12-31 22:10:48	9.287	Cave
2020-01-01 00:10:48	9.262	Cave
2020-01-01 02:10:48	9.312	Cave
2020-01-01 04:10:48	9.361	Cave
2020-01-01 06:10:48	9.386	Cave
2020-01-01 08:10:48	9.361	Cave
2020-01-01 10:10:48	9.386	Cave
2020-01-01 12:10:48	9.41	Cave
2020-01-01 14:10:48	9.485	Cave
2020-01-01 16:10:48	9.534	Cave
2020-01-01 18:10:48	9.534	Cave
2020-01-01 20:10:48	9.509	Cave
2020-01-01 22:10:48	9.485	Cave
2020-01-02 00:10:48	9.485	Cave
2020-01-02 02:10:48	9.46	Cave
2020-01-02 04:10:48	9.41	Cave
2020-01-02 06:10:48	9.361	Cave
2020-01-02 08:10:48	9.287	Cave
2020-01-02 10:10:48	9.287	Cave
2020-01-02 12:10:48	9.361	Cave
2020-01-02 14:10:48	9.485	Cave
2020-01-02 16:10:48	9.583	Cave
2020-01-02 18:10:48	9.608	Cave
2020-01-02 20:10:48	9.509	Cave
2020-01-02 22:10:48	9.386	Cave
2020-01-03 00:10:48	9.262	Cave
2020-01-03 02:10:48	9.139	Cave
2020-01-03 04:10:48	9.015	Cave
2020-01-03 06:10:48	8.916	Cave
2020-01-03 08:10:48	8.817	Cave
2020-01-03 10:10:48	8.792	Cave
2020-01-03 12:10:48	8.941	Cave
2020-01-03 14:10:48	9.114	Cave
2020-01-03 16:10:48	9.262	Cave
2020-01-03 18:10:48	9.287	Cave
2020-01-03 20:10:48	9.262	Cave
2020-01-03 22:10:48	9.163	Cave
2020-01-04 00:10:48	9.015	Cave
2020-01-04 02:10:48	8.916	Cave
2020-01-04 04:10:48	8.841	Cave
2020-01-04 06:10:48	8.767	Cave
2020-01-04 08:10:48	8.717	Cave
2020-01-04 10:10:48	8.693	Cave
2020-01-04 12:10:48	8.817	Cave
2020-01-04 14:10:48	8.99	Cave
2020-01-04 16:10:48	9.139	Cave
2020-01-04 18:10:48	9.188	Cave
2020-01-04 20:10:48	9.213	Cave
2020-01-04 22:10:48	9.163	Cave
2020-01-05 00:10:48	9.188	Cave
2020-01-05 02:10:48	9.262	Cave
2020-01-05 04:10:48	9.287	Cave
2020-01-05 06:10:48	9.287	Cave
2020-01-05 08:10:48	9.262	Cave
2020-01-05 10:10:48	9.238	Cave
2020-01-05 12:10:48	9.213	Cave
2020-01-05 14:10:48	9.163	Cave
2020-01-05 16:10:48	9.163	Cave
2020-01-05 18:10:48	9.114	Cave
2020-01-05 20:10:48	9.064	Cave
2020-01-05 22:10:48	9.015	Cave
2020-01-06 00:10:48	8.965	Cave
2020-01-06 02:10:48	8.916	Cave
2020-01-06 04:10:48	8.817	Cave
2020-01-06 06:10:48	8.792	Cave
2020-01-06 08:10:48	8.742	Cave
2020-01-06 10:10:48	8.717	Cave
2020-01-06 12:10:48	8.742	Cave
2020-01-06 14:10:48	8.792	Cave
2020-01-06 16:10:48	8.841	Cave
2020-01-06 18:10:48	8.817	Cave
2020-01-06 20:10:48	8.767	Cave
2020-01-06 22:10:48	8.693	Cave
2020-01-07 00:10:48	8.568	Cave
2020-01-07 02:10:48	8.494	Cave
2020-01-07 04:10:48	8.419	Cave
2020-01-07 06:10:48	8.319	Cave
2020-01-07 08:10:48	8.22	Cave
2020-01-07 10:10:48	8.22	Cave
2020-01-07 12:10:48	8.344	Cave
2020-01-07 14:10:48	8.519	Cave
2020-01-07 16:10:48	8.693	Cave
2020-01-07 18:10:48	8.767	Cave
2020-01-07 20:10:48	8.841	Cave
2020-01-07 22:10:48	8.891	Cave
2020-01-08 00:10:48	8.916	Cave
2020-01-08 02:10:48	8.941	Cave
2020-01-08 04:10:48	8.941	Cave
2020-01-08 06:10:48	8.965	Cave
2020-01-08 08:10:48	8.965	Cave
2020-01-08 10:10:48	8.99	Cave
2020-01-08 12:10:48	9.064	Cave
2020-01-08 14:10:48	9.139	Cave
2020-01-08 16:10:48	9.213	Cave
2020-01-08 18:10:48	9.188	Cave
2020-01-08 20:10:48	9.139	Cave
2020-01-08 22:10:48	9.04	Cave
2020-01-09 00:10:48	8.941	Cave
2020-01-09 02:10:48	8.817	Cave
2020-01-09 04:10:48	8.742	Cave
2020-01-09 06:10:48	8.618	Cave
2020-01-09 08:10:48	8.519	Cave
2020-01-09 10:10:48	8.494	Cave
2020-01-09 12:10:48	8.618	Cave
2020-01-09 14:10:48	8.792	Cave
2020-01-09 16:10:48	8.941	Cave
2020-01-09 18:10:48	9.015	Cave
2020-01-09 20:10:48	8.965	Cave
2020-01-09 22:10:48	8.866	Cave
2020-01-10 00:10:48	8.742	Cave
2020-01-10 02:10:48	8.668	Cave
2020-01-10 04:10:48	8.593	Cave
2020-01-10 06:10:48	8.519	Cave
2020-01-10 08:10:48	8.419	Cave
2020-01-10 10:10:48	8.419	Cave
2020-01-10 12:10:48	8.568	Cave
2020-01-10 14:10:48	8.742	Cave
2020-01-10 16:10:48	8.866	Cave
2020-01-10 18:10:48	8.941	Cave
2020-01-10 20:10:48	8.941	Cave
2020-01-10 22:10:48	8.891	Cave
2020-01-11 00:10:48	8.817	Cave
2020-01-11 02:10:48	8.717	Cave
2020-01-11 04:10:48	8.643	Cave
2020-01-11 06:10:48	8.568	Cave
2020-01-11 08:10:48	8.469	Cave
2020-01-11 10:10:48	8.469	Cave
2020-01-11 12:10:48	8.618	Cave
2020-01-11 14:10:48	8.792	Cave
2020-01-11 16:10:48	8.916	Cave
2020-01-11 18:10:48	8.965	Cave
2020-01-11 20:10:48	9.015	Cave
2020-01-11 22:10:48	9.04	Cave
2020-01-12 00:10:48	9.064	Cave
2020-01-12 02:10:48	9.064	Cave
2020-01-12 04:10:48	9.04	Cave
2020-01-12 06:10:48	9.015	Cave
2020-01-12 08:10:48	8.99	Cave
2020-01-12 10:10:48	8.99	Cave
2020-01-12 12:10:48	9.015	Cave
2020-01-12 14:10:48	9.089	Cave
2020-01-12 16:10:48	9.139	Cave
2020-01-12 18:10:48	9.139	Cave
2020-01-12 20:10:48	9.064	Cave
2020-01-12 22:10:48	8.965	Cave
2020-01-13 00:10:48	8.891	Cave
2020-01-13 02:10:48	8.792	Cave
2020-01-13 04:10:48	8.717	Cave
2020-01-13 06:10:48	8.668	Cave
2020-01-13 08:10:48	8.618	Cave
2020-01-13 10:10:48	8.618	Cave
2020-01-13 12:10:48	8.767	Cave
2020-01-13 14:10:48	8.916	Cave
2020-01-13 16:10:48	9.015	Cave
2020-01-13 18:10:48	9.064	Cave
2020-01-13 20:10:48	9.089	Cave
2020-01-13 22:10:48	9.064	Cave
2020-01-14 00:10:48	9.015	Cave
2020-01-14 02:10:48	9.015	Cave
2020-01-14 04:10:48	9.015	Cave
2020-01-14 06:10:48	9.015	Cave
2020-01-14 08:10:48	9.064	Cave
2020-01-14 10:10:48	9.089	Cave
2020-01-14 12:10:48	9.163	Cave
2020-01-14 14:10:48	9.262	Cave
2020-01-14 16:10:48	9.312	Cave
2020-01-14 18:10:48	9.336	Cave
2020-01-14 20:10:48	9.287	Cave
2020-01-14 22:10:48	9.213	Cave
2020-01-15 00:10:48	9.114	Cave
2020-01-15 02:10:48	8.99	Cave
2020-01-15 04:10:48	8.891	Cave
2020-01-15 06:10:48	8.817	Cave
2020-01-15 08:10:48	8.767	Cave
2020-01-15 10:10:48	8.792	Cave
2020-01-15 12:10:48	8.891	Cave
2020-01-15 14:10:48	9.015	Cave
2020-01-15 16:10:48	9.114	Cave
2020-01-15 18:10:48	9.163	Cave
2020-01-15 20:10:48	9.139	Cave
2020-01-15 22:10:48	9.114	Cave
2020-01-16 00:10:48	9.04	Cave
2020-01-16 02:10:48	8.965	Cave
2020-01-16 04:10:48	8.891	Cave
2020-01-16 06:10:48	8.817	Cave
2020-01-16 08:10:48	8.767	Cave
2020-01-16 10:10:48	8.817	Cave
2020-01-16 12:10:48	8.941	Cave
2020-01-16 14:10:48	9.064	Cave
2020-01-16 16:10:48	9.163	Cave
2020-01-16 18:10:48	9.213	Cave
2020-01-16 20:10:48	9.238	Cave
2020-01-16 22:10:48	9.213	Cave
2020-01-17 00:10:48	9.213	Cave
2020-01-17 02:10:48	9.188	Cave
2020-01-17 04:10:48	9.139	Cave
2020-01-17 06:10:48	9.089	Cave
2020-01-17 08:10:48	9.015	Cave
2020-01-17 10:10:48	9.015	Cave
2020-01-17 12:10:48	9.089	Cave
2020-01-17 14:10:48	9.188	Cave
2020-01-17 16:10:48	9.262	Cave
2020-01-17 18:10:48	9.312	Cave
2020-01-17 20:10:48	9.287	Cave
2020-01-17 22:10:48	9.213	Cave
2020-01-18 00:10:48	9.114	Cave
2020-01-18 02:10:48	9.015	Cave
2020-01-18 04:10:48	8.891	Cave
2020-01-18 06:10:48	8.792	Cave
2020-01-18 08:10:48	8.717	Cave
2020-01-18 10:10:48	8.742	Cave
2020-01-18 12:10:48	8.891	Cave
2020-01-18 14:10:48	9.015	Cave
2020-01-18 16:10:48	9.114	Cave
2020-01-18 18:10:48	9.114	Cave
2020-01-18 20:10:48	9.114	Cave
2020-01-18 22:10:48	9.089	Cave
2020-01-19 00:10:48	9.089	Cave
2020-01-19 02:10:48	9.064	Cave
2020-01-19 04:10:48	9.064	Cave
2020-01-19 06:10:48	9.04	Cave
2020-01-19 08:10:48	9.015	Cave
2020-01-19 10:10:48	9.015	Cave
2020-01-19 12:10:48	9.015	Cave
2020-01-19 14:10:48	9.04	Cave
2020-01-19 16:10:48	9.064	Cave
2020-01-19 18:10:48	9.04	Cave
2020-01-19 20:10:48	9.04	Cave
2020-01-19 22:10:48	9.015	Cave
2020-01-20 00:10:48	8.99	Cave
2020-01-20 02:10:48	8.965	Cave
2020-01-20 04:10:48	8.941	Cave
2020-01-20 06:10:48	8.916	Cave
2020-01-20 08:10:48	8.891	Cave
2020-01-20 10:10:48	8.891	Cave
2020-01-20 12:10:48	8.916	Cave
2020-01-20 14:10:48	8.941	Cave
2020-01-20 16:10:48	8.965	Cave
2020-01-20 18:10:48	8.916	Cave
2020-01-20 20:10:48	8.866	Cave
2020-01-20 22:10:48	8.817	Cave
2020-01-21 00:10:48	8.767	Cave
2020-01-21 02:10:48	8.742	Cave
2020-01-21 04:10:48	8.693	Cave
2020-01-21 06:10:48	8.643	Cave
2020-01-21 08:10:48	8.568	Cave
2020-01-21 10:10:48	8.543	Cave
2020-01-21 12:10:48	8.568	Cave
2020-01-21 14:10:48	8.668	Cave
2020-01-21 16:10:48	8.792	Cave
2020-01-21 18:10:48	8.792	Cave
2020-01-21 20:10:48	8.717	Cave
2020-01-21 22:10:48	8.593	Cave
2020-01-22 00:10:48	8.494	Cave
2020-01-22 02:10:48	8.394	Cave
2020-01-22 04:10:48	8.319	Cave
2020-01-22 06:10:48	8.22	Cave
2020-01-22 08:10:48	8.12	Cave
2020-01-22 10:10:48	8.07	Cave
2020-01-22 12:10:48	8.195	Cave
2020-01-22 14:10:48	8.369	Cave
2020-01-22 16:10:48	8.519	Cave
2020-01-22 18:10:48	8.568	Cave
2020-01-22 20:10:48	8.568	Cave
2020-01-22 22:10:48	8.469	Cave
2020-01-23 00:10:48	8.369	Cave
2020-01-23 02:10:48	8.27	Cave
2020-01-23 04:10:48	8.27	Cave
2020-01-23 06:10:48	8.319	Cave
2020-01-23 08:10:48	8.344	Cave
2020-01-23 10:10:48	8.419	Cave
2020-01-23 12:10:48	8.519	Cave
2020-01-23 14:10:48	8.618	Cave
2020-01-23 16:10:48	8.717	Cave
2020-01-23 18:10:48	8.742	Cave
2020-01-23 20:10:48	8.693	Cave
2020-01-23 22:10:48	8.593	Cave
2020-01-24 00:10:48	8.519	Cave
2020-01-24 02:10:48	8.419	Cave
2020-01-24 04:10:48	8.319	Cave
2020-01-24 06:10:48	8.22	Cave
2020-01-24 08:10:48	8.145	Cave
2020-01-24 10:10:48	8.145	Cave
2020-01-24 12:10:48	8.295	Cave
2020-01-24 14:10:48	8.469	Cave
2020-01-24 16:10:48	8.593	Cave
2020-01-24 18:10:48	8.643	Cave
2020-01-24 20:10:48	8.668	Cave
2020-01-24 22:10:48	8.668	Cave
2020-01-25 00:10:48	8.668	Cave
2020-01-25 02:10:48	8.668	Cave
2020-01-25 04:10:48	8.717	Cave
2020-01-25 06:10:48	8.792	Cave
2020-01-25 08:10:48	8.866	Cave
2020-01-25 10:10:48	8.916	Cave
2020-01-25 12:10:48	8.99	Cave
2020-01-25 14:10:48	9.064	Cave
2020-01-25 16:10:48	9.114	Cave
2020-01-25 18:10:48	9.163	Cave
2020-01-25 20:10:48	9.188	Cave
2020-01-25 22:10:48	9.213	Cave
2020-01-26 00:10:48	9.238	Cave
2020-01-26 02:10:48	9.262	Cave
2020-01-26 04:10:48	9.262	Cave
2020-01-26 06:10:48	9.287	Cave
2020-01-26 08:10:48	9.312	Cave
2020-01-26 10:10:48	9.361	Cave
2020-01-26 12:10:48	9.386	Cave
2020-01-26 14:10:48	9.41	Cave
2020-01-26 16:10:48	9.435	Cave
2020-01-26 18:10:48	9.46	Cave
2020-01-26 20:10:48	9.46	Cave
2020-01-26 22:10:48	9.46	Cave
2020-01-27 00:10:48	9.485	Cave
2020-01-27 02:10:48	9.46	Cave
2020-01-27 04:10:48	9.46	Cave
2020-01-27 06:10:48	9.46	Cave
2020-01-27 08:10:48	9.41	Cave
2020-01-27 10:10:48	9.386	Cave
2020-01-27 12:10:48	9.435	Cave
2020-01-27 14:10:48	9.485	Cave
2020-01-27 16:10:48	9.509	Cave
2020-01-27 18:10:48	9.534	Cave
2020-01-27 20:10:48	9.509	Cave
2020-01-27 22:10:48	9.435	Cave
2020-01-28 00:10:48	9.361	Cave
2020-01-28 02:10:48	9.287	Cave
2020-01-28 04:10:48	9.287	Cave
2020-01-28 06:10:48	9.287	Cave
2020-01-28 08:10:48	9.336	Cave
2020-01-28 10:10:48	9.41	Cave
2020-01-28 12:10:48	9.46	Cave
2020-01-28 14:10:48	9.509	Cave
2020-01-28 16:10:48	9.558	Cave
2020-01-28 18:10:48	9.583	Cave
2020-01-28 20:10:48	9.608	Cave
2020-01-28 22:10:48	9.657	Cave
2020-01-29 00:10:48	9.682	Cave
2020-01-29 02:10:48	9.706	Cave
2020-01-29 04:10:48	9.706	Cave
2020-01-29 06:10:48	9.706	Cave
2020-01-29 08:10:48	9.657	Cave
2020-01-29 10:10:48	9.682	Cave
2020-01-29 12:10:48	9.731	Cave
2020-01-29 14:10:48	9.756	Cave
2020-01-29 16:10:48	9.78	Cave
2020-01-29 18:10:48	9.805	Cave
2020-01-29 20:10:48	9.756	Cave
2020-01-29 22:10:48	9.682	Cave
2020-01-30 00:10:48	9.583	Cave
2020-01-30 02:10:48	9.46	Cave
2020-01-30 04:10:48	9.336	Cave
2020-01-30 06:10:48	9.262	Cave
2020-01-30 08:10:48	9.262	Cave
2020-01-30 10:10:48	9.312	Cave
2020-01-30 12:10:48	9.361	Cave
2020-01-30 14:10:48	9.41	Cave
2020-01-30 16:10:48	9.485	Cave
2020-01-30 18:10:48	9.509	Cave
2020-01-30 20:10:48	9.435	Cave
2020-01-30 22:10:48	9.336	Cave
2020-01-31 00:10:48	9.238	Cave
2020-01-31 02:10:48	9.213	Cave
2020-01-31 04:10:48	9.188	Cave
2020-01-31 06:10:48	9.188	Cave
2020-01-31 08:10:48	9.213	Cave
2020-01-31 10:10:48	9.262	Cave
2020-01-31 12:10:48	9.312	Cave
2020-01-31 14:10:48	9.361	Cave
2020-01-31 16:10:48	9.41	Cave
2020-01-31 18:10:48	9.435	Cave
2020-01-31 20:10:48	9.46	Cave
2020-01-31 22:10:48	9.485	Cave
2020-02-01 00:10:48	9.509	Cave
2020-02-01 02:10:48	9.534	Cave
2020-02-01 04:10:48	9.558	Cave
2020-02-01 06:10:48	9.583	Cave
2020-02-01 08:10:48	9.608	Cave
2020-02-01 10:10:48	9.632	Cave
2020-02-01 12:10:48	9.682	Cave
2020-02-01 14:10:48	9.706	Cave
2020-02-01 16:10:48	9.756	Cave
2020-02-01 18:10:48	9.78	Cave
2020-02-01 20:10:48	9.78	Cave
2020-02-01 22:10:48	9.805	Cave
2020-02-02 00:10:48	9.829	Cave
2020-02-02 02:10:48	9.829	Cave
2020-02-02 04:10:48	9.854	Cave
2020-02-02 06:10:48	9.879	Cave
2020-02-02 08:10:48	9.879	Cave
2020-02-02 10:10:48	9.903	Cave
2020-02-02 12:10:48	9.928	Cave
2020-02-02 14:10:48	9.952	Cave
2020-02-02 16:10:48	9.977	Cave
2020-02-02 18:10:48	10.001	Cave
2020-02-02 20:10:48	10.001	Cave
2020-02-02 22:10:48	10.001	Cave
2020-02-03 00:10:48	10.026	Cave
2020-02-03 02:10:48	10.026	Cave
2020-02-03 04:10:48	10.026	Cave
2020-02-03 06:10:48	10.051	Cave
2020-02-03 08:10:48	10.051	Cave
2020-02-03 10:10:48	10.075	Cave
2020-02-03 12:10:48	10.1	Cave
2020-02-03 14:10:48	10.1	Cave
2020-02-03 16:10:48	10.124	Cave
2020-02-03 18:10:48	10.124	Cave
2020-02-03 20:10:48	10.149	Cave
2020-02-03 22:10:48	10.124	Cave
2020-02-04 00:10:48	10.124	Cave
2020-02-04 02:10:48	10.124	Cave
2020-02-04 04:10:48	10.149	Cave
2020-02-04 06:10:48	10.149	Cave
2020-02-04 08:10:48	10.149	Cave
2020-02-04 10:10:48	10.173	Cave
2020-02-04 12:10:48	10.173	Cave
2020-02-04 14:10:48	10.198	Cave
2020-02-04 16:10:48	10.198	Cave
2020-02-04 18:10:48	10.124	Cave
2020-02-04 20:10:48	10.075	Cave
2020-02-04 22:10:48	10.001	Cave
2020-02-05 00:10:48	9.928	Cave
2020-02-05 02:10:48	9.854	Cave
2020-02-05 04:10:48	9.78	Cave
2020-02-05 06:10:48	9.706	Cave
2020-02-05 08:10:48	9.657	Cave
2020-02-05 10:10:48	9.583	Cave
2020-02-05 12:10:48	9.534	Cave
2020-02-05 14:10:48	9.509	Cave
2020-02-05 16:10:48	9.46	Cave
2020-02-05 18:10:48	9.435	Cave
2020-02-05 20:10:48	9.336	Cave
2020-02-05 22:10:48	9.238	Cave
2020-02-06 00:10:48	9.163	Cave
2020-02-06 02:10:48	9.04	Cave
2020-02-06 04:10:48	8.99	Cave
2020-02-06 06:10:48	8.941	Cave
2020-02-06 08:10:48	8.891	Cave
2020-02-06 10:10:48	8.841	Cave
2020-02-06 12:10:48	8.866	Cave
2020-02-06 14:10:48	8.965	Cave
2020-02-06 16:10:48	8.965	Cave
2020-02-06 18:10:48	8.965	Cave
2020-02-06 20:10:48	8.941	Cave
2020-02-06 22:10:48	8.916	Cave
2020-02-07 00:10:48	8.891	Cave
2020-02-07 02:10:48	8.866	Cave
2020-02-07 04:10:48	8.767	Cave
2020-02-07 06:10:48	8.717	Cave
2020-02-07 08:10:48	8.693	Cave
2020-02-07 10:10:48	8.717	Cave
2020-02-07 12:10:48	8.767	Cave
2020-02-07 14:10:48	8.792	Cave
2020-02-07 16:10:48	8.891	Cave
2020-02-07 18:10:48	8.916	Cave
2020-02-07 20:10:48	8.916	Cave
2020-02-07 22:10:48	8.916	Cave
2020-02-08 00:10:48	8.891	Cave
2020-02-08 02:10:48	8.891	Cave
2020-02-08 04:10:48	8.866	Cave
2020-02-08 06:10:48	8.841	Cave
2020-02-08 08:10:48	8.767	Cave
2020-02-08 10:10:48	8.792	Cave
2020-02-08 12:10:48	8.866	Cave
2020-02-08 14:10:48	8.99	Cave
2020-02-08 16:10:48	9.089	Cave
2020-02-08 18:10:48	9.139	Cave
2020-02-08 20:10:48	9.089	Cave
2020-02-08 22:10:48	9.015	Cave
2020-02-09 00:10:48	8.916	Cave
2020-02-09 02:10:48	8.817	Cave
2020-02-09 04:10:48	8.717	Cave
2020-02-09 06:10:48	8.643	Cave
2020-02-09 08:10:48	8.618	Cave
2020-02-09 10:10:48	8.693	Cave
2020-02-09 12:10:48	8.841	Cave
2020-02-09 14:10:48	8.965	Cave
2020-02-09 16:10:48	9.064	Cave
2020-02-09 18:10:48	9.114	Cave
2020-02-09 20:10:48	9.114	Cave
2020-02-09 22:10:48	9.064	Cave
2020-02-10 00:10:48	9.04	Cave
2020-02-10 02:10:48	9.089	Cave
2020-02-10 04:10:48	9.139	Cave
2020-02-10 06:10:48	9.188	Cave
2020-02-10 08:10:48	9.238	Cave
2020-02-10 10:10:48	9.287	Cave
2020-02-10 12:10:48	9.336	Cave
2020-02-10 14:10:48	9.386	Cave
2020-02-10 16:10:48	9.435	Cave
2020-02-10 18:10:48	9.46	Cave
2020-02-10 20:10:48	9.485	Cave
2020-02-10 22:10:48	9.534	Cave
2020-02-11 00:10:48	9.558	Cave
2020-02-11 02:10:48	9.583	Cave
2020-02-11 04:10:48	9.608	Cave
2020-02-11 06:10:48	9.632	Cave
2020-02-11 08:10:48	9.657	Cave
2020-02-11 10:10:48	9.682	Cave
2020-02-11 12:10:48	9.706	Cave
2020-02-11 14:10:48	9.731	Cave
2020-02-11 16:10:48	9.756	Cave
2020-02-11 18:10:48	9.78	Cave
2020-02-11 20:10:48	9.78	Cave
2020-02-11 22:10:48	9.78	Cave
2020-02-12 00:10:48	9.731	Cave
2020-02-12 02:10:48	9.706	Cave
2020-02-12 04:10:48	9.657	Cave
2020-02-12 06:10:48	9.657	Cave
2020-02-12 08:10:48	9.608	Cave
2020-02-12 10:10:48	9.632	Cave
2020-02-12 12:10:48	9.682	Cave
2020-02-12 14:10:48	9.731	Cave
2020-02-12 16:10:48	9.756	Cave
2020-02-12 18:10:48	9.78	Cave
2020-02-12 20:10:48	9.78	Cave
2020-02-12 22:10:48	9.731	Cave
2020-02-13 00:10:48	9.632	Cave
2020-02-13 02:10:48	9.534	Cave
2020-02-13 04:10:48	9.41	Cave
2020-02-13 06:10:48	9.312	Cave
2020-02-13 08:10:48	9.213	Cave
2020-02-13 10:10:48	9.213	Cave
2020-02-13 12:10:48	9.336	Cave
2020-02-13 14:10:48	9.435	Cave
2020-02-13 16:10:48	9.509	Cave
2020-02-13 18:10:48	9.558	Cave
2020-02-13 20:10:48	9.583	Cave
2020-02-13 22:10:48	9.583	Cave
2020-02-14 00:10:48	9.608	Cave
2020-02-14 02:10:48	9.657	Cave
2020-02-14 04:10:48	9.706	Cave
2020-02-14 06:10:48	9.731	Cave
2020-02-14 08:10:48	9.756	Cave
2020-02-14 10:10:48	9.756	Cave
2020-02-14 12:10:48	9.78	Cave
2020-02-14 14:10:48	9.78	Cave
2020-02-14 16:10:48	9.805	Cave
2020-02-14 18:10:48	9.805	Cave
2020-02-14 20:10:48	9.78	Cave
2020-02-14 22:10:48	9.78	Cave
2020-02-15 00:10:48	9.78	Cave
2020-02-15 02:10:48	9.731	Cave
2020-02-15 04:10:48	9.682	Cave
2020-02-15 06:10:48	9.657	Cave
2020-02-15 08:10:48	9.657	Cave
2020-02-15 10:10:48	9.657	Cave
2020-02-15 12:10:48	9.682	Cave
2020-02-15 14:10:48	9.731	Cave
2020-02-15 16:10:48	9.78	Cave
2020-02-15 18:10:48	9.805	Cave
2020-02-15 20:10:48	9.756	Cave
2020-02-15 22:10:48	9.706	Cave
2020-02-16 00:10:48	9.608	Cave
2020-02-16 02:10:48	9.509	Cave
2020-02-16 04:10:48	9.41	Cave
2020-02-16 06:10:48	9.336	Cave
2020-02-16 08:10:48	9.238	Cave
2020-02-16 10:10:48	9.262	Cave
2020-02-16 12:10:48	9.361	Cave
2020-02-16 14:10:48	9.46	Cave
2020-02-16 16:10:48	9.534	Cave
2020-02-16 18:10:48	9.583	Cave
2020-02-16 20:10:48	9.583	Cave
2020-02-16 22:10:48	9.534	Cave
2020-02-17 00:10:48	9.46	Cave
2020-02-17 02:10:48	9.386	Cave
2020-02-17 04:10:48	9.312	Cave
2020-02-17 06:10:48	9.238	Cave
2020-02-17 08:10:48	9.188	Cave
2020-02-17 10:10:48	9.213	Cave
2020-02-17 12:10:48	9.336	Cave
2020-02-17 14:10:48	9.41	Cave
2020-02-17 16:10:48	9.509	Cave
2020-02-17 18:10:48	9.558	Cave
2020-02-17 20:10:48	9.558	Cave
2020-02-17 22:10:48	9.509	Cave
2020-02-18 00:10:48	9.46	Cave
2020-02-18 02:10:48	9.386	Cave
2020-02-18 04:10:48	9.312	Cave
2020-02-18 06:10:48	9.238	Cave
2020-02-18 08:10:48	9.163	Cave
2020-02-18 10:10:48	9.213	Cave
2020-02-18 12:10:48	9.336	Cave
2020-02-18 14:10:48	9.435	Cave
2020-02-18 16:10:48	9.509	Cave
2020-02-18 18:10:48	9.558	Cave
2020-02-18 20:10:48	9.583	Cave
2020-02-18 22:10:48	9.583	Cave
2020-02-19 00:10:48	9.558	Cave
2020-02-19 02:10:48	9.534	Cave
2020-02-19 04:10:48	9.509	Cave
2020-02-19 06:10:48	9.435	Cave
2020-02-19 08:10:48	9.386	Cave
2020-02-19 10:10:48	9.41	Cave
2020-02-19 12:10:48	9.509	Cave
2020-02-19 14:10:48	9.558	Cave
2020-02-19 16:10:48	9.608	Cave
2020-02-19 18:10:48	9.657	Cave
2020-02-19 20:10:48	9.657	Cave
2020-02-19 22:10:48	9.657	Cave
2020-02-20 00:10:48	9.632	Cave
2020-02-20 02:10:48	9.583	Cave
2020-02-20 04:10:48	9.534	Cave
2020-02-20 06:10:48	9.509	Cave
2020-02-20 08:10:48	9.46	Cave
2020-02-20 10:10:48	9.41	Cave
2020-02-20 12:10:48	9.41	Cave
2020-02-20 14:10:48	9.435	Cave
2020-02-20 16:10:48	9.46	Cave
2020-02-20 18:10:48	9.46	Cave
2020-02-20 20:10:48	9.41	Cave
2020-02-20 22:10:48	9.386	Cave
2020-02-21 00:10:48	9.287	Cave
2020-02-21 02:10:48	9.213	Cave
2020-02-21 04:10:48	9.089	Cave
2020-02-21 06:10:48	8.941	Cave
2020-02-21 08:10:48	8.817	Cave
2020-02-21 10:10:48	8.841	Cave
2020-02-21 12:10:48	8.965	Cave
2020-02-21 14:10:48	9.114	Cave
2020-02-21 16:10:48	9.213	Cave
2020-02-21 18:10:48	9.262	Cave
2020-02-21 20:10:48	9.287	Cave
2020-02-21 22:10:48	9.262	Cave
2020-02-22 00:10:48	9.213	Cave
2020-02-22 02:10:48	9.188	Cave
2020-02-22 04:10:48	9.139	Cave
2020-02-22 06:10:48	9.064	Cave
2020-02-22 08:10:48	8.99	Cave
2020-02-22 10:10:48	8.99	Cave
2020-02-22 12:10:48	9.064	Cave
2020-02-22 14:10:48	9.188	Cave
2020-02-22 16:10:48	9.262	Cave
2020-02-22 18:10:48	9.312	Cave
2020-02-22 20:10:48	9.312	Cave
2020-02-22 22:10:48	9.312	Cave
2020-02-23 00:10:48	9.238	Cave
2020-02-23 02:10:48	9.163	Cave
2020-02-23 04:10:48	9.064	Cave
2020-02-23 06:10:48	8.965	Cave
2020-02-23 08:10:48	8.891	Cave
2020-02-23 10:10:48	8.916	Cave
2020-02-23 12:10:48	9.04	Cave
2020-02-23 14:10:48	9.163	Cave
2020-02-23 16:10:48	9.262	Cave
2020-02-23 18:10:48	9.312	Cave
2020-02-23 20:10:48	9.336	Cave
2020-02-23 22:10:48	9.361	Cave
2020-02-24 00:10:48	9.361	Cave
2020-02-24 02:10:48	9.361	Cave
2020-02-24 04:10:48	9.336	Cave
2020-02-24 06:10:48	9.312	Cave
2020-02-24 08:10:48	9.262	Cave
2020-02-24 10:10:48	9.336	Cave
2020-02-24 12:10:48	9.41	Cave
2020-02-24 14:10:48	9.46	Cave
2020-02-24 16:10:48	9.534	Cave
2020-02-24 18:10:48	9.558	Cave
2020-02-24 20:10:48	9.583	Cave
2020-02-24 22:10:48	9.583	Cave
2020-02-25 00:10:48	9.534	Cave
2020-02-25 02:10:48	9.485	Cave
2020-02-25 04:10:48	9.435	Cave
2020-02-25 06:10:48	9.386	Cave
2020-02-25 08:10:48	9.336	Cave
2020-02-25 10:10:48	9.386	Cave
2020-02-25 12:10:48	9.46	Cave
2020-02-25 14:10:48	9.534	Cave
2020-02-25 16:10:48	9.583	Cave
2020-02-25 18:10:48	9.632	Cave
2020-02-25 20:10:48	9.657	Cave
2020-02-25 22:10:48	9.657	Cave
2020-02-26 00:10:48	9.682	Cave
2020-02-26 02:10:48	9.682	Cave
2020-02-26 04:10:48	9.706	Cave
2020-02-26 06:10:48	9.731	Cave
2020-02-26 08:10:48	9.756	Cave
2020-02-26 10:10:48	9.78	Cave
2020-02-26 12:10:48	9.805	Cave
2020-02-26 14:10:48	9.829	Cave
2020-02-26 16:10:48	9.854	Cave
2020-02-26 18:10:48	9.854	Cave
2020-02-26 20:10:48	9.805	Cave
2020-02-26 22:10:48	9.706	Cave
2020-02-27 00:10:48	9.608	Cave
2020-02-27 02:10:48	9.558	Cave
2020-02-27 04:10:48	9.509	Cave
2020-02-27 06:10:48	9.46	Cave
2020-02-27 08:10:48	9.41	Cave
2020-02-27 10:10:48	9.386	Cave
2020-02-27 12:10:48	9.386	Cave
2020-02-27 14:10:48	9.41	Cave
2020-02-27 16:10:48	9.485	Cave
2020-02-27 18:10:48	9.485	Cave
2020-02-27 20:10:48	9.435	Cave
2020-02-27 22:10:48	9.41	Cave
2020-02-28 00:10:48	9.41	Cave
2020-02-28 02:10:48	9.435	Cave
2020-02-28 04:10:48	9.46	Cave
2020-02-28 06:10:48	9.46	Cave
2020-02-28 08:10:48	9.386	Cave
2020-02-28 10:10:48	9.41	Cave
2020-02-28 12:10:48	9.41	Cave
2020-02-28 14:10:48	9.435	Cave
2020-02-28 16:10:48	9.46	Cave
2020-02-28 18:10:48	9.485	Cave
2020-02-28 20:10:48	9.435	Cave
2020-02-28 22:10:48	9.361	Cave
2020-02-29 00:10:48	9.287	Cave
2020-02-29 02:10:48	9.188	Cave
2020-02-29 04:10:48	9.064	Cave
2020-02-29 06:10:48	8.916	Cave
2020-02-29 08:10:48	8.817	Cave
2020-02-29 10:10:48	8.841	Cave
2020-02-29 12:10:48	9.015	Cave
2020-02-29 14:10:48	9.139	Cave
2020-02-29 16:10:48	9.238	Cave
2020-02-29 18:10:48	9.262	Cave
2020-02-29 20:10:48	9.262	Cave
2020-02-29 22:10:48	9.238	Cave
2020-03-01 00:10:48	9.213	Cave
2020-03-01 02:10:48	9.213	Cave
2020-03-01 04:10:48	9.213	Cave
2020-03-01 06:10:48	9.262	Cave
2020-03-01 08:10:48	9.312	Cave
2020-03-01 10:10:48	9.361	Cave
2020-03-01 12:10:48	9.41	Cave
2020-03-01 14:10:48	9.485	Cave
2020-03-01 16:10:48	9.534	Cave
2020-03-01 18:10:48	9.558	Cave
2020-03-01 20:10:48	9.608	Cave
2020-03-01 22:10:48	9.632	Cave
2020-03-02 00:10:48	9.657	Cave
2020-03-02 02:10:48	9.682	Cave
2020-03-02 04:10:48	9.706	Cave
2020-03-02 06:10:48	9.706	Cave
2020-03-02 08:10:48	9.731	Cave
2020-03-02 10:10:48	9.756	Cave
2020-03-02 12:10:48	9.78	Cave
2020-03-02 14:10:48	9.805	Cave
2020-03-02 16:10:48	9.829	Cave
2020-03-02 18:10:48	9.854	Cave
2020-03-02 20:10:48	9.854	Cave
2020-03-02 22:10:48	9.879	Cave
2020-03-03 00:10:48	9.903	Cave
2020-03-03 02:10:48	9.928	Cave
2020-03-03 04:10:48	9.952	Cave
2020-03-03 06:10:48	9.952	Cave
2020-03-03 08:10:48	9.977	Cave
2020-03-03 10:10:48	9.977	Cave
2020-03-03 12:10:48	10.001	Cave
2020-03-03 14:10:48	10.001	Cave
2020-03-03 16:10:48	10.026	Cave
2020-03-03 18:10:48	10.026	Cave
2020-03-03 20:10:48	10.001	Cave
2020-03-03 22:10:48	10.001	Cave
2020-03-04 00:10:48	9.977	Cave
2020-03-04 02:10:48	9.928	Cave
2020-03-04 04:10:48	9.879	Cave
2020-03-04 06:10:48	9.805	Cave
2020-03-04 08:10:48	9.78	Cave
2020-03-04 10:10:48	9.78	Cave
2020-03-04 12:10:48	9.78	Cave
2020-03-04 14:10:48	9.805	Cave
2020-03-04 16:10:48	9.854	Cave
2020-03-04 18:10:48	9.854	Cave
2020-03-04 20:10:48	9.829	Cave
2020-03-04 22:10:48	9.78	Cave
2020-03-05 00:10:48	9.731	Cave
2020-03-05 02:10:48	9.657	Cave
2020-03-05 04:10:48	9.608	Cave
2020-03-05 06:10:48	9.534	Cave
2020-03-05 08:10:48	9.46	Cave
2020-03-05 10:10:48	9.485	Cave
2020-03-05 12:10:48	9.558	Cave
2020-03-05 14:10:48	9.632	Cave
2020-03-05 16:10:48	9.682	Cave
2020-03-05 18:10:48	9.731	Cave
2020-03-05 20:10:48	9.706	Cave
2020-03-05 22:10:48	9.657	Cave
2020-03-06 00:10:48	9.632	Cave
2020-03-06 02:10:48	9.657	Cave
2020-03-06 04:10:48	9.657	Cave
2020-03-06 06:10:48	9.706	Cave
2020-03-06 08:10:48	9.731	Cave
2020-03-06 10:10:48	9.756	Cave
2020-03-06 12:10:48	9.805	Cave
2020-03-06 14:10:48	9.829	Cave
2020-03-06 16:10:48	9.879	Cave
2020-03-06 18:10:48	9.903	Cave
2020-03-06 20:10:48	9.903	Cave
2020-03-06 22:10:48	9.879	Cave
2020-03-07 00:10:48	9.829	Cave
2020-03-07 02:10:48	9.829	Cave
2020-03-07 04:10:48	9.829	Cave
2020-03-07 06:10:48	9.805	Cave
2020-03-07 08:10:48	9.805	Cave
2020-03-07 10:10:48	9.829	Cave
2020-03-07 12:10:48	9.854	Cave
2020-03-07 14:10:48	9.879	Cave
2020-03-07 16:10:48	9.903	Cave
2020-03-07 18:10:48	9.903	Cave
2020-03-07 20:10:48	9.879	Cave
2020-03-07 22:10:48	9.854	Cave
2020-03-08 00:10:48	9.829	Cave
2020-03-08 02:10:48	9.805	Cave
2020-03-08 04:10:48	9.805	Cave
2020-03-08 06:10:48	9.756	Cave
2020-03-08 08:10:48	9.706	Cave
2020-03-08 10:10:48	9.682	Cave
2020-03-08 12:10:48	9.682	Cave
2020-03-08 14:10:48	9.706	Cave
2020-03-08 16:10:48	9.731	Cave
2020-03-08 18:10:48	9.756	Cave
2020-03-08 20:10:48	9.706	Cave
2020-03-08 22:10:48	9.657	Cave
2020-03-09 00:10:48	9.558	Cave
2020-03-09 02:10:48	9.485	Cave
2020-03-09 04:10:48	9.386	Cave
2020-03-09 06:10:48	9.312	Cave
2020-03-09 08:10:48	9.238	Cave
2020-03-09 10:10:48	9.262	Cave
2020-03-09 12:10:48	9.386	Cave
2020-03-09 14:10:48	9.485	Cave
2020-03-09 16:10:48	9.558	Cave
2020-03-09 18:10:48	9.608	Cave
2020-03-09 20:10:48	9.583	Cave
2020-03-09 22:10:48	9.583	Cave
2020-03-10 00:10:48	9.558	Cave
2020-03-10 02:10:48	9.558	Cave
2020-03-10 04:10:48	9.558	Cave
2020-03-10 06:10:48	9.534	Cave
2020-03-10 08:10:48	9.534	Cave
2020-03-10 10:10:48	9.534	Cave
2020-03-10 12:10:48	9.583	Cave
2020-03-10 14:10:48	9.657	Cave
2020-03-10 16:10:48	9.706	Cave
2020-03-10 18:10:48	9.731	Cave
2020-03-10 20:10:48	9.756	Cave
2020-03-10 22:10:48	9.731	Cave
2020-03-11 00:10:48	9.657	Cave
2020-03-11 02:10:48	9.583	Cave
2020-03-11 04:10:48	9.485	Cave
2020-03-11 06:10:48	9.41	Cave
2020-03-11 08:10:48	9.361	Cave
2020-03-11 10:10:48	9.41	Cave
2020-03-11 12:10:48	9.509	Cave
2020-03-11 14:10:48	9.583	Cave
2020-03-11 16:10:48	9.657	Cave
2020-03-11 18:10:48	9.706	Cave
2020-03-11 20:10:48	9.731	Cave
2020-03-11 22:10:48	9.731	Cave
2020-03-12 00:10:48	9.682	Cave
2020-03-12 02:10:48	9.632	Cave
2020-03-12 04:10:48	9.558	Cave
2020-03-12 06:10:48	9.509	Cave
2020-03-12 08:10:48	9.485	Cave
2020-03-12 10:10:48	9.558	Cave
2020-03-12 12:10:48	9.632	Cave
2020-03-12 14:10:48	9.706	Cave
2020-03-12 16:10:48	9.756	Cave
2020-03-12 18:10:48	9.78	Cave
2020-03-12 20:10:48	9.805	Cave
2020-03-12 22:10:48	9.805	Cave
2020-03-13 00:10:48	9.78	Cave
2020-03-13 02:10:48	9.731	Cave
2020-03-13 04:10:48	9.706	Cave
2020-03-13 06:10:48	9.632	Cave
2020-03-13 08:10:48	9.632	Cave
2020-03-13 10:10:48	9.706	Cave
2020-03-13 12:10:48	9.756	Cave
2020-03-13 14:10:48	9.805	Cave
2020-03-13 16:10:48	9.854	Cave
2020-03-13 18:10:48	9.903	Cave
2020-03-13 20:10:48	9.903	Cave
2020-03-13 22:10:48	9.928	Cave
2020-03-14 00:10:48	9.952	Cave
2020-03-14 02:10:48	9.952	Cave
2020-03-14 04:10:48	9.977	Cave
2020-03-14 06:10:48	9.977	Cave
2020-03-14 08:10:48	9.977	Cave
2020-03-14 10:10:48	10.001	Cave
2020-03-14 12:10:48	10.001	Cave
2020-03-14 14:10:48	10.026	Cave
2020-03-14 16:10:48	10.051	Cave
2020-03-14 18:10:48	10.051	Cave
2020-03-14 20:10:48	10.026	Cave
2020-03-14 22:10:48	10.001	Cave
2020-03-15 00:10:48	9.977	Cave
2020-03-15 02:10:48	9.952	Cave
2020-03-15 04:10:48	9.928	Cave
2020-03-15 06:10:48	9.879	Cave
2020-03-15 08:10:48	9.854	Cave
2020-03-15 10:10:48	9.829	Cave
2020-03-15 12:10:48	9.879	Cave
2020-03-15 14:10:48	9.903	Cave
2020-03-15 16:10:48	9.952	Cave
2020-03-15 18:10:48	9.952	Cave
2020-03-15 20:10:48	9.903	Cave
2020-03-15 22:10:48	9.854	Cave
2020-03-16 00:10:48	9.78	Cave
2020-03-16 02:10:48	9.682	Cave
2020-03-16 04:10:48	9.583	Cave
2020-03-16 06:10:48	9.46	Cave
2020-03-16 08:10:48	9.386	Cave
2020-03-16 10:10:48	9.46	Cave
2020-03-16 12:10:48	9.558	Cave
2020-03-16 14:10:48	9.657	Cave
2020-03-16 16:10:48	9.706	Cave
2020-03-16 18:10:48	9.756	Cave
2020-03-16 20:10:48	9.731	Cave
2020-03-16 22:10:48	9.657	Cave
2020-03-17 00:10:48	9.558	Cave
2020-03-17 02:10:48	9.435	Cave
2020-03-17 04:10:48	9.336	Cave
2020-03-17 06:10:48	9.238	Cave
2020-03-17 08:10:48	9.163	Cave
2020-03-17 10:10:48	9.287	Cave
2020-03-17 12:10:48	9.41	Cave
2020-03-17 14:10:48	9.509	Cave
2020-03-17 16:10:48	9.558	Cave
2020-03-17 18:10:48	9.608	Cave
2020-03-17 20:10:48	9.657	Cave
2020-03-17 22:10:48	9.608	Cave
2020-03-18 00:10:48	9.558	Cave
2020-03-18 02:10:48	9.485	Cave
2020-03-18 04:10:48	9.386	Cave
2020-03-18 06:10:48	9.312	Cave
2020-03-18 08:10:48	9.336	Cave
2020-03-18 10:10:48	9.46	Cave
2020-03-18 12:10:48	9.534	Cave
2020-03-18 14:10:48	9.608	Cave
2020-03-18 16:10:48	9.682	Cave
2020-03-18 18:10:48	9.706	Cave
2020-03-18 20:10:48	9.756	Cave
2020-03-18 22:10:48	9.78	Cave
2020-03-19 00:10:48	9.78	Cave
2020-03-19 02:10:48	9.805	Cave
2020-03-19 04:10:48	9.78	Cave
2020-03-19 06:10:48	9.731	Cave
2020-03-19 08:10:48	9.706	Cave
2020-03-19 10:10:48	9.756	Cave
2020-03-19 12:10:48	9.805	Cave
2020-03-19 14:10:48	9.829	Cave
2020-03-19 16:10:48	9.879	Cave
2020-03-19 18:10:48	9.903	Cave
2020-03-19 20:10:48	9.903	Cave
2020-03-19 22:10:48	9.903	Cave
2020-03-20 00:10:48	9.854	Cave
2020-03-20 02:10:48	9.805	Cave
2020-03-20 04:10:48	9.731	Cave
2020-03-20 06:10:48	9.657	Cave
2020-03-20 08:10:48	9.608	Cave
2020-03-20 10:10:48	9.706	Cave
2020-03-20 12:10:48	9.756	Cave
2020-03-20 14:10:48	9.805	Cave
2020-03-20 16:10:48	9.854	Cave
2020-03-20 18:10:48	9.903	Cave
2020-03-20 20:10:48	9.903	Cave
2020-03-20 22:10:48	9.879	Cave
2020-03-21 00:10:48	9.829	Cave
2020-03-21 02:10:48	9.78	Cave
2020-03-21 04:10:48	9.706	Cave
2020-03-21 06:10:48	9.632	Cave
2020-03-21 08:10:48	9.632	Cave
2020-03-21 10:10:48	9.731	Cave
2020-03-21 12:10:48	9.78	Cave
2020-03-21 14:10:48	9.829	Cave
2020-03-21 16:10:48	9.879	Cave
2020-03-21 18:10:48	9.903	Cave
2020-03-21 20:10:48	9.928	Cave
2020-03-21 22:10:48	9.928	Cave
2020-03-22 00:10:48	9.952	Cave
2020-03-22 02:10:48	9.928	Cave
2020-03-22 04:10:48	9.879	Cave
2020-03-22 06:10:48	9.829	Cave
2020-03-22 08:10:48	9.78	Cave
2020-03-22 10:10:48	9.731	Cave
2020-03-22 12:10:48	9.756	Cave
2020-03-22 14:10:48	9.805	Cave
2020-03-22 16:10:48	9.78	Cave
2020-03-22 18:10:48	9.731	Cave
2020-03-22 20:10:48	9.682	Cave
2020-03-22 22:10:48	9.558	Cave
2020-03-23 00:10:48	9.485	Cave
2020-03-23 02:10:48	9.386	Cave
2020-03-23 04:10:48	9.262	Cave
2020-03-23 06:10:48	9.163	Cave
2020-03-23 08:10:48	9.064	Cave
2020-03-23 10:10:48	9.015	Cave
2020-03-23 12:10:48	8.965	Cave
2020-03-23 14:10:48	8.965	Cave
2020-03-23 16:10:48	8.941	Cave
2020-03-23 18:10:48	8.916	Cave
2020-03-23 20:10:48	8.866	Cave
2020-03-23 22:10:48	8.767	Cave
2020-03-24 00:10:48	8.717	Cave
2020-03-24 02:10:48	8.668	Cave
2020-03-24 04:10:48	8.568	Cave
2020-03-24 06:10:48	8.494	Cave
2020-03-24 08:10:48	8.494	Cave
2020-03-24 10:10:48	8.519	Cave
2020-03-24 12:10:48	8.568	Cave
2020-03-24 14:10:48	8.618	Cave
2020-03-24 16:10:48	8.668	Cave
2020-03-24 18:10:48	8.668	Cave
2020-03-24 20:10:48	8.618	Cave
2020-03-24 22:10:48	8.568	Cave
2020-03-25 00:10:48	8.519	Cave
2020-03-25 02:10:48	8.444	Cave
2020-03-25 04:10:48	8.369	Cave
2020-03-25 06:10:48	8.319	Cave
2020-03-25 08:10:48	8.295	Cave
2020-03-25 10:10:48	8.344	Cave
2020-03-25 12:10:48	8.394	Cave
2020-03-25 14:10:48	8.469	Cave
2020-03-25 16:10:48	8.519	Cave
2020-03-25 18:10:48	8.543	Cave
2020-03-25 20:10:48	8.519	Cave
2020-03-25 22:10:48	8.543	Cave
2020-03-26 00:10:48	8.543	Cave
2020-03-26 02:10:48	8.543	Cave
2020-03-26 04:10:48	8.519	Cave
2020-03-26 06:10:48	8.519	Cave
2020-03-26 08:10:48	8.519	Cave
2020-03-26 10:10:48	8.543	Cave
2020-03-26 12:10:48	8.618	Cave
2020-03-26 14:10:48	8.693	Cave
2020-03-26 16:10:48	8.767	Cave
2020-03-26 18:10:48	8.767	Cave
2020-03-26 20:10:48	8.767	Cave
2020-03-26 22:10:48	8.767	Cave
2020-03-27 00:10:48	8.767	Cave
2020-03-27 02:10:48	8.792	Cave
2020-03-27 04:10:48	8.817	Cave
2020-03-27 06:10:48	8.841	Cave
2020-03-27 08:10:48	8.891	Cave
2020-03-27 10:10:48	8.941	Cave
2020-03-27 12:10:48	9.04	Cave
2020-03-27 14:10:48	9.114	Cave
2020-03-27 16:10:48	9.163	Cave
2020-03-27 18:10:48	9.213	Cave
2020-03-27 20:10:48	9.238	Cave
2020-03-27 22:10:48	9.262	Cave
2020-03-28 00:10:48	9.262	Cave
2020-03-28 02:10:48	9.262	Cave
2020-03-28 04:10:48	9.213	Cave
2020-03-28 06:10:48	9.163	Cave
2020-03-28 08:10:48	9.163	Cave
2020-03-28 10:10:48	9.238	Cave
2020-03-28 12:10:48	9.312	Cave
2020-03-28 14:10:48	9.361	Cave
2020-03-28 16:10:48	9.386	Cave
2020-03-28 18:10:48	9.435	Cave
2020-03-28 20:10:48	9.46	Cave
2020-03-28 22:10:48	9.46	Cave
2020-03-29 00:10:48	9.435	Cave
2020-03-29 03:10:48	9.361	Cave
2020-03-29 05:10:48	9.312	Cave
2020-03-29 07:10:48	9.238	Cave
2020-03-29 09:10:48	9.213	Cave
2020-03-29 11:10:48	9.312	Cave
2020-03-29 13:10:48	9.361	Cave
2020-03-29 15:10:48	9.41	Cave
2020-03-29 17:10:48	9.46	Cave
2020-03-29 19:10:48	9.509	Cave
2020-03-29 21:10:48	9.534	Cave
2020-03-29 23:10:48	9.534	Cave
2020-03-30 01:10:48	9.558	Cave
2020-03-30 03:10:48	9.558	Cave
2020-03-30 05:10:48	9.583	Cave
2020-03-30 07:10:48	9.558	Cave
2020-03-30 09:10:48	9.534	Cave
2020-03-30 11:10:48	9.558	Cave
2020-03-30 13:10:48	9.608	Cave
2020-03-30 15:10:48	9.632	Cave
2020-03-30 17:10:48	9.657	Cave
2020-03-30 19:10:48	9.608	Cave
2020-03-30 21:10:48	9.534	Cave
2020-03-30 23:10:48	9.435	Cave
2020-03-31 01:10:48	9.361	Cave
2020-03-31 03:10:48	9.287	Cave
2020-03-31 05:10:48	9.213	Cave
2020-03-31 07:10:48	9.163	Cave
2020-03-31 09:10:48	9.089	Cave
2020-03-31 11:10:48	9.089	Cave
2020-03-31 13:10:48	9.114	Cave
2020-03-31 15:10:48	9.139	Cave
2020-03-31 17:10:48	9.163	Cave
2020-03-31 19:10:48	9.139	Cave
2020-03-31 21:10:48	9.064	Cave
2020-03-31 23:10:48	8.965	Cave
2020-04-01 01:10:48	8.916	Cave
2020-04-01 03:10:48	8.866	Cave
2020-04-01 05:10:48	8.792	Cave
2020-04-01 07:10:48	8.742	Cave
2020-04-01 09:10:48	8.693	Cave
2020-04-01 11:10:48	8.693	Cave
2020-04-01 13:10:48	8.717	Cave
2020-04-01 15:10:48	8.792	Cave
2020-04-01 17:10:48	8.866	Cave
2020-04-01 19:10:48	8.891	Cave
2020-04-01 21:10:48	8.841	Cave
2020-04-01 23:10:48	8.792	Cave
2020-04-02 01:10:48	8.717	Cave
2020-04-02 03:10:48	8.643	Cave
2020-04-02 05:10:48	8.543	Cave
2020-04-02 07:10:48	8.419	Cave
2020-04-02 09:10:48	8.394	Cave
2020-04-02 11:10:48	8.469	Cave
2020-04-02 13:10:48	8.593	Cave
2020-04-02 15:10:48	8.742	Cave
2020-04-02 17:10:48	8.866	Cave
2020-04-02 19:10:48	8.916	Cave
2020-04-02 21:10:48	8.916	Cave
2020-04-02 23:10:48	8.866	Cave
2020-04-03 01:10:48	8.767	Cave
2020-04-03 03:10:48	8.643	Cave
2020-04-03 05:10:48	8.519	Cave
2020-04-03 07:10:48	8.419	Cave
2020-04-03 09:10:48	8.419	Cave
2020-04-03 11:10:48	8.543	Cave
2020-04-03 13:10:48	8.693	Cave
2020-04-03 15:10:48	8.792	Cave
2020-04-03 17:10:48	8.891	Cave
2020-04-03 19:10:48	8.965	Cave
2020-04-03 21:10:48	8.99	Cave
2020-04-03 23:10:48	8.99	Cave
2020-04-04 01:10:48	8.99	Cave
2020-04-04 03:10:48	9.015	Cave
2020-04-04 05:10:48	9.064	Cave
2020-04-04 07:10:48	9.064	Cave
2020-04-04 09:10:48	9.114	Cave
2020-04-04 11:10:48	9.163	Cave
2020-04-04 13:10:48	9.213	Cave
2020-04-04 15:10:48	9.262	Cave
2020-04-04 17:10:48	9.287	Cave
2020-04-04 19:10:48	9.312	Cave
2020-04-04 21:10:48	9.336	Cave
2020-04-04 23:10:48	9.336	Cave
2020-04-05 01:10:48	9.361	Cave
2020-04-05 03:10:48	9.361	Cave
2020-04-05 05:10:48	9.361	Cave
2020-04-05 07:10:48	9.386	Cave
2020-04-05 09:10:48	9.386	Cave
2020-04-05 11:10:48	9.41	Cave
2020-04-05 13:10:48	9.46	Cave
2020-04-05 15:10:48	9.485	Cave
2020-04-05 17:10:48	9.509	Cave
2020-04-05 19:10:48	9.534	Cave
2020-04-05 21:10:48	9.534	Cave
2020-04-05 23:10:48	9.558	Cave
2020-04-06 01:10:48	9.558	Cave
2020-04-06 03:10:48	9.558	Cave
2020-04-06 05:10:48	9.534	Cave
2020-04-06 07:10:48	9.534	Cave
2020-04-06 09:10:48	9.558	Cave
2020-04-06 11:10:48	9.583	Cave
2020-04-06 13:10:48	9.583	Cave
2020-04-06 15:10:48	9.608	Cave
2020-04-06 17:10:48	9.657	Cave
2020-04-06 19:10:48	9.657	Cave
2020-04-06 21:10:48	9.657	Cave
2020-04-06 23:10:48	9.657	Cave
2020-04-07 01:10:48	9.657	Cave
2020-04-07 03:10:48	9.657	Cave
2020-04-07 05:10:48	9.657	Cave
2020-04-07 07:10:48	9.632	Cave
2020-04-07 09:10:48	9.632	Cave
2020-04-07 11:10:48	9.657	Cave
2020-04-07 13:10:48	9.682	Cave
2020-04-07 15:10:48	9.706	Cave
2020-04-07 17:10:48	9.731	Cave
2020-04-07 19:10:48	9.756	Cave
2020-04-07 21:10:48	9.756	Cave
2020-04-07 23:10:48	9.756	Cave
2020-04-08 01:10:48	9.756	Cave
2020-04-08 03:10:48	9.731	Cave
2020-04-08 05:10:48	9.682	Cave
2020-04-08 07:10:48	9.608	Cave
2020-04-08 09:10:48	9.608	Cave
2020-04-08 11:10:48	9.657	Cave
2020-04-08 13:10:48	9.682	Cave
2020-04-08 15:10:48	9.731	Cave
2020-04-08 17:10:48	9.756	Cave
2020-04-08 19:10:48	9.756	Cave
2020-04-08 21:10:48	9.756	Cave
2020-04-08 23:10:48	9.731	Cave
2020-04-09 01:10:48	9.682	Cave
2020-04-09 03:10:48	9.632	Cave
2020-04-09 05:10:48	9.583	Cave
2020-04-09 07:10:48	9.509	Cave
2020-04-09 09:10:48	9.509	Cave
2020-04-09 11:10:48	9.608	Cave
2020-04-09 13:10:48	9.657	Cave
2020-04-09 15:10:48	9.682	Cave
2020-04-09 17:10:48	9.731	Cave
2020-04-09 19:10:48	9.756	Cave
2020-04-09 21:10:48	9.756	Cave
2020-04-09 23:10:48	9.78	Cave
2020-04-10 01:10:48	9.756	Cave
2020-04-10 03:10:48	9.731	Cave
2020-04-10 05:10:48	9.706	Cave
2020-04-10 07:10:48	9.706	Cave
2020-04-10 09:10:48	9.731	Cave
2020-04-10 11:10:48	9.78	Cave
2020-04-10 13:10:48	9.805	Cave
2020-04-10 15:10:48	9.829	Cave
2020-04-10 17:10:48	9.854	Cave
2020-04-10 19:10:48	9.879	Cave
2020-04-10 21:10:48	9.903	Cave
2020-04-10 23:10:48	9.903	Cave
2020-04-11 01:10:48	9.903	Cave
2020-04-11 03:10:48	9.928	Cave
2020-04-11 05:10:48	9.928	Cave
2020-04-11 07:10:48	9.928	Cave
2020-04-11 09:10:48	9.952	Cave
2020-04-11 11:10:48	9.952	Cave
2020-04-11 13:10:48	9.977	Cave
2020-04-11 15:10:48	10.001	Cave
2020-04-11 17:10:48	10.001	Cave
2020-04-11 19:10:48	10.026	Cave
2020-04-11 21:10:48	10.026	Cave
2020-04-11 23:10:48	10.051	Cave
2020-04-12 01:10:48	10.051	Cave
2020-04-12 03:10:48	10.051	Cave
2020-04-12 05:10:48	10.051	Cave
2020-04-12 07:10:48	10.051	Cave
2020-04-12 09:10:48	10.051	Cave
2020-04-12 11:10:48	10.075	Cave
2020-04-12 13:10:48	10.1	Cave
2020-04-12 15:10:48	10.1	Cave
2020-04-12 17:10:48	10.124	Cave
2020-04-12 19:10:48	10.124	Cave
2020-04-12 21:10:48	10.149	Cave
2020-04-12 23:10:48	10.124	Cave
2020-04-13 01:10:48	10.124	Cave
2020-04-13 03:10:48	10.1	Cave
2020-04-13 05:10:48	10.051	Cave
2020-04-13 07:10:48	10.001	Cave
2020-04-13 09:10:48	10.051	Cave
2020-04-13 11:10:48	10.075	Cave
2020-04-13 13:10:48	10.1	Cave
2020-04-13 15:10:48	10.124	Cave
2020-04-13 17:10:48	10.149	Cave
2020-04-13 19:10:48	10.149	Cave
2020-04-13 21:10:48	10.173	Cave
2020-04-13 23:10:48	10.173	Cave
2020-04-14 01:10:48	10.173	Cave
2020-04-14 03:10:48	10.198	Cave
2020-04-14 05:10:48	10.198	Cave
2020-04-14 07:10:48	10.198	Cave
2020-04-14 09:10:48	10.198	Cave
2020-04-14 11:10:48	10.222	Cave
2020-04-14 13:10:48	10.173	Cave
2020-04-14 15:10:48	10.1	Cave
2020-04-14 17:10:48	10.001	Cave
2020-04-14 19:10:48	9.952	Cave
2020-04-14 21:10:48	9.903	Cave
2020-04-14 23:10:48	9.854	Cave
2020-04-15 01:10:48	9.78	Cave
2020-04-15 03:10:48	9.706	Cave
2020-04-15 05:10:48	9.657	Cave
2020-04-15 07:10:48	9.608	Cave
2020-04-15 09:10:48	9.583	Cave
2020-04-15 11:10:48	9.583	Cave
2020-04-15 13:10:48	9.682	Cave
2020-04-15 15:10:48	9.756	Cave
2020-04-15 17:10:48	9.805	Cave
2020-04-15 19:10:48	9.854	Cave
2020-04-15 21:10:48	9.879	Cave
2020-04-15 23:10:48	9.854	Cave
2020-04-16 01:10:48	9.805	Cave
2020-04-16 03:10:48	9.731	Cave
2020-04-16 05:10:48	9.608	Cave
2020-04-16 07:10:48	9.509	Cave
[truncated: 6,829 more rows]

## Sheet: Lazareva
Supplementary Materials
Table S4: Raw data from the Lazareva Cave and respective surface in Serbia.
Date	Temperature (℃)	Location
2019-11-04 15:11:04	9.534	Cave
2019-11-04 17:11:04	9.485	Cave
2019-11-04 19:11:04	9.485	Cave
2019-11-04 21:11:04	9.485	Cave
2019-11-04 23:11:04	9.485	Cave
2019-11-05 01:11:04	9.485	Cave
2019-11-05 03:11:04	9.46	Cave
2019-11-05 05:11:04	9.46	Cave
2019-11-05 07:11:04	9.46	Cave
2019-11-05 09:11:04	9.46	Cave
2019-11-05 11:11:04	9.46	Cave
2019-11-05 13:11:04	9.46	Cave
2019-11-05 15:11:04	9.46	Cave
2019-11-05 17:11:04	9.46	Cave
2019-11-05 19:11:04	9.46	Cave
2019-11-05 21:11:04	9.46	Cave
2019-11-05 23:11:04	9.46	Cave
2019-11-06 01:11:04	9.46	Cave
2019-11-06 03:11:04	9.46	Cave
2019-11-06 05:11:04	9.46	Cave
2019-11-06 07:11:04	9.46	Cave
2019-11-06 09:11:04	9.46	Cave
2019-11-06 11:11:04	9.46	Cave
2019-11-06 13:11:04	9.46	Cave
2019-11-06 15:11:04	9.46	Cave
2019-11-06 17:11:04	9.46	Cave
2019-11-06 19:11:04	9.46	Cave
2019-11-06 21:11:04	9.46	Cave
2019-11-06 23:11:04	9.46	Cave
2019-11-07 01:11:04	9.46	Cave
2019-11-07 03:11:04	9.46	Cave
2019-11-07 05:11:04	9.46	Cave
2019-11-07 07:11:04	9.46	Cave
2019-11-07 09:11:04	9.46	Cave
2019-11-07 11:11:04	9.46	Cave
2019-11-07 13:11:04	9.46	Cave
2019-11-07 15:11:04	9.46	Cave
2019-11-07 17:11:04	9.46	Cave
2019-11-07 19:11:04	9.46	Cave
2019-11-07 21:11:04	9.46	Cave
2019-11-07 23:11:04	9.46	Cave
2019-11-08 01:11:04	9.46	Cave
2019-11-08 03:11:04	9.46	Cave
2019-11-08 05:11:04	9.46	Cave
2019-11-08 07:11:04	9.46	Cave
2019-11-08 09:11:04	9.46	Cave
2019-11-08 11:11:04	9.46	Cave
2019-11-08 13:11:04	9.46	Cave
2019-11-08 15:11:04	9.46	Cave
2019-11-08 17:11:04	9.46	Cave
2019-11-08 19:11:04	9.46	Cave
2019-11-08 21:11:04	9.46	Cave
2019-11-08 23:11:04	9.46	Cave
2019-11-09 01:11:04	9.46	Cave
2019-11-09 03:11:04	9.46	Cave
2019-11-09 05:11:04	9.46	Cave
2019-11-09 07:11:04	9.46	Cave
2019-11-09 09:11:04	9.46	Cave
2019-11-09 11:11:04	9.46	Cave
2019-11-09 13:11:04	9.46	Cave
2019-11-09 15:11:04	9.46	Cave
2019-11-09 17:11:04	9.46	Cave
2019-11-09 19:11:04	9.46	Cave
2019-11-09 21:11:04	9.46	Cave
2019-11-09 23:11:04	9.46	Cave
2019-11-10 01:11:04	9.46	Cave
2019-11-10 03:11:04	9.46	Cave
2019-11-10 05:11:04	9.46	Cave
2019-11-10 07:11:04	9.46	Cave
2019-11-10 09:11:04	9.46	Cave
2019-11-10 11:11:04	9.46	Cave
2019-11-10 13:11:04	9.46	Cave
2019-11-10 15:11:04	9.46	Cave
2019-11-10 17:11:04	9.46	Cave
2019-11-10 19:11:04	9.46	Cave
2019-11-10 21:11:04	9.46	Cave
2019-11-10 23:11:04	9.46	Cave
2019-11-11 01:11:04	9.46	Cave
2019-11-11 03:11:04	9.46	Cave
2019-11-11 05:11:04	9.46	Cave
2019-11-11 07:11:04	9.46	Cave
2019-11-11 09:11:04	9.46	Cave
2019-11-11 11:11:04	9.46	Cave
2019-11-11 13:11:04	9.46	Cave
2019-11-11 15:11:04	9.46	Cave
2019-11-11 17:11:04	9.46	Cave
2019-11-11 19:11:04	9.46	Cave
2019-11-11 21:11:04	9.46	Cave
2019-11-11 23:11:04	9.46	Cave
2019-11-12 01:11:04	9.46	Cave
2019-11-12 03:11:04	9.46	Cave
2019-11-12 05:11:04	9.46	Cave
2019-11-12 07:11:04	9.46	Cave
2019-11-12 09:11:04	9.46	Cave
2019-11-12 11:11:04	9.46	Cave
2019-11-12 13:11:04	9.46	Cave
2019-11-12 15:11:04	9.46	Cave
2019-11-12 17:11:04	9.46	Cave
2019-11-12 19:11:04	9.46	Cave
2019-11-12 21:11:04	9.46	Cave
2019-11-12 23:11:04	9.46	Cave
2019-11-13 01:11:04	9.46	Cave
2019-11-13 03:11:04	9.46	Cave
2019-11-13 05:11:04	9.46	Cave
2019-11-13 07:11:04	9.46	Cave
2019-11-13 09:11:04	9.46	Cave
2019-11-13 11:11:04	9.46	Cave
2019-11-13 13:11:04	9.46	Cave
2019-11-13 15:11:04	9.46	Cave
2019-11-13 17:11:04	9.46	Cave
2019-11-13 19:11:04	9.46	Cave
2019-11-13 21:11:04	9.46	Cave
2019-11-13 23:11:04	9.46	Cave
2019-11-14 01:11:04	9.46	Cave
2019-11-14 03:11:04	9.46	Cave
2019-11-14 05:11:04	9.46	Cave
2019-11-14 07:11:04	9.46	Cave
2019-11-14 09:11:04	9.46	Cave
2019-11-14 11:11:04	9.46	Cave
2019-11-14 13:11:04	9.46	Cave
2019-11-14 15:11:04	9.46	Cave
2019-11-14 17:11:04	9.46	Cave
2019-11-14 19:11:04	9.46	Cave
2019-11-14 21:11:04	9.46	Cave
2019-11-14 23:11:04	9.46	Cave
2019-11-15 01:11:04	9.46	Cave
2019-11-15 03:11:04	9.46	Cave
2019-11-15 05:11:04	9.46	Cave
2019-11-15 07:11:04	9.46	Cave
2019-11-15 09:11:04	9.46	Cave
2019-11-15 11:11:04	9.46	Cave
2019-11-15 13:11:04	9.46	Cave
2019-11-15 15:11:04	9.46	Cave
2019-11-15 17:11:04	9.46	Cave
2019-11-15 19:11:04	9.46	Cave
2019-11-15 21:11:04	9.46	Cave
2019-11-15 23:11:04	9.46	Cave
2019-11-16 01:11:04	9.46	Cave
2019-11-16 03:11:04	9.46	Cave
2019-11-16 05:11:04	9.46	Cave
2019-11-16 07:11:04	9.46	Cave
2019-11-16 09:11:04	9.46	Cave
2019-11-16 11:11:04	9.46	Cave
2019-11-16 13:11:04	9.46	Cave
2019-11-16 15:11:04	9.46	Cave
2019-11-16 17:11:04	9.46	Cave
2019-11-16 19:11:04	9.46	Cave
2019-11-16 21:11:04	9.46	Cave
2019-11-16 23:11:04	9.46	Cave
2019-11-17 01:11:04	9.46	Cave
2019-11-17 03:11:04	9.46	Cave
2019-11-17 05:11:04	9.46	Cave
2019-11-17 07:11:04	9.46	Cave
2019-11-17 09:11:04	9.46	Cave
2019-11-17 11:11:04	9.46	Cave
2019-11-17 13:11:04	9.46	Cave
2019-11-17 15:11:04	9.46	Cave
2019-11-17 17:11:04	9.46	Cave
2019-11-17 19:11:04	9.46	Cave
2019-11-17 21:11:04	9.46	Cave
2019-11-17 23:11:04	9.46	Cave
2019-11-18 01:11:04	9.46	Cave
2019-11-18 03:11:04	9.46	Cave
2019-11-18 05:11:04	9.46	Cave
2019-11-18 07:11:04	9.485	Cave
2019-11-18 09:11:04	9.46	Cave
2019-11-18 11:11:04	9.485	Cave
2019-11-18 13:11:04	9.485	Cave
2019-11-18 15:11:04	9.485	Cave
2019-11-18 17:11:04	9.485	Cave
2019-11-18 19:11:04	9.485	Cave
2019-11-18 21:11:04	9.485	Cave
2019-11-18 23:11:04	9.485	Cave
2019-11-19 01:11:04	9.485	Cave
2019-11-19 03:11:04	9.485	Cave
2019-11-19 05:11:04	9.485	Cave
2019-11-19 07:11:04	9.485	Cave
2019-11-19 09:11:04	9.485	Cave
2019-11-19 11:11:04	9.485	Cave
2019-11-19 13:11:04	9.485	Cave
2019-11-19 15:11:04	9.485	Cave
2019-11-19 17:11:04	9.485	Cave
2019-11-19 19:11:04	9.485	Cave
2019-11-19 21:11:04	9.485	Cave
2019-11-19 23:11:04	9.485	Cave
2019-11-20 01:11:04	9.485	Cave
2019-11-20 03:11:04	9.485	Cave
2019-11-20 05:11:04	9.485	Cave
2019-11-20 07:11:04	9.485	Cave
2019-11-20 09:11:04	9.485	Cave
2019-11-20 11:11:04	9.485	Cave
2019-11-20 13:11:04	9.485	Cave
2019-11-20 15:11:04	9.485	Cave
2019-11-20 17:11:04	9.485	Cave
2019-11-20 19:11:04	9.485	Cave
2019-11-20 21:11:04	9.485	Cave
2019-11-20 23:11:04	9.485	Cave
2019-11-21 01:11:04	9.485	Cave
2019-11-21 03:11:04	9.485	Cave
2019-11-21 05:11:04	9.485	Cave
2019-11-21 07:11:04	9.485	Cave
2019-11-21 09:11:04	9.485	Cave
2019-11-21 11:11:04	9.485	Cave
2019-11-21 13:11:04	9.485	Cave
2019-11-21 15:11:04	9.485	Cave
2019-11-21 17:11:04	9.485	Cave
2019-11-21 19:11:04	9.485	Cave
2019-11-21 21:11:04	9.485	Cave
2019-11-21 23:11:04	9.485	Cave
2019-11-22 01:11:04	9.485	Cave
2019-11-22 03:11:04	9.485	Cave
2019-11-22 05:11:04	9.485	Cave
2019-11-22 07:11:04	9.509	Cave
2019-11-22 09:11:04	9.509	Cave
2019-11-22 11:11:04	9.509	Cave
2019-11-22 13:11:04	9.509	Cave
2019-11-22 15:11:04	9.509	Cave
2019-11-22 17:11:04	9.509	Cave
2019-11-22 19:11:04	9.509	Cave
2019-11-22 21:11:04	9.509	Cave
2019-11-22 23:11:04	9.509	Cave
2019-11-23 01:11:04	9.509	Cave
2019-11-23 03:11:04	9.485	Cave
2019-11-23 05:11:04	9.485	Cave
2019-11-23 07:11:04	9.485	Cave
2019-11-23 09:11:04	9.485	Cave
2019-11-23 11:11:04	9.485	Cave
2019-11-23 13:11:04	9.485	Cave
2019-11-23 15:11:04	9.46	Cave
2019-11-23 17:11:04	9.46	Cave
2019-11-23 19:11:04	9.46	Cave
2019-11-23 21:11:04	9.46	Cave
2019-11-23 23:11:04	9.46	Cave
2019-11-24 01:11:04	9.46	Cave
2019-11-24 03:11:04	9.46	Cave
2019-11-24 05:11:04	9.46	Cave
2019-11-24 07:11:04	9.435	Cave
2019-11-24 09:11:04	9.435	Cave
2019-11-24 11:11:04	9.435	Cave
2019-11-24 13:11:04	9.435	Cave
2019-11-24 15:11:04	9.435	Cave
2019-11-24 17:11:04	9.435	Cave
2019-11-24 19:11:04	9.435	Cave
2019-11-24 21:11:04	9.435	Cave
2019-11-24 23:11:04	9.41	Cave
2019-11-25 01:11:04	9.41	Cave
2019-11-25 03:11:04	9.41	Cave
2019-11-25 05:11:04	9.41	Cave
2019-11-25 07:11:04	9.41	Cave
2019-11-25 09:11:04	9.41	Cave
2019-11-25 11:11:04	9.41	Cave
2019-11-25 13:11:04	9.41	Cave
2019-11-25 15:11:04	9.41	Cave
2019-11-25 17:11:04	9.41	Cave
2019-11-25 19:11:04	9.41	Cave
2019-11-25 21:11:04	9.41	Cave
2019-11-25 23:11:04	9.41	Cave
2019-11-26 01:11:04	9.435	Cave
2019-11-26 03:11:04	9.41	Cave
2019-11-26 05:11:04	9.435	Cave
2019-11-26 07:11:04	9.435	Cave
2019-11-26 09:11:04	9.435	Cave
2019-11-26 11:11:04	9.435	Cave
2019-11-26 13:11:04	9.435	Cave
2019-11-26 15:11:04	9.435	Cave
2019-11-26 17:11:04	9.435	Cave
2019-11-26 19:11:04	9.435	Cave
2019-11-26 21:11:04	9.435	Cave
2019-11-26 23:11:04	9.435	Cave
2019-11-27 01:11:04	9.435	Cave
2019-11-27 03:11:04	9.435	Cave
2019-11-27 05:11:04	9.435	Cave
2019-11-27 07:11:04	9.435	Cave
2019-11-27 09:11:04	9.435	Cave
2019-11-27 11:11:04	9.435	Cave
2019-11-27 13:11:04	9.435	Cave
2019-11-27 15:11:04	9.435	Cave
2019-11-27 17:11:04	9.435	Cave
2019-11-27 19:11:04	9.435	Cave
2019-11-27 21:11:04	9.435	Cave
2019-11-27 23:11:04	9.435	Cave
2019-11-28 01:11:04	9.435	Cave
2019-11-28 03:11:04	9.435	Cave
2019-11-28 05:11:04	9.435	Cave
2019-11-28 07:11:04	9.435	Cave
2019-11-28 09:11:04	9.435	Cave
2019-11-28 11:11:04	9.435	Cave
2019-11-28 13:11:04	9.435	Cave
2019-11-28 15:11:04	9.435	Cave
2019-11-28 17:11:04	9.435	Cave
2019-11-28 19:11:04	9.435	Cave
2019-11-28 21:11:04	9.435	Cave
2019-11-28 23:11:04	9.435	Cave
2019-11-29 01:11:04	9.435	Cave
2019-11-29 03:11:04	9.435	Cave
2019-11-29 05:11:04	9.435	Cave
2019-11-29 07:11:04	9.435	Cave
2019-11-29 09:11:04	9.435	Cave
2019-11-29 11:11:04	9.435	Cave
2019-11-29 13:11:04	9.46	Cave
2019-11-29 15:11:04	9.46	Cave
2019-11-29 17:11:04	9.46	Cave
2019-11-29 19:11:04	9.46	Cave
2019-11-29 21:11:04	9.46	Cave
2019-11-29 23:11:04	9.46	Cave
2019-11-30 01:11:04	9.46	Cave
2019-11-30 03:11:04	9.46	Cave
2019-11-30 05:11:04	9.46	Cave
2019-11-30 07:11:04	9.46	Cave
2019-11-30 09:11:04	9.46	Cave
2019-11-30 11:11:04	9.46	Cave
2019-11-30 13:11:04	9.46	Cave
2019-11-30 15:11:04	9.46	Cave
2019-11-30 17:11:04	9.46	Cave
2019-11-30 19:11:04	9.46	Cave
2019-11-30 21:11:04	9.46	Cave
2019-11-30 23:11:04	9.46	Cave
2019-12-01 01:11:04	9.435	Cave
2019-12-01 03:11:04	9.435	Cave
2019-12-01 05:11:04	9.435	Cave
2019-12-01 07:11:04	9.435	Cave
2019-12-01 09:11:04	9.41	Cave
2019-12-01 11:11:04	9.41	Cave
2019-12-01 13:11:04	9.41	Cave
2019-12-01 15:11:04	9.41	Cave
2019-12-01 17:11:04	9.41	Cave
2019-12-01 19:11:04	9.41	Cave
2019-12-01 21:11:04	9.41	Cave
2019-12-01 23:11:04	9.386	Cave
2019-12-02 01:11:04	9.386	Cave
2019-12-02 03:11:04	9.386	Cave
2019-12-02 05:11:04	9.386	Cave
2019-12-02 07:11:04	9.361	Cave
2019-12-02 09:11:04	9.361	Cave
2019-12-02 11:11:04	9.361	Cave
2019-12-02 13:11:04	9.361	Cave
2019-12-02 15:11:04	9.361	Cave
2019-12-02 17:11:04	9.336	Cave
2019-12-02 19:11:04	9.336	Cave
2019-12-02 21:11:04	9.336	Cave
2019-12-02 23:11:04	9.336	Cave
2019-12-03 01:11:04	9.336	Cave
2019-12-03 03:11:04	9.336	Cave
2019-12-03 05:11:04	9.336	Cave
2019-12-03 07:11:04	9.336	Cave
2019-12-03 09:11:04	9.336	Cave
2019-12-03 11:11:04	9.336	Cave
2019-12-03 13:11:04	9.336	Cave
2019-12-03 15:11:04	9.336	Cave
2019-12-03 17:11:04	9.336	Cave
2019-12-03 19:11:04	9.312	Cave
2019-12-03 21:11:04	9.312	Cave
2019-12-03 23:11:04	9.312	Cave
2019-12-04 01:11:04	9.312	Cave
2019-12-04 03:11:04	9.312	Cave
2019-12-04 05:11:04	9.312	Cave
2019-12-04 07:11:04	9.287	Cave
2019-12-04 09:11:04	9.287	Cave
2019-12-04 11:11:04	9.287	Cave
2019-12-04 13:11:04	9.287	Cave
2019-12-04 15:11:04	9.287	Cave
2019-12-04 17:11:04	9.287	Cave
2019-12-04 19:11:04	9.262	Cave
2019-12-04 21:11:04	9.262	Cave
2019-12-04 23:11:04	9.262	Cave
2019-12-05 01:11:04	9.262	Cave
2019-12-05 03:11:04	9.262	Cave
2019-12-05 05:11:04	9.262	Cave
2019-12-05 07:11:04	9.238	Cave
2019-12-05 09:11:04	9.238	Cave
2019-12-05 11:11:04	9.238	Cave
2019-12-05 13:11:04	9.213	Cave
2019-12-05 15:11:04	9.213	Cave
2019-12-05 17:11:04	9.213	Cave
2019-12-05 19:11:04	9.213	Cave
2019-12-05 21:11:04	9.213	Cave
2019-12-05 23:11:04	9.213	Cave
2019-12-06 01:11:04	9.213	Cave
2019-12-06 03:11:04	9.188	Cave
2019-12-06 05:11:04	9.188	Cave
2019-12-06 07:11:04	9.163	Cave
2019-12-06 09:11:04	9.163	Cave
2019-12-06 11:11:04	9.163	Cave
2019-12-06 13:11:04	9.163	Cave
2019-12-06 15:11:04	9.163	Cave
2019-12-06 17:11:04	9.188	Cave
2019-12-06 19:11:04	9.188	Cave
2019-12-06 21:11:04	9.188	Cave
2019-12-06 23:11:04	9.188	Cave
2019-12-07 01:11:04	9.213	Cave
2019-12-07 03:11:04	9.213	Cave
2019-12-07 05:11:04	9.213	Cave
2019-12-07 07:11:04	9.213	Cave
2019-12-07 09:11:04	9.213	Cave
2019-12-07 11:11:04	9.213	Cave
2019-12-07 13:11:04	9.238	Cave
2019-12-07 15:11:04	9.238	Cave
2019-12-07 17:11:04	9.238	Cave
2019-12-07 19:11:04	9.262	Cave
2019-12-07 21:11:04	9.262	Cave
2019-12-07 23:11:04	9.262	Cave
2019-12-08 01:11:04	9.262	Cave
2019-12-08 03:11:04	9.262	Cave
2019-12-08 05:11:04	9.262	Cave
2019-12-08 07:11:04	9.287	Cave
2019-12-08 09:11:04	9.287	Cave
2019-12-08 11:11:04	9.287	Cave
2019-12-08 13:11:04	9.287	Cave
2019-12-08 15:11:04	9.287	Cave
2019-12-08 17:11:04	9.312	Cave
2019-12-08 19:11:04	9.312	Cave
2019-12-08 21:11:04	9.312	Cave
2019-12-08 23:11:04	9.312	Cave
2019-12-09 01:11:04	9.312	Cave
2019-12-09 03:11:04	9.312	Cave
2019-12-09 05:11:04	9.312	Cave
2019-12-09 07:11:04	9.312	Cave
2019-12-09 09:11:04	9.312	Cave
2019-12-09 11:11:04	9.312	Cave
2019-12-09 13:11:04	9.312	Cave
2019-12-09 15:11:04	9.312	Cave
2019-12-09 17:11:04	9.312	Cave
2019-12-09 19:11:04	9.312	Cave
2019-12-09 21:11:04	9.312	Cave
2019-12-09 23:11:04	9.312	Cave
2019-12-10 01:11:04	9.312	Cave
2019-12-10 03:11:04	9.312	Cave
2019-12-10 05:11:04	9.312	Cave
2019-12-10 07:11:04	9.312	Cave
2019-12-10 09:11:04	9.312	Cave
2019-12-10 11:11:04	9.312	Cave
2019-12-10 13:11:04	9.312	Cave
2019-12-10 15:11:04	9.312	Cave
2019-12-10 17:11:04	9.312	Cave
2019-12-10 19:11:04	9.312	Cave
2019-12-10 21:11:04	9.312	Cave
2019-12-10 23:11:04	9.312	Cave
2019-12-11 01:11:04	9.312	Cave
2019-12-11 03:11:04	9.312	Cave
2019-12-11 05:11:04	9.312	Cave
2019-12-11 07:11:04	9.312	Cave
2019-12-11 09:11:04	9.287	Cave
2019-12-11 11:11:04	9.287	Cave
2019-12-11 13:11:04	9.287	Cave
2019-12-11 15:11:04	9.287	Cave
2019-12-11 17:11:04	9.287	Cave
2019-12-11 19:11:04	9.287	Cave
2019-12-11 21:11:04	9.287	Cave
2019-12-11 23:11:04	9.287	Cave
2019-12-12 01:11:04	9.262	Cave
2019-12-12 03:11:04	9.262	Cave
2019-12-12 05:11:04	9.262	Cave
2019-12-12 07:11:04	9.262	Cave
2019-12-12 09:11:04	9.262	Cave
2019-12-12 11:11:04	9.262	Cave
2019-12-12 13:11:04	9.262	Cave
2019-12-12 15:11:04	9.262	Cave
2019-12-12 17:11:04	9.262	Cave
2019-12-12 19:11:04	9.262	Cave
2019-12-12 21:11:04	9.262	Cave
2019-12-12 23:11:04	9.262	Cave
2019-12-13 01:11:04	9.262	Cave
2019-12-13 03:11:04	9.262	Cave
2019-12-13 05:11:04	9.238	Cave
2019-12-13 07:11:04	9.238	Cave
2019-12-13 09:11:04	9.238	Cave
2019-12-13 11:11:04	9.238	Cave
2019-12-13 13:11:04	9.238	Cave
2019-12-13 15:11:04	9.238	Cave
2019-12-13 17:11:04	9.238	Cave
2019-12-13 19:11:04	9.238	Cave
2019-12-13 21:11:04	9.238	Cave
2019-12-13 23:11:04	9.238	Cave
2019-12-14 01:11:04	9.238	Cave
2019-12-14 03:11:04	9.238	Cave
2019-12-14 05:11:04	9.238	Cave
2019-12-14 07:11:04	9.238	Cave
2019-12-14 09:11:04	9.238	Cave
2019-12-14 11:11:04	9.238	Cave
2019-12-14 13:11:04	9.238	Cave
2019-12-14 15:11:04	9.238	Cave
2019-12-14 17:11:04	9.238	Cave
2019-12-14 19:11:04	9.238	Cave
2019-12-14 21:11:04	9.238	Cave
2019-12-14 23:11:04	9.238	Cave
2019-12-15 01:11:04	9.238	Cave
2019-12-15 03:11:04	9.238	Cave
2019-12-15 05:11:04	9.238	Cave
2019-12-15 07:11:04	9.238	Cave
2019-12-15 09:11:04	9.238	Cave
2019-12-15 11:11:04	9.238	Cave
2019-12-15 13:11:04	9.262	Cave
2019-12-15 15:11:04	9.262	Cave
2019-12-15 17:11:04	9.262	Cave
2019-12-15 19:11:04	9.262	Cave
2019-12-15 21:11:04	9.287	Cave
2019-12-15 23:11:04	9.287	Cave
2019-12-16 01:11:04	9.287	Cave
2019-12-16 03:11:04	9.287	Cave
2019-12-16 05:11:04	9.287	Cave
2019-12-16 07:11:04	9.287	Cave
2019-12-16 09:11:04	9.287	Cave
2019-12-16 11:11:04	9.287	Cave
2019-12-16 13:11:04	9.287	Cave
2019-12-16 15:11:04	9.287	Cave
2019-12-16 17:11:04	9.312	Cave
2019-12-16 19:11:04	9.312	Cave
2019-12-16 21:11:04	9.312	Cave
2019-12-16 23:11:04	9.312	Cave
2019-12-17 01:11:04	9.312	Cave
2019-12-17 03:11:04	9.312	Cave
2019-12-17 05:11:04	9.312	Cave
2019-12-17 07:11:04	9.312	Cave
2019-12-17 09:11:04	9.312	Cave
2019-12-17 11:11:04	9.312	Cave
2019-12-17 13:11:04	9.312	Cave
2019-12-17 15:11:04	9.336	Cave
2019-12-17 17:11:04	9.336	Cave
2019-12-17 19:11:04	9.336	Cave
2019-12-17 21:11:04	9.336	Cave
2019-12-17 23:11:04	9.361	Cave
2019-12-18 01:11:04	9.361	Cave
2019-12-18 03:11:04	9.361	Cave
2019-12-18 05:11:04	9.361	Cave
2019-12-18 07:11:04	9.361	Cave
2019-12-18 09:11:04	9.361	Cave
2019-12-18 11:11:04	9.361	Cave
2019-12-18 13:11:04	9.361	Cave
2019-12-18 15:11:04	9.361	Cave
2019-12-18 17:11:04	9.386	Cave
2019-12-18 19:11:04	9.386	Cave
2019-12-18 21:11:04	9.386	Cave
2019-12-18 23:11:04	9.386	Cave
2019-12-19 01:11:04	9.386	Cave
2019-12-19 03:11:04	9.386	Cave
2019-12-19 05:11:04	9.386	Cave
2019-12-19 07:11:04	9.386	Cave
2019-12-19 09:11:04	9.386	Cave
2019-12-19 11:11:04	9.386	Cave
2019-12-19 13:11:04	9.386	Cave
2019-12-19 15:11:04	9.386	Cave
2019-12-19 17:11:04	9.386	Cave
2019-12-19 19:11:04	9.386	Cave
2019-12-19 21:11:04	9.386	Cave
2019-12-19 23:11:04	9.386	Cave
2019-12-20 01:11:04	9.386	Cave
2019-12-20 03:11:04	9.386	Cave
2019-12-20 05:11:04	9.386	Cave
2019-12-20 07:11:04	9.386	Cave
2019-12-20 09:11:04	9.386	Cave
2019-12-20 11:11:04	9.386	Cave
2019-12-20 13:11:04	9.386	Cave
2019-12-20 15:11:04	9.386	Cave
2019-12-20 17:11:04	9.386	Cave
2019-12-20 19:11:04	9.386	Cave
2019-12-20 21:11:04	9.386	Cave
2019-12-20 23:11:04	9.386	Cave
2019-12-21 01:11:04	9.386	Cave
2019-12-21 03:11:04	9.361	Cave
2019-12-21 05:11:04	9.361	Cave
2019-12-21 07:11:04	9.361	Cave
2019-12-21 09:11:04	9.361	Cave
2019-12-21 11:11:04	9.361	Cave
2019-12-21 13:11:04	9.361	Cave
2019-12-21 15:11:04	9.361	Cave
2019-12-21 17:11:04	9.361	Cave
2019-12-21 19:11:04	9.361	Cave
2019-12-21 21:11:04	9.361	Cave
2019-12-21 23:11:04	9.361	Cave
2019-12-22 01:11:04	9.361	Cave
2019-12-22 03:11:04	9.361	Cave
2019-12-22 05:11:04	9.361	Cave
2019-12-22 07:11:04	9.361	Cave
2019-12-22 09:11:04	9.361	Cave
2019-12-22 11:11:04	9.361	Cave
2019-12-22 13:11:04	9.361	Cave
2019-12-22 15:11:04	9.361	Cave
2019-12-22 17:11:04	9.361	Cave
2019-12-22 19:11:04	9.361	Cave
2019-12-22 21:11:04	9.361	Cave
2019-12-22 23:11:04	9.361	Cave
2019-12-23 01:11:04	9.361	Cave
2019-12-23 03:11:04	9.361	Cave
2019-12-23 05:11:04	9.361	Cave
2019-12-23 07:11:04	9.361	Cave
2019-12-23 09:11:04	9.361	Cave
2019-12-23 11:11:04	9.361	Cave
2019-12-23 13:11:04	9.361	Cave
2019-12-23 15:11:04	9.361	Cave
2019-12-23 17:11:04	9.361	Cave
2019-12-23 19:11:04	9.361	Cave
2019-12-23 21:11:04	9.361	Cave
2019-12-23 23:11:04	9.361	Cave
2019-12-24 01:11:04	9.361	Cave
2019-12-24 03:11:04	9.361	Cave
2019-12-24 05:11:04	9.361	Cave
2019-12-24 07:11:04	9.361	Cave
2019-12-24 09:11:04	9.361	Cave
2019-12-24 11:11:04	9.361	Cave
2019-12-24 13:11:04	9.361	Cave
2019-12-24 15:11:04	9.361	Cave
2019-12-24 17:11:04	9.361	Cave
2019-12-24 19:11:04	9.361	Cave
2019-12-24 21:11:04	9.361	Cave
2019-12-24 23:11:04	9.361	Cave
2019-12-25 01:11:04	9.361	Cave
2019-12-25 03:11:04	9.361	Cave
2019-12-25 05:11:04	9.361	Cave
2019-12-25 07:11:04	9.361	Cave
2019-12-25 09:11:04	9.361	Cave
2019-12-25 11:11:04	9.361	Cave
2019-12-25 13:11:04	9.336	Cave
2019-12-25 15:11:04	9.336	Cave
2019-12-25 17:11:04	9.336	Cave
2019-12-25 19:11:04	9.336	Cave
2019-12-25 21:11:04	9.336	Cave
2019-12-25 23:11:04	9.336	Cave
2019-12-26 01:11:04	9.336	Cave
2019-12-26 03:11:04	9.336	Cave
2019-12-26 05:11:04	9.336	Cave
2019-12-26 07:11:04	9.336	Cave
2019-12-26 09:11:04	9.336	Cave
2019-12-26 11:11:04	9.336	Cave
2019-12-26 13:11:04	9.336	Cave
2019-12-26 15:11:04	9.361	Cave
2019-12-26 17:11:04	9.336	Cave
2019-12-26 19:11:04	9.336	Cave
2019-12-26 21:11:04	9.336	Cave
2019-12-26 23:11:04	9.336	Cave
2019-12-27 01:11:04	9.336	Cave
2019-12-27 03:11:04	9.336	Cave
2019-12-27 05:11:04	9.336	Cave
2019-12-27 07:11:04	9.336	Cave
2019-12-27 09:11:04	9.312	Cave
2019-12-27 11:11:04	9.312	Cave
2019-12-27 13:11:04	9.312	Cave
2019-12-27 15:11:04	9.312	Cave
2019-12-27 17:11:04	9.312	Cave
2019-12-27 19:11:04	9.312	Cave
2019-12-27 21:11:04	9.312	Cave
2019-12-27 23:11:04	9.312	Cave
2019-12-28 01:11:04	9.312	Cave
2019-12-28 03:11:04	9.312	Cave
2019-12-28 05:11:04	9.312	Cave
2019-12-28 07:11:04	9.312	Cave
2019-12-28 09:11:04	9.287	Cave
2019-12-28 11:11:04	9.287	Cave
2019-12-28 13:11:04	9.287	Cave
2019-12-28 15:11:04	9.287	Cave
2019-12-28 17:11:04	9.287	Cave
2019-12-28 19:11:04	9.287	Cave
2019-12-28 21:11:04	9.287	Cave
2019-12-28 23:11:04	9.262	Cave
2019-12-29 01:11:04	9.262	Cave
2019-12-29 03:11:04	9.262	Cave
2019-12-29 05:11:04	9.262	Cave
2019-12-29 07:11:04	9.262	Cave
2019-12-29 09:11:04	9.238	Cave
2019-12-29 11:11:04	9.238	Cave
2019-12-29 13:11:04	9.238	Cave
2019-12-29 15:11:04	9.213	Cave
2019-12-29 17:11:04	9.213	Cave
2019-12-29 19:11:04	9.213	Cave
2019-12-29 21:11:04	9.213	Cave
2019-12-29 23:11:04	9.188	Cave
2019-12-30 01:11:04	9.188	Cave
2019-12-30 03:11:04	9.188	Cave
2019-12-30 05:11:04	9.163	Cave
2019-12-30 07:11:04	9.163	Cave
2019-12-30 09:11:04	9.163	Cave
2019-12-30 11:11:04	9.163	Cave
2019-12-30 13:11:04	9.139	Cave
2019-12-30 15:11:04	9.139	Cave
2019-12-30 17:11:04	9.139	Cave
2019-12-30 19:11:04	9.114	Cave
2019-12-30 21:11:04	9.114	Cave
2019-12-30 23:11:04	9.114	Cave
2019-12-31 01:11:04	9.089	Cave
2019-12-31 03:11:04	9.089	Cave
2019-12-31 05:11:04	9.064	Cave
2019-12-31 07:11:04	9.064	Cave
2019-12-31 09:11:04	9.04	Cave
2019-12-31 11:11:04	9.04	Cave
2019-12-31 13:11:04	9.04	Cave
2019-12-31 15:11:04	9.04	Cave
2019-12-31 17:11:04	9.04	Cave
2019-12-31 19:11:04	9.04	Cave
2019-12-31 21:11:04	9.04	Cave
2019-12-31 23:11:04	9.04	Cave
2020-01-01 01:11:04	9.064	Cave
2020-01-01 03:11:04	9.064	Cave
2020-01-01 05:11:04	9.064	Cave
2020-01-01 07:11:04	9.064	Cave
2020-01-01 09:11:04	9.064	Cave
2020-01-01 11:11:04	9.064	Cave
2020-01-01 13:11:04	9.089	Cave
2020-01-01 15:11:04	9.089	Cave
2020-01-01 17:11:04	9.089	Cave
2020-01-01 19:11:04	9.064	Cave
2020-01-01 21:11:04	9.064	Cave
2020-01-01 23:11:04	9.064	Cave
2020-01-02 01:11:04	9.064	Cave
2020-01-02 03:11:04	9.064	Cave
2020-01-02 05:11:04	9.04	Cave
2020-01-02 07:11:04	9.04	Cave
2020-01-02 09:11:04	9.04	Cave
2020-01-02 11:11:04	9.015	Cave
2020-01-02 13:11:04	9.04	Cave
2020-01-02 15:11:04	9.04	Cave
2020-01-02 17:11:04	9.04	Cave
2020-01-02 19:11:04	9.015	Cave
2020-01-02 21:11:04	9.015	Cave
2020-01-02 23:11:04	9.015	Cave
2020-01-03 01:11:04	9.015	Cave
2020-01-03 03:11:04	9.015	Cave
2020-01-03 05:11:04	9.015	Cave
2020-01-03 07:11:04	9.015	Cave
2020-01-03 09:11:04	9.015	Cave
2020-01-03 11:11:04	9.015	Cave
2020-01-03 13:11:04	9.015	Cave
2020-01-03 15:11:04	9.015	Cave
2020-01-03 17:11:04	9.015	Cave
2020-01-03 19:11:04	9.04	Cave
2020-01-03 21:11:04	9.04	Cave
2020-01-03 23:11:04	9.04	Cave
2020-01-04 01:11:04	9.04	Cave
2020-01-04 03:11:04	9.04	Cave
2020-01-04 05:11:04	9.04	Cave
2020-01-04 07:11:04	9.064	Cave
2020-01-04 09:11:04	9.064	Cave
2020-01-04 11:11:04	9.064	Cave
2020-01-04 13:11:04	9.064	Cave
2020-01-04 15:11:04	9.064	Cave
2020-01-04 17:11:04	9.064	Cave
2020-01-04 19:11:04	9.064	Cave
2020-01-04 21:11:04	9.064	Cave
2020-01-04 23:11:04	9.064	Cave
2020-01-05 01:11:04	9.064	Cave
2020-01-05 03:11:04	9.064	Cave
2020-01-05 05:11:04	9.064	Cave
2020-01-05 07:11:04	9.089	Cave
2020-01-05 09:11:04	9.089	Cave
2020-01-05 11:11:04	9.089	Cave
2020-01-05 13:11:04	9.089	Cave
2020-01-05 15:11:04	9.089	Cave
2020-01-05 17:11:04	9.064	Cave
2020-01-05 19:11:04	9.064	Cave
2020-01-05 21:11:04	9.064	Cave
2020-01-05 23:11:04	9.064	Cave
2020-01-06 01:11:04	9.064	Cave
2020-01-06 03:11:04	9.04	Cave
2020-01-06 05:11:04	9.04	Cave
2020-01-06 07:11:04	9.04	Cave
2020-01-06 09:11:04	9.015	Cave
2020-01-06 11:11:04	9.015	Cave
2020-01-06 13:11:04	9.015	Cave
2020-01-06 15:11:04	9.015	Cave
2020-01-06 17:11:04	8.99	Cave
2020-01-06 19:11:04	8.99	Cave
2020-01-06 21:11:04	8.965	Cave
2020-01-06 23:11:04	8.965	Cave
2020-01-07 01:11:04	8.965	Cave
2020-01-07 03:11:04	8.941	Cave
2020-01-07 05:11:04	8.941	Cave
2020-01-07 07:11:04	8.916	Cave
2020-01-07 09:11:04	8.916	Cave
2020-01-07 11:11:04	8.916	Cave
2020-01-07 13:11:04	8.891	Cave
2020-01-07 15:11:04	8.891	Cave
2020-01-07 17:11:04	8.891	Cave
2020-01-07 19:11:04	8.891	Cave
2020-01-07 21:11:04	8.866	Cave
2020-01-07 23:11:04	8.866	Cave
2020-01-08 01:11:04	8.866	Cave
2020-01-08 03:11:04	8.866	Cave
2020-01-08 05:11:04	8.841	Cave
2020-01-08 07:11:04	8.841	Cave
2020-01-08 09:11:04	8.817	Cave
2020-01-08 11:11:04	8.817	Cave
2020-01-08 13:11:04	8.817	Cave
2020-01-08 15:11:04	8.817	Cave
2020-01-08 17:11:04	8.817	Cave
2020-01-08 19:11:04	8.817	Cave
2020-01-08 21:11:04	8.817	Cave
2020-01-08 23:11:04	8.817	Cave
2020-01-09 01:11:04	8.817	Cave
2020-01-09 03:11:04	8.792	Cave
2020-01-09 05:11:04	8.792	Cave
2020-01-09 07:11:04	8.792	Cave
2020-01-09 09:11:04	8.792	Cave
2020-01-09 11:11:04	8.767	Cave
2020-01-09 13:11:04	8.767	Cave
2020-01-09 15:11:04	8.767	Cave
2020-01-09 17:11:04	8.792	Cave
2020-01-09 19:11:04	8.792	Cave
2020-01-09 21:11:04	8.792	Cave
2020-01-09 23:11:04	8.792	Cave
2020-01-10 01:11:04	8.792	Cave
2020-01-10 03:11:04	8.792	Cave
2020-01-10 05:11:04	8.792	Cave
2020-01-10 07:11:04	8.792	Cave
2020-01-10 09:11:04	8.792	Cave
2020-01-10 11:11:04	8.792	Cave
2020-01-10 13:11:04	8.817	Cave
2020-01-10 15:11:04	8.817	Cave
2020-01-10 17:11:04	8.866	Cave
2020-01-10 19:11:04	8.866	Cave
2020-01-10 21:11:04	8.891	Cave
2020-01-10 23:11:04	8.916	Cave
2020-01-11 01:11:04	8.916	Cave
2020-01-11 03:11:04	8.916	Cave
2020-01-11 05:11:04	8.916	Cave
2020-01-11 07:11:04	8.891	Cave
2020-01-11 09:11:04	8.891	Cave
2020-01-11 11:11:04	8.916	Cave
2020-01-11 13:11:04	8.916	Cave
2020-01-11 15:11:04	8.916	Cave
2020-01-11 17:11:04	8.916	Cave
2020-01-11 19:11:04	8.916	Cave
2020-01-11 21:11:04	8.916	Cave
2020-01-11 23:11:04	8.916	Cave
2020-01-12 01:11:04	8.916	Cave
2020-01-12 03:11:04	8.916	Cave
2020-01-12 05:11:04	8.916	Cave
2020-01-12 07:11:04	8.916	Cave
2020-01-12 09:11:04	8.891	Cave
2020-01-12 11:11:04	8.891	Cave
2020-01-12 13:11:04	8.891	Cave
2020-01-12 15:11:04	8.891	Cave
2020-01-12 17:11:04	8.891	Cave
2020-01-12 19:11:04	8.891	Cave
2020-01-12 21:11:04	8.891	Cave
2020-01-12 23:11:04	8.891	Cave
2020-01-13 01:11:04	8.891	Cave
2020-01-13 03:11:04	8.891	Cave
2020-01-13 05:11:04	8.891	Cave
2020-01-13 07:11:04	8.866	Cave
2020-01-13 09:11:04	8.866	Cave
2020-01-13 11:11:04	8.866	Cave
2020-01-13 13:11:04	8.866	Cave
2020-01-13 15:11:04	8.866	Cave
2020-01-13 17:11:04	8.866	Cave
2020-01-13 19:11:04	8.866	Cave
2020-01-13 21:11:04	8.866	Cave
2020-01-13 23:11:04	8.866	Cave
2020-01-14 01:11:04	8.866	Cave
2020-01-14 03:11:04	8.866	Cave
2020-01-14 05:11:04	8.866	Cave
2020-01-14 07:11:04	8.866	Cave
2020-01-14 09:11:04	8.866	Cave
2020-01-14 11:11:04	8.866	Cave
2020-01-14 13:11:04	8.866	Cave
2020-01-14 15:11:04	8.866	Cave
2020-01-14 17:11:04	8.891	Cave
2020-01-14 19:11:04	8.891	Cave
2020-01-14 21:11:04	8.891	Cave
2020-01-14 23:11:04	8.916	Cave
2020-01-15 01:11:04	8.916	Cave
2020-01-15 03:11:04	8.916	Cave
2020-01-15 05:11:04	8.916	Cave
2020-01-15 07:11:04	8.916	Cave
2020-01-15 09:11:04	8.941	Cave
2020-01-15 11:11:04	8.916	Cave
2020-01-15 13:11:04	8.941	Cave
2020-01-15 15:11:04	8.941	Cave
2020-01-15 17:11:04	8.941	Cave
2020-01-15 19:11:04	8.941	Cave
2020-01-15 21:11:04	8.941	Cave
2020-01-15 23:11:04	8.965	Cave
2020-01-16 01:11:04	8.965	Cave
2020-01-16 03:11:04	8.941	Cave
2020-01-16 05:11:04	8.941	Cave
2020-01-16 07:11:04	8.941	Cave
2020-01-16 09:11:04	8.941	Cave
2020-01-16 11:11:04	8.916	Cave
2020-01-16 13:11:04	8.916	Cave
2020-01-16 15:11:04	8.916	Cave
2020-01-16 17:11:04	8.941	Cave
2020-01-16 19:11:04	8.941	Cave
2020-01-16 21:11:04	8.941	Cave
2020-01-16 23:11:04	8.941	Cave
2020-01-17 01:11:04	8.941	Cave
2020-01-17 03:11:04	8.941	Cave
2020-01-17 05:11:04	8.916	Cave
2020-01-17 07:11:04	8.891	Cave
2020-01-17 09:11:04	8.891	Cave
2020-01-17 11:11:04	8.866	Cave
2020-01-17 13:11:04	8.866	Cave
2020-01-17 15:11:04	8.841	Cave
2020-01-17 17:11:04	8.841	Cave
2020-01-17 19:11:04	8.841	Cave
2020-01-17 21:11:04	8.817	Cave
2020-01-17 23:11:04	8.817	Cave
2020-01-18 01:11:04	8.817	Cave
2020-01-18 03:11:04	8.792	Cave
2020-01-18 05:11:04	8.792	Cave
2020-01-18 07:11:04	8.792	Cave
2020-01-18 09:11:04	8.767	Cave
2020-01-18 11:11:04	8.767	Cave
2020-01-18 13:11:04	8.767	Cave
2020-01-18 15:11:04	8.742	Cave
2020-01-18 17:11:04	8.742	Cave
2020-01-18 19:11:04	8.742	Cave
2020-01-18 21:11:04	8.717	Cave
2020-01-18 23:11:04	8.717	Cave
2020-01-19 01:11:04	8.717	Cave
2020-01-19 03:11:04	8.717	Cave
2020-01-19 05:11:04	8.717	Cave
2020-01-19 07:11:04	8.693	Cave
2020-01-19 09:11:04	8.693	Cave
2020-01-19 11:11:04	8.693	Cave
2020-01-19 13:11:04	8.693	Cave
2020-01-19 15:11:04	8.693	Cave
2020-01-19 17:11:04	8.693	Cave
2020-01-19 19:11:04	8.693	Cave
2020-01-19 21:11:04	8.693	Cave
2020-01-19 23:11:04	8.693	Cave
2020-01-20 01:11:04	8.693	Cave
2020-01-20 03:11:04	8.693	Cave
2020-01-20 05:11:04	8.668	Cave
2020-01-20 07:11:04	8.668	Cave
2020-01-20 09:11:04	8.668	Cave
2020-01-20 11:11:04	8.668	Cave
2020-01-20 13:11:04	8.668	Cave
2020-01-20 15:11:04	8.668	Cave
2020-01-20 17:11:04	8.668	Cave
2020-01-20 19:11:04	8.668	Cave
2020-01-20 21:11:04	8.668	Cave
2020-01-20 23:11:04	8.668	Cave
2020-01-21 01:11:04	8.643	Cave
2020-01-21 03:11:04	8.643	Cave
2020-01-21 05:11:04	8.643	Cave
2020-01-21 07:11:04	8.618	Cave
2020-01-21 09:11:04	8.618	Cave
2020-01-21 11:11:04	8.618	Cave
2020-01-21 13:11:04	8.618	Cave
2020-01-21 15:11:04	8.618	Cave
2020-01-21 17:11:04	8.618	Cave
2020-01-21 19:11:04	8.618	Cave
2020-01-21 21:11:04	8.618	Cave
2020-01-21 23:11:04	8.618	Cave
2020-01-22 01:11:04	8.593	Cave
2020-01-22 03:11:04	8.593	Cave
2020-01-22 05:11:04	8.593	Cave
2020-01-22 07:11:04	8.568	Cave
2020-01-22 09:11:04	8.568	Cave
2020-01-22 11:11:04	8.568	Cave
2020-01-22 13:11:04	8.568	Cave
2020-01-22 15:11:04	8.593	Cave
2020-01-22 17:11:04	8.618	Cave
2020-01-22 19:11:04	8.643	Cave
2020-01-22 21:11:04	8.668	Cave
2020-01-22 23:11:04	8.693	Cave
2020-01-23 01:11:04	8.693	Cave
2020-01-23 03:11:04	8.693	Cave
2020-01-23 05:11:04	8.693	Cave
2020-01-23 07:11:04	8.693	Cave
2020-01-23 09:11:04	8.668	Cave
2020-01-23 11:11:04	8.668	Cave
2020-01-23 13:11:04	8.668	Cave
2020-01-23 15:11:04	8.668	Cave
2020-01-23 17:11:04	8.643	Cave
2020-01-23 19:11:04	8.643	Cave
2020-01-23 21:11:04	8.643	Cave
2020-01-23 23:11:04	8.643	Cave
2020-01-24 01:11:04	8.618	Cave
2020-01-24 03:11:04	8.618	Cave
2020-01-24 05:11:04	8.593	Cave
2020-01-24 07:11:04	8.593	Cave
2020-01-24 09:11:04	8.568	Cave
2020-01-24 11:11:04	8.568	Cave
2020-01-24 13:11:04	8.568	Cave
2020-01-24 15:11:04	8.568	Cave
2020-01-24 17:11:04	8.568	Cave
2020-01-24 19:11:04	8.593	Cave
2020-01-24 21:11:04	8.593	Cave
2020-01-24 23:11:04	8.593	Cave
2020-01-25 01:11:04	8.618	Cave
2020-01-25 03:11:04	8.643	Cave
2020-01-25 05:11:04	8.668	Cave
2020-01-25 07:11:04	8.668	Cave
2020-01-25 09:11:04	8.693	Cave
2020-01-25 11:11:04	8.693	Cave
2020-01-25 13:11:04	8.717	Cave
2020-01-25 15:11:04	8.717	Cave
2020-01-25 17:11:04	8.742	Cave
2020-01-25 19:11:04	8.742	Cave
2020-01-25 21:11:04	8.767	Cave
2020-01-25 23:11:04	8.767	Cave
2020-01-26 01:11:04	8.792	Cave
2020-01-26 03:11:04	8.817	Cave
2020-01-26 05:11:04	8.817	Cave
2020-01-26 07:11:04	8.817	Cave
2020-01-26 09:11:04	8.817	Cave
2020-01-26 11:11:04	8.817	Cave
2020-01-26 13:11:04	8.817	Cave
2020-01-26 15:11:04	8.841	Cave
2020-01-26 17:11:04	8.841	Cave
2020-01-26 19:11:04	8.866	Cave
2020-01-26 21:11:04	8.866	Cave
2020-01-26 23:11:04	8.866	Cave
2020-01-27 01:11:04	8.866	Cave
2020-01-27 03:11:04	8.866	Cave
2020-01-27 05:11:04	8.841	Cave
2020-01-27 07:11:04	8.841	Cave
2020-01-27 09:11:04	8.841	Cave
2020-01-27 11:11:04	8.841	Cave
2020-01-27 13:11:04	8.817	Cave
2020-01-27 15:11:04	8.817	Cave
2020-01-27 17:11:04	8.817	Cave
2020-01-27 19:11:04	8.817	Cave
2020-01-27 21:11:04	8.817	Cave
2020-01-27 23:11:04	8.817	Cave
2020-01-28 01:11:04	8.817	Cave
2020-01-28 03:11:04	8.817	Cave
2020-01-28 05:11:04	8.817	Cave
2020-01-28 07:11:04	8.792	Cave
2020-01-28 09:11:04	8.792	Cave
2020-01-28 11:11:04	8.792	Cave
2020-01-28 13:11:04	8.817	Cave
2020-01-28 15:11:04	8.817	Cave
2020-01-28 17:11:04	8.817	Cave
2020-01-28 19:11:04	8.841	Cave
2020-01-28 21:11:04	8.866	Cave
2020-01-28 23:11:04	8.866	Cave
2020-01-29 01:11:04	8.866	Cave
2020-01-29 03:11:04	8.866	Cave
2020-01-29 05:11:04	8.866	Cave
2020-01-29 07:11:04	8.866	Cave
2020-01-29 09:11:04	8.866	Cave
2020-01-29 11:11:04	8.866	Cave
2020-01-29 13:11:04	8.866	Cave
2020-01-29 15:11:04	8.841	Cave
2020-01-29 17:11:04	8.841	Cave
2020-01-29 19:11:04	8.841	Cave
2020-01-29 21:11:04	8.841	Cave
2020-01-29 23:11:04	8.841	Cave
2020-01-30 01:11:04	8.841	Cave
2020-01-30 03:11:04	8.841	Cave
2020-01-30 05:11:04	8.817	Cave
2020-01-30 07:11:04	8.817	Cave
2020-01-30 09:11:04	8.817	Cave
2020-01-30 11:11:04	8.817	Cave
2020-01-30 13:11:04	8.817	Cave
2020-01-30 15:11:04	8.817	Cave
2020-01-30 17:11:04	8.817	Cave
2020-01-30 19:11:04	8.817	Cave
2020-01-30 21:11:04	8.792	Cave
2020-01-30 23:11:04	8.792	Cave
2020-01-31 01:11:04	8.792	Cave
2020-01-31 03:11:04	8.792	Cave
2020-01-31 05:11:04	8.792	Cave
2020-01-31 07:11:04	8.817	Cave
2020-01-31 09:11:04	8.817	Cave
2020-01-31 11:11:04	8.817	Cave
2020-01-31 13:11:04	8.817	Cave
2020-01-31 15:11:04	8.841	Cave
2020-01-31 17:11:04	8.841	Cave
2020-01-31 19:11:04	8.866	Cave
2020-01-31 21:11:04	8.866	Cave
2020-01-31 23:11:04	8.866	Cave
2020-02-01 01:11:04	8.891	Cave
2020-02-01 03:11:04	8.891	Cave
2020-02-01 05:11:04	8.916	Cave
2020-02-01 07:11:04	8.916	Cave
2020-02-01 09:11:04	8.916	Cave
2020-02-01 11:11:04	8.916	Cave
2020-02-01 13:11:04	8.941	Cave
2020-02-01 15:11:04	8.941	Cave
2020-02-01 17:11:04	8.965	Cave
2020-02-01 19:11:04	8.965	Cave
2020-02-01 21:11:04	8.965	Cave
2020-02-01 23:11:04	8.99	Cave
2020-02-02 01:11:04	8.99	Cave
2020-02-02 03:11:04	8.99	Cave
2020-02-02 05:11:04	8.99	Cave
2020-02-02 07:11:04	8.99	Cave
2020-02-02 09:11:04	9.015	Cave
2020-02-02 11:11:04	9.015	Cave
2020-02-02 13:11:04	9.015	Cave
2020-02-02 15:11:04	9.04	Cave
2020-02-02 17:11:04	9.04	Cave
2020-02-02 19:11:04	9.04	Cave
2020-02-02 21:11:04	9.04	Cave
2020-02-02 23:11:04	9.04	Cave
2020-02-03 01:11:04	9.064	Cave
2020-02-03 03:11:04	9.064	Cave
2020-02-03 05:11:04	9.064	Cave
2020-02-03 07:11:04	9.064	Cave
2020-02-03 09:11:04	9.064	Cave
2020-02-03 11:11:04	9.064	Cave
2020-02-03 13:11:04	9.064	Cave
2020-02-03 15:11:04	9.089	Cave
2020-02-03 17:11:04	9.089	Cave
2020-02-03 19:11:04	9.089	Cave
2020-02-03 21:11:04	9.064	Cave
2020-02-03 23:11:04	9.064	Cave
2020-02-04 01:11:04	9.064	Cave
2020-02-04 03:11:04	9.064	Cave
2020-02-04 05:11:04	9.064	Cave
2020-02-04 07:11:04	9.064	Cave
2020-02-04 09:11:04	9.064	Cave
2020-02-04 11:11:04	9.064	Cave
2020-02-04 13:11:04	9.064	Cave
2020-02-04 15:11:04	9.064	Cave
2020-02-04 17:11:04	9.089	Cave
2020-02-04 19:11:04	9.089	Cave
2020-02-04 21:11:04	9.064	Cave
2020-02-04 23:11:04	9.064	Cave
2020-02-05 01:11:04	9.064	Cave
2020-02-05 03:11:04	9.064	Cave
2020-02-05 05:11:04	9.04	Cave
2020-02-05 07:11:04	9.04	Cave
2020-02-05 09:11:04	9.04	Cave
2020-02-05 11:11:04	9.04	Cave
2020-02-05 13:11:04	9.04	Cave
2020-02-05 15:11:04	9.015	Cave
2020-02-05 17:11:04	9.015	Cave
2020-02-05 19:11:04	9.015	Cave
2020-02-05 21:11:04	9.015	Cave
2020-02-05 23:11:04	9.015	Cave
2020-02-06 01:11:04	9.015	Cave
2020-02-06 03:11:04	9.015	Cave
2020-02-06 05:11:04	8.99	Cave
2020-02-06 07:11:04	8.99	Cave
2020-02-06 09:11:04	8.965	Cave
2020-02-06 11:11:04	8.965	Cave
2020-02-06 13:11:04	8.941	Cave
2020-02-06 15:11:04	8.941	Cave
2020-02-06 17:11:04	8.941	Cave
2020-02-06 19:11:04	8.941	Cave
2020-02-06 21:11:04	8.941	Cave
2020-02-06 23:11:04	8.916	Cave
2020-02-07 01:11:04	8.916	Cave
2020-02-07 03:11:04	8.916	Cave
2020-02-07 05:11:04	8.916	Cave
2020-02-07 07:11:04	8.941	Cave
2020-02-07 09:11:04	8.941	Cave
2020-02-07 11:11:04	8.941	Cave
2020-02-07 13:11:04	8.941	Cave
2020-02-07 15:11:04	8.941	Cave
2020-02-07 17:11:04	8.941	Cave
2020-02-07 19:11:04	8.941	Cave
2020-02-07 21:11:04	8.916	Cave
2020-02-07 23:11:04	8.916	Cave
2020-02-08 01:11:04	8.916	Cave
2020-02-08 03:11:04	8.916	Cave
2020-02-08 05:11:04	8.916	Cave
2020-02-08 07:11:04	8.891	Cave
2020-02-08 09:11:04	8.866	Cave
2020-02-08 11:11:04	8.866	Cave
2020-02-08 13:11:04	8.866	Cave
2020-02-08 15:11:04	8.866	Cave
2020-02-08 17:11:04	8.866	Cave
2020-02-08 19:11:04	8.841	Cave
2020-02-08 21:11:04	8.841	Cave
2020-02-08 23:11:04	8.841	Cave
2020-02-09 01:11:04	8.817	Cave
2020-02-09 03:11:04	8.817	Cave
2020-02-09 05:11:04	8.817	Cave
2020-02-09 07:11:04	8.817	Cave
2020-02-09 09:11:04	8.817	Cave
2020-02-09 11:11:04	8.792	Cave
2020-02-09 13:11:04	8.792	Cave
2020-02-09 15:11:04	8.817	Cave
2020-02-09 17:11:04	8.841	Cave
2020-02-09 19:11:04	8.841	Cave
2020-02-09 21:11:04	8.866	Cave
2020-02-09 23:11:04	8.866	Cave
2020-02-10 01:11:04	8.866	Cave
2020-02-10 03:11:04	8.866	Cave
2020-02-10 05:11:04	8.866	Cave
2020-02-10 07:11:04	8.866	Cave
2020-02-10 09:11:04	8.866	Cave
2020-02-10 11:11:04	8.866	Cave
2020-02-10 13:11:04	8.891	Cave
2020-02-10 15:11:04	8.891	Cave
2020-02-10 17:11:04	8.916	Cave
2020-02-10 19:11:04	8.916	Cave
2020-02-10 21:11:04	8.916	Cave
2020-02-10 23:11:04	8.941	Cave
2020-02-11 01:11:04	8.941	Cave
2020-02-11 03:11:04	8.941	Cave
2020-02-11 05:11:04	8.941	Cave
2020-02-11 07:11:04	8.916	Cave
2020-02-11 09:11:04	8.916	Cave
2020-02-11 11:11:04	8.916	Cave
2020-02-11 13:11:04	8.941	Cave
2020-02-11 15:11:04	8.941	Cave
2020-02-11 17:11:04	8.941	Cave
2020-02-11 19:11:04	8.916	Cave
2020-02-11 21:11:04	8.916	Cave
2020-02-11 23:11:04	8.916	Cave
2020-02-12 01:11:04	8.916	Cave
2020-02-12 03:11:04	8.916	Cave
2020-02-12 05:11:04	8.916	Cave
2020-02-12 07:11:04	8.916	Cave
2020-02-12 09:11:04	8.916	Cave
2020-02-12 11:11:04	8.916	Cave
2020-02-12 13:11:04	8.916	Cave
2020-02-12 15:11:04	8.916	Cave
2020-02-12 17:11:04	8.916	Cave
2020-02-12 19:11:04	8.916	Cave
2020-02-12 21:11:04	8.916	Cave
2020-02-12 23:11:04	8.916	Cave
2020-02-13 01:11:04	8.916	Cave
2020-02-13 03:11:04	8.916	Cave
2020-02-13 05:11:04	8.916	Cave
2020-02-13 07:11:04	8.891	Cave
2020-02-13 09:11:04	8.891	Cave
2020-02-13 11:11:04	8.891	Cave
2020-02-13 13:11:04	8.916	Cave
2020-02-13 15:11:04	8.916	Cave
2020-02-13 17:11:04	8.916	Cave
2020-02-13 19:11:04	8.916	Cave
2020-02-13 21:11:04	8.941	Cave
2020-02-13 23:11:04	8.941	Cave
2020-02-14 01:11:04	8.941	Cave
2020-02-14 03:11:04	8.941	Cave
2020-02-14 05:11:04	8.941	Cave
2020-02-14 07:11:04	8.916	Cave
2020-02-14 09:11:04	8.916	Cave
2020-02-14 11:11:04	8.916	Cave
2020-02-14 13:11:04	8.916	Cave
2020-02-14 15:11:04	8.891	Cave
2020-02-14 17:11:04	8.891	Cave
2020-02-14 19:11:04	8.891	Cave
2020-02-14 21:11:04	8.891	Cave
2020-02-14 23:11:04	8.891	Cave
2020-02-15 01:11:04	8.891	Cave
2020-02-15 03:11:04	8.891	Cave
2020-02-15 05:11:04	8.891	Cave
2020-02-15 07:11:04	8.891	Cave
2020-02-15 09:11:04	8.891	Cave
2020-02-15 11:11:04	8.891	Cave
2020-02-15 13:11:04	8.891	Cave
2020-02-15 15:11:04	8.891	Cave
2020-02-15 17:11:04	8.916	Cave
2020-02-15 19:11:04	8.916	Cave
2020-02-15 21:11:04	8.916	Cave
2020-02-15 23:11:04	8.916	Cave
2020-02-16 01:11:04	8.916	Cave
2020-02-16 03:11:04	8.916	Cave
2020-02-16 05:11:04	8.916	Cave
2020-02-16 07:11:04	8.916	Cave
2020-02-16 09:11:04	8.916	Cave
2020-02-16 11:11:04	8.891	Cave
2020-02-16 13:11:04	8.891	Cave
2020-02-16 15:11:04	8.891	Cave
2020-02-16 17:11:04	8.916	Cave
2020-02-16 19:11:04	8.916	Cave
2020-02-16 21:11:04	8.916	Cave
2020-02-16 23:11:04	8.916	Cave
2020-02-17 01:11:04	8.916	Cave
2020-02-17 03:11:04	8.916	Cave
2020-02-17 05:11:04	8.916	Cave
2020-02-17 07:11:04	8.916	Cave
2020-02-17 09:11:04	8.916	Cave
2020-02-17 11:11:04	8.916	Cave
2020-02-17 13:11:04	8.916	Cave
2020-02-17 15:11:04	8.916	Cave
2020-02-17 17:11:04	8.941	Cave
2020-02-17 19:11:04	8.965	Cave
2020-02-17 21:11:04	8.965	Cave
2020-02-17 23:11:04	8.965	Cave
2020-02-18 01:11:04	8.965	Cave
2020-02-18 03:11:04	8.965	Cave
2020-02-18 05:11:04	8.965	Cave
2020-02-18 07:11:04	8.965	Cave
2020-02-18 09:11:04	8.965	Cave
2020-02-18 11:11:04	8.99	Cave
2020-02-18 13:11:04	8.99	Cave
2020-02-18 15:11:04	8.99	Cave
2020-02-18 17:11:04	8.99	Cave
2020-02-18 19:11:04	8.99	Cave
2020-02-18 21:11:04	8.99	Cave
2020-02-18 23:11:04	8.99	Cave
2020-02-19 01:11:04	8.99	Cave
2020-02-19 03:11:04	8.99	Cave
2020-02-19 05:11:04	9.015	Cave
2020-02-19 07:11:04	9.015	Cave
2020-02-19 09:11:04	8.99	Cave
2020-02-19 11:11:04	8.99	Cave
2020-02-19 13:11:04	8.99	Cave
2020-02-19 15:11:04	8.99	Cave
2020-02-19 17:11:04	8.99	Cave
2020-02-19 19:11:04	8.99	Cave
2020-02-19 21:11:04	8.99	Cave
2020-02-19 23:11:04	8.965	Cave
2020-02-20 01:11:04	8.965	Cave
2020-02-20 03:11:04	8.965	Cave
2020-02-20 05:11:04	8.965	Cave
2020-02-20 07:11:04	8.965	Cave
2020-02-20 09:11:04	8.965	Cave
2020-02-20 11:11:04	8.965	Cave
2020-02-20 13:11:04	8.965	Cave
2020-02-20 15:11:04	8.965	Cave
2020-02-20 17:11:04	8.941	Cave
2020-02-20 19:11:04	8.941	Cave
2020-02-20 21:11:04	8.941	Cave
2020-02-20 23:11:04	8.941	Cave
2020-02-21 01:11:04	8.941	Cave
2020-02-21 03:11:04	8.941	Cave
2020-02-21 05:11:04	8.941	Cave
2020-02-21 07:11:04	8.941	Cave
2020-02-21 09:11:04	8.916	Cave
2020-02-21 11:11:04	8.916	Cave
2020-02-21 13:11:04	8.916	Cave
2020-02-21 15:11:04	8.916	Cave
2020-02-21 17:11:04	8.916	Cave
2020-02-21 19:11:04	8.916	Cave
2020-02-21 21:11:04	8.916	Cave
2020-02-21 23:11:04	8.916	Cave
2020-02-22 01:11:04	8.916	Cave
2020-02-22 03:11:04	8.916	Cave
2020-02-22 05:11:04	8.916	Cave
2020-02-22 07:11:04	8.916	Cave
2020-02-22 09:11:04	8.891	Cave
2020-02-22 11:11:04	8.891	Cave
2020-02-22 13:11:04	8.891	Cave
2020-02-22 15:11:04	8.891	Cave
2020-02-22 17:11:04	8.891	Cave
2020-02-22 19:11:04	8.891	Cave
2020-02-22 21:11:04	8.891	Cave
2020-02-22 23:11:04	8.891	Cave
2020-02-23 01:11:04	8.891	Cave
2020-02-23 03:11:04	8.891	Cave
2020-02-23 05:11:04	8.891	Cave
2020-02-23 07:11:04	8.891	Cave
2020-02-23 09:11:04	8.891	Cave
2020-02-23 11:11:04	8.891	Cave
2020-02-23 13:11:04	8.891	Cave
2020-02-23 15:11:04	8.916	Cave
2020-02-23 17:11:04	8.941	Cave
2020-02-23 19:11:04	8.941	Cave
2020-02-23 21:11:04	8.965	Cave
2020-02-23 23:11:04	8.99	Cave
2020-02-24 01:11:04	8.99	Cave
2020-02-24 03:11:04	9.015	Cave
2020-02-24 05:11:04	9.015	Cave
2020-02-24 07:11:04	9.015	Cave
2020-02-24 09:11:04	9.015	Cave
2020-02-24 11:11:04	9.015	Cave
2020-02-24 13:11:04	9.015	Cave
2020-02-24 15:11:04	9.015	Cave
2020-02-24 17:11:04	9.015	Cave
2020-02-24 19:11:04	9.015	Cave
2020-02-24 21:11:04	9.015	Cave
2020-02-24 23:11:04	9.015	Cave
2020-02-25 01:11:04	9.015	Cave
2020-02-25 03:11:04	8.99	Cave
2020-02-25 05:11:04	8.99	Cave
2020-02-25 07:11:04	8.99	Cave
2020-02-25 09:11:04	8.99	Cave
2020-02-25 11:11:04	8.99	Cave
2020-02-25 13:11:04	8.99	Cave
2020-02-25 15:11:04	9.015	Cave
2020-02-25 17:11:04	9.015	Cave
2020-02-25 19:11:04	9.04	Cave
2020-02-25 21:11:04	9.04	Cave
2020-02-25 23:11:04	9.04	Cave
2020-02-26 01:11:04	9.04	Cave
2020-02-26 03:11:04	9.064	Cave
2020-02-26 05:11:04	9.064	Cave
2020-02-26 07:11:04	9.064	Cave
2020-02-26 09:11:04	9.064	Cave
2020-02-26 11:11:04	9.064	Cave
2020-02-26 13:11:04	9.089	Cave
2020-02-26 15:11:04	9.089	Cave
2020-02-26 17:11:04	9.089	Cave
2020-02-26 19:11:04	9.114	Cave
2020-02-26 21:11:04	9.114	Cave
2020-02-26 23:11:04	9.114	Cave
2020-02-27 01:11:04	9.114	Cave
2020-02-27 03:11:04	9.089	Cave
2020-02-27 05:11:04	9.089	Cave
2020-02-27 07:11:04	9.089	Cave
2020-02-27 09:11:04	9.064	Cave
2020-02-27 11:11:04	9.064	Cave
2020-02-27 13:11:04	9.064	Cave
2020-02-27 15:11:04	9.064	Cave
2020-02-27 17:11:04	9.064	Cave
2020-02-27 19:11:04	9.064	Cave
2020-02-27 21:11:04	9.04	Cave
2020-02-27 23:11:04	9.064	Cave
2020-02-28 01:11:04	9.064	Cave
2020-02-28 03:11:04	9.064	Cave
2020-02-28 05:11:04	9.04	Cave
2020-02-28 07:11:04	9.04	Cave
2020-02-28 09:11:04	9.015	Cave
2020-02-28 11:11:04	9.015	Cave
2020-02-28 13:11:04	9.015	Cave
2020-02-28 15:11:04	8.99	Cave
2020-02-28 17:11:04	8.99	Cave
2020-02-28 19:11:04	8.99	Cave
2020-02-28 21:11:04	8.99	Cave
2020-02-28 23:11:04	8.99	Cave
2020-02-29 01:11:04	8.99	Cave
2020-02-29 03:11:04	8.99	Cave
2020-02-29 05:11:04	8.99	Cave
2020-02-29 07:11:04	8.99	Cave
2020-02-29 09:11:04	8.965	Cave
2020-02-29 11:11:04	8.965	Cave
2020-02-29 13:11:04	8.965	Cave
2020-02-29 15:11:04	8.965	Cave
2020-02-29 17:11:04	8.965	Cave
2020-02-29 19:11:04	8.965	Cave
2020-02-29 21:11:04	8.965	Cave
2020-02-29 23:11:04	8.965	Cave
2020-03-01 01:11:04	8.965	Cave
2020-03-01 03:11:04	8.965	Cave
2020-03-01 05:11:04	8.965	Cave
2020-03-01 07:11:04	8.941	Cave
2020-03-01 09:11:04	8.941	Cave
2020-03-01 11:11:04	8.941	Cave
2020-03-01 13:11:04	8.941	Cave
2020-03-01 15:11:04	8.965	Cave
2020-03-01 17:11:04	8.965	Cave
2020-03-01 19:11:04	8.99	Cave
2020-03-01 21:11:04	8.99	Cave
2020-03-01 23:11:04	8.99	Cave
2020-03-02 01:11:04	8.99	Cave
2020-03-02 03:11:04	8.99	Cave
2020-03-02 05:11:04	8.99	Cave
2020-03-02 07:11:04	8.99	Cave
2020-03-02 09:11:04	8.965	Cave
2020-03-02 11:11:04	8.99	Cave
2020-03-02 13:11:04	8.99	Cave
2020-03-02 15:11:04	9.015	Cave
2020-03-02 17:11:04	9.015	Cave
2020-03-02 19:11:04	9.04	Cave
2020-03-02 21:11:04	9.04	Cave
2020-03-02 23:11:04	9.064	Cave
2020-03-03 01:11:04	9.064	Cave
2020-03-03 03:11:04	9.064	Cave
2020-03-03 05:11:04	9.089	Cave
2020-03-03 07:11:04	9.089	Cave
2020-03-03 09:11:04	9.089	Cave
2020-03-03 11:11:04	9.089	Cave
2020-03-03 13:11:04	9.089	Cave
2020-03-03 15:11:04	9.089	Cave
2020-03-03 17:11:04	9.114	Cave
2020-03-03 19:11:04	9.114	Cave
2020-03-03 21:11:04	9.114	Cave
2020-03-03 23:11:04	9.114	Cave
2020-03-04 01:11:04	9.114	Cave
2020-03-04 03:11:04	9.139	Cave
2020-03-04 05:11:04	9.139	Cave
2020-03-04 07:11:04	9.139	Cave
2020-03-04 09:11:04	9.139	Cave
2020-03-04 11:11:04	9.139	Cave
2020-03-04 13:11:04	9.139	Cave
2020-03-04 15:11:04	9.139	Cave
2020-03-04 17:11:04	9.114	Cave
2020-03-04 19:11:04	9.114	Cave
2020-03-04 21:11:04	9.114	Cave
2020-03-04 23:11:04	9.114	Cave
2020-03-05 01:11:04	9.114	Cave
2020-03-05 03:11:04	9.089	Cave
2020-03-05 05:11:04	9.089	Cave
2020-03-05 07:11:04	9.089	Cave
2020-03-05 09:11:04	9.089	Cave
2020-03-05 11:11:04	9.089	Cave
2020-03-05 13:11:04	9.064	Cave
2020-03-05 15:11:04	9.064	Cave
2020-03-05 17:11:04	9.064	Cave
2020-03-05 19:11:04	9.064	Cave
2020-03-05 21:11:04	9.064	Cave
2020-03-05 23:11:04	9.064	Cave
2020-03-06 01:11:04	9.064	Cave
2020-03-06 03:11:04	9.064	Cave
2020-03-06 05:11:04	9.064	Cave
2020-03-06 07:11:04	9.064	Cave
2020-03-06 09:11:04	9.04	Cave
2020-03-06 11:11:04	9.04	Cave
2020-03-06 13:11:04	9.04	Cave
2020-03-06 15:11:04	9.04	Cave
2020-03-06 17:11:04	9.04	Cave
2020-03-06 19:11:04	9.04	Cave
2020-03-06 21:11:04	9.04	Cave
2020-03-06 23:11:04	9.04	Cave
2020-03-07 01:11:04	9.04	Cave
2020-03-07 03:11:04	9.04	Cave
2020-03-07 05:11:04	9.04	Cave
2020-03-07 07:11:04	9.04	Cave
2020-03-07 09:11:04	9.04	Cave
2020-03-07 11:11:04	9.04	Cave
2020-03-07 13:11:04	9.04	Cave
2020-03-07 15:11:04	9.064	Cave
2020-03-07 17:11:04	9.064	Cave
2020-03-07 19:11:04	9.064	Cave
2020-03-07 21:11:04	9.064	Cave
2020-03-07 23:11:04	9.089	Cave
2020-03-08 01:11:04	9.089	Cave
2020-03-08 03:11:04	9.064	Cave
2020-03-08 05:11:04	9.064	Cave
2020-03-08 07:11:04	9.064	Cave
2020-03-08 09:11:04	9.064	Cave
2020-03-08 11:11:04	9.064	Cave
2020-03-08 13:11:04	9.064	Cave
2020-03-08 15:11:04	9.064	Cave
2020-03-08 17:11:04	9.064	Cave
2020-03-08 19:11:04	9.064	Cave
2020-03-08 21:11:04	9.064	Cave
2020-03-08 23:11:04	9.064	Cave
2020-03-09 01:11:04	9.04	Cave
2020-03-09 03:11:04	9.04	Cave
2020-03-09 05:11:04	9.04	Cave
2020-03-09 07:11:04	9.04	Cave
2020-03-09 09:11:04	9.04	Cave
2020-03-09 11:11:04	9.04	Cave
2020-03-09 13:11:04	9.04	Cave
2020-03-09 15:11:04	9.04	Cave
2020-03-09 17:11:04	9.015	Cave
2020-03-09 19:11:04	9.04	Cave
2020-03-09 21:11:04	9.04	Cave
2020-03-09 23:11:04	9.015	Cave
2020-03-10 01:11:04	9.04	Cave
2020-03-10 03:11:04	9.015	Cave
2020-03-10 05:11:04	9.015	Cave
2020-03-10 07:11:04	9.015	Cave
2020-03-10 09:11:04	9.015	Cave
2020-03-10 11:11:04	9.015	Cave
2020-03-10 13:11:04	9.04	Cave
2020-03-10 15:11:04	9.04	Cave
2020-03-10 17:11:04	9.04	Cave
2020-03-10 19:11:04	9.04	Cave
2020-03-10 21:11:04	9.04	Cave
2020-03-10 23:11:04	9.04	Cave
2020-03-11 01:11:04	9.04	Cave
2020-03-11 03:11:04	9.04	Cave
2020-03-11 05:11:04	9.04	Cave
2020-03-11 07:11:04	9.04	Cave
2020-03-11 09:11:04	9.04	Cave
2020-03-11 11:11:04	9.064	Cave
2020-03-11 13:11:04	9.064	Cave
2020-03-11 15:11:04	9.064	Cave
2020-03-11 17:11:04	9.089	Cave
2020-03-11 19:11:04	9.089	Cave
2020-03-11 21:11:04	9.089	Cave
2020-03-11 23:11:04	9.114	Cave
2020-03-12 01:11:04	9.114	Cave
2020-03-12 03:11:04	9.114	Cave
2020-03-12 05:11:04	9.139	Cave
2020-03-12 07:11:04	9.139	Cave
2020-03-12 09:11:04	9.139	Cave
2020-03-12 11:11:04	9.163	Cave
2020-03-12 13:11:04	9.163	Cave
2020-03-12 15:11:04	9.163	Cave
2020-03-12 17:11:04	9.188	Cave
2020-03-12 19:11:04	9.188	Cave
2020-03-12 21:11:04	9.188	Cave
2020-03-12 23:11:04	9.188	Cave
2020-03-13 01:11:04	9.213	Cave
2020-03-13 03:11:04	9.213	Cave
2020-03-13 05:11:04	9.213	Cave
2020-03-13 07:11:04	9.213	Cave
2020-03-13 09:11:04	9.213	Cave
2020-03-13 11:11:04	9.213	Cave
2020-03-13 13:11:04	9.213	Cave
2020-03-13 15:11:04	9.213	Cave
2020-03-13 17:11:04	9.213	Cave
2020-03-13 19:11:04	9.238	Cave
2020-03-13 21:11:04	9.213	Cave
2020-03-13 23:11:04	9.213	Cave
2020-03-14 01:11:04	9.213	Cave
2020-03-14 03:11:04	9.213	Cave
2020-03-14 05:11:04	9.213	Cave
2020-03-14 07:11:04	9.213	Cave
2020-03-14 09:11:04	9.188	Cave
2020-03-14 11:11:04	9.188	Cave
2020-03-14 13:11:04	9.188	Cave
2020-03-14 15:11:04	9.188	Cave
2020-03-14 17:11:04	9.188	Cave
2020-03-14 19:11:04	9.188	Cave
2020-03-14 21:11:04	9.188	Cave
2020-03-14 23:11:04	9.188	Cave
2020-03-15 01:11:04	9.188	Cave
2020-03-15 03:11:04	9.188	Cave
2020-03-15 05:11:04	9.188	Cave
2020-03-15 07:11:04	9.188	Cave
2020-03-15 09:11:04	9.163	Cave
2020-03-15 11:11:04	9.163	Cave
2020-03-15 13:11:04	9.163	Cave
2020-03-15 15:11:04	9.139	Cave
2020-03-15 17:11:04	9.139	Cave
2020-03-15 19:11:04	9.139	Cave
2020-03-15 21:11:04	9.114	Cave
2020-03-15 23:11:04	9.114	Cave
2020-03-16 01:11:04	9.114	Cave
2020-03-16 03:11:04	9.089	Cave
2020-03-16 05:11:04	9.089	Cave
2020-03-16 07:11:04	9.064	Cave
2020-03-16 09:11:04	9.064	Cave
2020-03-16 11:11:04	9.064	Cave
2020-03-16 13:11:04	9.04	Cave
2020-03-16 15:11:04	9.04	Cave
2020-03-16 17:11:04	9.04	Cave
2020-03-16 19:11:04	9.04	Cave
2020-03-16 21:11:04	9.04	Cave
2020-03-16 23:11:04	9.04	Cave
2020-03-17 01:11:04	9.04	Cave
2020-03-17 03:11:04	9.04	Cave
2020-03-17 05:11:04	9.04	Cave
2020-03-17 07:11:04	9.015	Cave
2020-03-17 09:11:04	9.015	Cave
2020-03-17 11:11:04	9.015	Cave
2020-03-17 13:11:04	9.04	Cave
2020-03-17 15:11:04	9.064	Cave
2020-03-17 17:11:04	9.064	Cave
2020-03-17 19:11:04	9.089	Cave
2020-03-17 21:11:04	9.089	Cave
2020-03-17 23:11:04	9.089	Cave
2020-03-18 01:11:04	9.114	Cave
2020-03-18 03:11:04	9.114	Cave
2020-03-18 05:11:04	9.114	Cave
2020-03-18 07:11:04	9.114	Cave
2020-03-18 09:11:04	9.114	Cave
2020-03-18 11:11:04	9.139	Cave
2020-03-18 13:11:04	9.139	Cave
2020-03-18 15:11:04	9.139	Cave
2020-03-18 17:11:04	9.139	Cave
2020-03-18 19:11:04	9.163	Cave
2020-03-18 21:11:04	9.163	Cave
2020-03-18 23:11:04	9.163	Cave
2020-03-19 01:11:04	9.163	Cave
2020-03-19 03:11:04	9.163	Cave
2020-03-19 05:11:04	9.163	Cave
2020-03-19 07:11:04	9.163	Cave
2020-03-19 09:11:04	9.163	Cave
2020-03-19 11:11:04	9.163	Cave
2020-03-19 13:11:04	9.163	Cave
2020-03-19 15:11:04	9.188	Cave
2020-03-19 17:11:04	9.188	Cave
2020-03-19 19:11:04	9.213	Cave
2020-03-19 21:11:04	9.213	Cave
2020-03-19 23:11:04	9.213	Cave
2020-03-20 01:11:04	9.213	Cave
2020-03-20 03:11:04	9.213	Cave
2020-03-20 05:11:04	9.238	Cave
2020-03-20 07:11:04	9.238	Cave
2020-03-20 09:11:04	9.238	Cave
2020-03-20 11:11:04	9.238	Cave
2020-03-20 13:11:04	9.238	Cave
2020-03-20 15:11:04	9.238	Cave
2020-03-20 17:11:04	9.238	Cave
2020-03-20 19:11:04	9.262	Cave
2020-03-20 21:11:04	9.262	Cave
2020-03-20 23:11:04	9.262	Cave
2020-03-21 01:11:04	9.262	Cave
2020-03-21 03:11:04	9.262	Cave
2020-03-21 05:11:04	9.262	Cave
2020-03-21 07:11:04	9.262	Cave
2020-03-21 09:11:04	9.262	Cave
2020-03-21 11:11:04	9.262	Cave
2020-03-21 13:11:04	9.262	Cave
2020-03-21 15:11:04	9.287	Cave
2020-03-21 17:11:04	9.262	Cave
2020-03-21 19:11:04	9.287	Cave
2020-03-21 21:11:04	9.287	Cave
2020-03-21 23:11:04	9.287	Cave
2020-03-22 01:11:04	9.287	Cave
2020-03-22 03:11:04	9.287	Cave
2020-03-22 05:11:04	9.287	Cave
2020-03-22 07:11:04	9.262	Cave
2020-03-22 09:11:04	9.262	Cave
2020-03-22 11:11:04	9.262	Cave
2020-03-22 13:11:04	9.262	Cave
2020-03-22 15:11:04	9.238	Cave
2020-03-22 17:11:04	9.238	Cave
2020-03-22 19:11:04	9.238	Cave
2020-03-22 21:11:04	9.213	Cave
2020-03-22 23:11:04	9.213	Cave
2020-03-23 01:11:04	9.213	Cave
2020-03-23 03:11:04	9.213	Cave
2020-03-23 05:11:04	9.188	Cave
2020-03-23 07:11:04	9.188	Cave
2020-03-23 09:11:04	9.163	Cave
2020-03-23 11:11:04	9.163	Cave
2020-03-23 13:11:04	9.139	Cave
2020-03-23 15:11:04	9.139	Cave
2020-03-23 17:11:04	9.139	Cave
2020-03-23 19:11:04	9.114	Cave
2020-03-23 21:11:04	9.114	Cave
2020-03-23 23:11:04	9.089	Cave
2020-03-24 01:11:04	9.064	Cave
2020-03-24 03:11:04	9.04	Cave
2020-03-24 05:11:04	9.04	Cave
2020-03-24 07:11:04	9.015	Cave
2020-03-24 09:11:04	8.99	Cave
2020-03-24 11:11:04	8.965	Cave
2020-03-24 13:11:04	8.941	Cave
2020-03-24 15:11:04	8.916	Cave
2020-03-24 17:11:04	8.916	Cave
2020-03-24 19:11:04	8.891	Cave
2020-03-24 21:11:04	8.866	Cave
2020-03-24 23:11:04	8.866	Cave
2020-03-25 01:11:04	8.841	Cave
2020-03-25 03:11:04	8.841	Cave
2020-03-25 05:11:04	8.817	Cave
2020-03-25 07:11:04	8.817	Cave
2020-03-25 09:11:04	8.792	Cave
2020-03-25 11:11:04	8.792	Cave
2020-03-25 13:11:04	8.792	Cave
2020-03-25 15:11:04	8.767	Cave
2020-03-25 17:11:04	8.767	Cave
2020-03-25 19:11:04	8.767	Cave
2020-03-25 21:11:04	8.742	Cave
2020-03-25 23:11:04	8.742	Cave
2020-03-26 01:11:04	8.742	Cave
2020-03-26 03:11:04	8.742	Cave
2020-03-26 05:11:04	8.742	Cave
2020-03-26 07:11:04	8.717	Cave
2020-03-26 09:11:04	8.717	Cave
2020-03-26 11:11:04	8.717	Cave
2020-03-26 13:11:04	8.717	Cave
2020-03-26 15:11:04	8.717	Cave
2020-03-26 17:11:04	8.717	Cave
2020-03-26 19:11:04	8.717	Cave
2020-03-26 21:11:04	8.717	Cave
2020-03-26 23:11:04	8.717	Cave
2020-03-27 01:11:04	8.717	Cave
2020-03-27 03:11:04	8.717	Cave
2020-03-27 05:11:04	8.717	Cave
2020-03-27 07:11:04	8.717	Cave
2020-03-27 09:11:04	8.717	Cave
2020-03-27 11:11:04	8.742	Cave
2020-03-27 13:11:04	8.742	Cave
2020-03-27 15:11:04	8.742	Cave
2020-03-27 17:11:04	8.742	Cave
2020-03-27 19:11:04	8.767	Cave
2020-03-27 21:11:04	8.767	Cave
2020-03-27 23:11:04	8.767	Cave
2020-03-28 01:11:04	8.792	Cave
2020-03-28 03:11:04	8.792	Cave
2020-03-28 05:11:04	8.817	Cave
2020-03-28 07:11:04	8.817	Cave
2020-03-28 09:11:04	8.817	Cave
2020-03-28 11:11:04	8.841	Cave
2020-03-28 13:11:04	8.841	Cave
2020-03-28 15:11:04	8.866	Cave
2020-03-28 17:11:04	8.891	Cave
2020-03-28 19:11:04	8.891	Cave
2020-03-28 21:11:04	8.916	Cave
2020-03-28 23:11:04	8.941	Cave
2020-03-29 02:11:04	8.941	Cave
2020-03-29 04:11:04	8.965	Cave
2020-03-29 06:11:04	8.965	Cave
2020-03-29 08:11:04	8.99	Cave
2020-03-29 10:11:04	8.99	Cave
2020-03-29 12:11:04	8.99	Cave
2020-03-29 14:11:04	9.015	Cave
2020-03-29 16:11:04	9.015	Cave
2020-03-29 18:11:04	9.015	Cave
2020-03-29 20:11:04	9.04	Cave
2020-03-29 22:11:04	9.04	Cave
2020-03-30 00:11:04	9.04	Cave
2020-03-30 02:11:04	9.04	Cave
2020-03-30 04:11:04	9.04	Cave
2020-03-30 06:11:04	9.04	Cave
2020-03-30 08:11:04	9.04	Cave
2020-03-30 10:11:04	9.04	Cave
2020-03-30 12:11:04	9.04	Cave
2020-03-30 14:11:04	9.04	Cave
2020-03-30 16:11:04	9.04	Cave
2020-03-30 18:11:04	9.04	Cave
2020-03-30 20:11:04	9.04	Cave
2020-03-30 22:11:04	9.04	Cave
2020-03-31 00:11:04	9.04	Cave
2020-03-31 02:11:04	9.04	Cave
2020-03-31 04:11:04	9.064	Cave
2020-03-31 06:11:04	9.064	Cave
2020-03-31 08:11:04	9.04	Cave
2020-03-31 10:11:04	9.064	Cave
2020-03-31 12:11:04	9.064	Cave
2020-03-31 14:11:04	9.064	Cave
2020-03-31 16:11:04	9.064	Cave
2020-03-31 18:11:04	9.064	Cave
2020-03-31 20:11:04	9.064	Cave
2020-03-31 22:11:04	9.064	Cave
2020-04-01 00:11:04	9.064	Cave
2020-04-01 02:11:04	9.064	Cave
2020-04-01 04:11:04	9.064	Cave
2020-04-01 06:11:04	9.064	Cave
2020-04-01 08:11:04	9.064	Cave
2020-04-01 10:11:04	9.064	Cave
2020-04-01 12:11:04	9.064	Cave
2020-04-01 14:11:04	9.064	Cave
2020-04-01 16:11:04	9.064	Cave
2020-04-01 18:11:04	9.064	Cave
2020-04-01 20:11:04	9.064	Cave
2020-04-01 22:11:04	9.064	Cave
2020-04-02 00:11:04	9.064	Cave
2020-04-02 02:11:04	9.064	Cave
2020-04-02 04:11:04	9.064	Cave
2020-04-02 06:11:04	9.064	Cave
2020-04-02 08:11:04	9.064	Cave
2020-04-02 10:11:04	9.064	Cave
2020-04-02 12:11:04	9.064	Cave
2020-04-02 14:11:04	9.064	Cave
2020-04-02 16:11:04	9.064	Cave
2020-04-02 18:11:04	9.064	Cave
2020-04-02 20:11:04	9.064	Cave
2020-04-02 22:11:04	9.064	Cave
2020-04-03 00:11:04	9.089	Cave
2020-04-03 02:11:04	9.089	Cave
2020-04-03 04:11:04	9.089	Cave
2020-04-03 06:11:04	9.089	Cave
2020-04-03 08:11:04	9.089	Cave
2020-04-03 10:11:04	9.089	Cave
2020-04-03 12:11:04	9.089	Cave
2020-04-03 14:11:04	9.089	Cave
2020-04-03 16:11:04	9.089	Cave
2020-04-03 18:11:04	9.089	Cave
2020-04-03 20:11:04	9.089	Cave
2020-04-03 22:11:04	9.089	Cave
2020-04-04 00:11:04	9.089	Cave
2020-04-04 02:11:04	9.089	Cave
2020-04-04 04:11:04	9.089	Cave
2020-04-04 06:11:04	9.089	Cave
2020-04-04 08:11:04	9.114	Cave
2020-04-04 10:11:04	9.114	Cave
2020-04-04 12:11:04	9.114	Cave
2020-04-04 14:11:04	9.114	Cave
2020-04-04 16:11:04	9.114	Cave
2020-04-04 18:11:04	9.114	Cave
2020-04-04 20:11:04	9.114	Cave
2020-04-04 22:11:04	9.114	Cave
2020-04-05 00:11:04	9.114	Cave
2020-04-05 02:11:04	9.114	Cave
2020-04-05 04:11:04	9.114	Cave
2020-04-05 06:11:04	9.114	Cave
2020-04-05 08:11:04	9.114	Cave
2020-04-05 10:11:04	9.114	Cave
2020-04-05 12:11:04	9.114	Cave
2020-04-05 14:11:04	9.114	Cave
2020-04-05 16:11:04	9.114	Cave
2020-04-05 18:11:04	9.114	Cave
2020-04-05 20:11:04	9.114	Cave
2020-04-05 22:11:04	9.114	Cave
2020-04-06 00:11:04	9.114	Cave
2020-04-06 02:11:04	9.114	Cave
2020-04-06 04:11:04	9.114	Cave
2020-04-06 06:11:04	9.114	Cave
2020-04-06 08:11:04	9.114	Cave
2020-04-06 10:11:04	9.114	Cave
2020-04-06 12:11:04	9.114	Cave
2020-04-06 14:11:04	9.114	Cave
2020-04-06 16:11:04	9.114	Cave
2020-04-06 18:11:04	9.114	Cave
2020-04-06 20:11:04	9.114	Cave
2020-04-06 22:11:04	9.114	Cave
2020-04-07 00:11:04	9.114	Cave
2020-04-07 02:11:04	9.114	Cave
2020-04-07 04:11:04	9.114	Cave
2020-04-07 06:11:04	9.114	Cave
2020-04-07 08:11:04	9.114	Cave
2020-04-07 10:11:04	9.114	Cave
2020-04-07 12:11:04	9.114	Cave
2020-04-07 14:11:04	9.114	Cave
2020-04-07 16:11:04	9.114	Cave
2020-04-07 18:11:04	9.114	Cave
2020-04-07 20:11:04	9.139	Cave
2020-04-07 22:11:04	9.114	Cave
2020-04-08 00:11:04	9.139	Cave
2020-04-08 02:11:04	9.139	Cave
2020-04-08 04:11:04	9.139	Cave
2020-04-08 06:11:04	9.139	Cave
2020-04-08 08:11:04	9.139	Cave
2020-04-08 10:11:04	9.139	Cave
2020-04-08 12:11:04	9.139	Cave
2020-04-08 14:11:04	9.139	Cave
2020-04-08 16:11:04	9.139	Cave
2020-04-08 18:11:04	9.139	Cave
2020-04-08 20:11:04	9.139	Cave
2020-04-08 22:11:04	9.139	Cave
2020-04-09 00:11:04	9.139	Cave
2020-04-09 02:11:04	9.139	Cave
2020-04-09 04:11:04	9.139	Cave
2020-04-09 06:11:04	9.139	Cave
2020-04-09 08:11:04	9.139	Cave
2020-04-09 10:11:04	9.139	Cave
2020-04-09 12:11:04	9.163	Cave
2020-04-09 14:11:04	9.163	Cave
2020-04-09 16:11:04	9.163	Cave
2020-04-09 18:11:04	9.163	Cave
2020-04-09 20:11:04	9.163	Cave
2020-04-09 22:11:04	9.163	Cave
2020-04-10 00:11:04	9.163	Cave
2020-04-10 02:11:04	9.163	Cave
2020-04-10 04:11:04	9.163	Cave
2020-04-10 06:11:04	9.163	Cave
2020-04-10 08:11:04	9.163	Cave
2020-04-10 10:11:04	9.163	Cave
2020-04-10 12:11:04	9.163	Cave
2020-04-10 14:11:04	9.163	Cave
2020-04-10 16:11:04	9.188	Cave
2020-04-10 18:11:04	9.188	Cave
2020-04-10 20:11:04	9.188	Cave
2020-04-10 22:11:04	9.188	Cave
2020-04-11 00:11:04	9.213	Cave
2020-04-11 02:11:04	9.213	Cave
2020-04-11 04:11:04	9.213	Cave
2020-04-11 06:11:04	9.213	Cave
2020-04-11 08:11:04	9.213	Cave
2020-04-11 10:11:04	9.213	Cave
2020-04-11 12:11:04	9.213	Cave
2020-04-11 14:11:04	9.213	Cave
2020-04-11 16:11:04	9.238	Cave
2020-04-11 18:11:04	9.238	Cave
2020-04-11 20:11:04	9.238	Cave
2020-04-11 22:11:04	9.262	Cave
2020-04-12 00:11:04	9.262	Cave
2020-04-12 02:11:04	9.262	Cave
2020-04-12 04:11:04	9.262	Cave
2020-04-12 06:11:04	9.262	Cave
2020-04-12 08:11:04	9.262	Cave
2020-04-12 10:11:04	9.262	Cave
2020-04-12 12:11:04	9.262	Cave
2020-04-12 14:11:04	9.262	Cave
2020-04-12 16:11:04	9.262	Cave
2020-04-12 18:11:04	9.287	Cave
2020-04-12 20:11:04	9.287	Cave
2020-04-12 22:11:04	9.287	Cave
2020-04-13 00:11:04	9.287	Cave
2020-04-13 02:11:04	9.287	Cave
2020-04-13 04:11:04	9.287	Cave
2020-04-13 06:11:04	9.287	Cave
2020-04-13 08:11:04	9.287	Cave
2020-04-13 10:11:04	9.287	Cave
2020-04-13 12:11:04	9.287	Cave
2020-04-13 14:11:04	9.312	Cave
2020-04-13 16:11:04	9.312	Cave
2020-04-13 18:11:04	9.312	Cave
2020-04-13 20:11:04	9.312	Cave
2020-04-13 22:11:04	9.312	Cave
2020-04-14 00:11:04	9.312	Cave
2020-04-14 02:11:04	9.312	Cave
2020-04-14 04:11:04	9.312	Cave
2020-04-14 06:11:04	9.312	Cave
2020-04-14 08:11:04	9.312	Cave
2020-04-14 10:11:04	9.312	Cave
2020-04-14 12:11:04	9.312	Cave
2020-04-14 14:11:04	9.312	Cave
2020-04-14 16:11:04	9.312	Cave
2020-04-14 18:11:04	9.312	Cave
2020-04-14 20:11:04	9.287	Cave
2020-04-14 22:11:04	9.287	Cave
2020-04-15 00:11:04	9.287	Cave
2020-04-15 02:11:04	9.287	Cave
2020-04-15 04:11:04	9.262	Cave
2020-04-15 06:11:04	9.262	Cave
2020-04-15 08:11:04	9.262	Cave
2020-04-15 10:11:04	9.262	Cave
2020-04-15 12:11:04	9.262	Cave
2020-04-15 14:11:04	9.238	Cave
2020-04-15 16:11:04	9.238	Cave
2020-04-15 18:11:04	9.238	Cave
2020-04-15 20:11:04	9.238	Cave
2020-04-15 22:11:04	9.238	Cave
2020-04-16 00:11:04	9.238	Cave
2020-04-16 02:11:04	9.238	Cave
2020-04-16 04:11:04	9.238	Cave
2020-04-16 06:11:04	9.238	Cave
2020-04-16 08:11:04	9.213	Cave
2020-04-16 10:11:04	9.213	Cave
2020-04-16 12:11:04	9.238	Cave
2020-04-16 14:11:04	9.238	Cave
2020-04-16 16:11:04	9.238	Cave
2020-04-16 18:11:04	9.262	Cave
2020-04-16 20:11:04	9.262	Cave
2020-04-16 22:11:04	9.262	Cave
2020-04-17 00:11:04	9.287	Cave
2020-04-17 02:11:04	9.287	Cave
2020-04-17 04:11:04	9.287	Cave
2020-04-17 06:11:04	9.287	Cave
2020-04-17 08:11:04	9.312	Cave
2020-04-17 10:11:04	9.312	Cave
2020-04-17 12:11:04	9.312	Cave
2020-04-17 14:11:04	9.312	Cave
2020-04-17 16:11:04	9.312	Cave
2020-04-17 18:11:04	9.312	Cave
2020-04-17 20:11:04	9.312	Cave
2020-04-17 22:11:04	9.312	Cave
2020-04-18 00:11:04	9.336	Cave
2020-04-18 02:11:04	9.336	Cave
2020-04-18 04:11:04	9.336	Cave
2020-04-18 06:11:04	9.336	Cave
2020-04-18 08:11:04	9.336	Cave
2020-04-18 10:11:04	9.336	Cave
2020-04-18 12:11:04	9.336	Cave
2020-04-18 14:11:04	9.336	Cave
2020-04-18 16:11:04	9.336	Cave
2020-04-18 18:11:04	9.336	Cave
2020-04-18 20:11:04	9.336	Cave
2020-04-18 22:11:04	9.336	Cave
2020-04-19 00:11:04	9.336	Cave
[truncated: 6,767 more rows]

## Sheet: Talofofo
Supplementary Materials
Table S5: Raw data from the Talofofo Cave and respective surface in Guam.
Date	Temperature (℃)	Location
2020-01-26 03:10:23	25.307	Cave
2020-01-26 05:10:23	25.283	Cave
2020-01-26 07:10:23	25.307	Cave
2020-01-26 09:10:23	25.258	Cave
2020-01-26 11:10:23	25.258	Cave
2020-01-26 13:10:23	25.258	Cave
2020-01-26 15:10:23	25.258	Cave
2020-01-26 17:10:23	25.234	Cave
2020-01-26 19:10:23	25.21	Cave
2020-01-26 21:10:23	25.234	Cave
2020-01-26 23:10:23	25.234	Cave
2020-01-27 01:10:23	25.283	Cave
2020-01-27 03:10:23	25.307	Cave
2020-01-27 05:10:23	25.331	Cave
2020-01-27 07:10:23	25.38	Cave
2020-01-27 09:10:23	25.38	Cave
2020-01-27 11:10:23	25.331	Cave
2020-01-27 13:10:23	25.355	Cave
2020-01-27 15:10:23	25.38	Cave
2020-01-27 17:10:23	25.38	Cave
2020-01-27 19:10:23	25.404	Cave
2020-01-27 21:10:23	25.38	Cave
2020-01-27 23:10:23	25.428	Cave
2020-01-28 01:10:23	25.477	Cave
2020-01-28 03:10:23	25.525	Cave
2020-01-28 05:10:23	25.574	Cave
2020-01-28 07:10:23	25.598	Cave
2020-01-28 09:10:23	25.647	Cave
2020-01-28 11:10:23	25.647	Cave
2020-01-28 13:10:23	25.647	Cave
2020-01-28 15:10:23	25.647	Cave
2020-01-28 17:10:23	25.647	Cave
2020-01-28 19:10:23	25.647	Cave
2020-01-28 21:10:23	25.647	Cave
2020-01-28 23:10:23	25.647	Cave
2020-01-29 01:10:23	25.671	Cave
2020-01-29 03:10:23	25.695	Cave
2020-01-29 05:10:23	25.695	Cave
2020-01-29 07:10:23	25.72	Cave
2020-01-29 09:10:23	25.671	Cave
2020-01-29 11:10:23	25.623	Cave
2020-01-29 13:10:23	25.598	Cave
2020-01-29 15:10:23	25.598	Cave
2020-01-29 17:10:23	25.623	Cave
2020-01-29 19:10:23	25.647	Cave
2020-01-29 21:10:23	25.623	Cave
2020-01-29 23:10:23	25.623	Cave
2020-01-30 01:10:23	25.671	Cave
2020-01-30 03:10:23	25.695	Cave
2020-01-30 05:10:23	25.72	Cave
2020-01-30 07:10:23	25.72	Cave
2020-01-30 09:10:23	25.744	Cave
2020-01-30 11:10:23	25.744	Cave
2020-01-30 13:10:23	25.744	Cave
2020-01-30 15:10:23	25.744	Cave
2020-01-30 17:10:23	25.744	Cave
2020-01-30 19:10:23	25.744	Cave
2020-01-30 21:10:23	25.695	Cave
2020-01-30 23:10:23	25.72	Cave
2020-01-31 01:10:23	25.72	Cave
2020-01-31 03:10:23	25.744	Cave
2020-01-31 05:10:23	25.768	Cave
2020-01-31 07:10:23	25.768	Cave
2020-01-31 09:10:23	25.768	Cave
2020-01-31 11:10:23	25.793	Cave
2020-01-31 13:10:23	25.793	Cave
2020-01-31 15:10:23	25.793	Cave
2020-01-31 17:10:23	25.817	Cave
2020-01-31 19:10:23	25.817	Cave
2020-01-31 21:10:23	25.817	Cave
2020-01-31 23:10:23	25.793	Cave
2020-02-01 01:10:23	25.744	Cave
2020-02-01 03:10:23	25.768	Cave
2020-02-01 05:10:23	25.793	Cave
2020-02-01 07:10:23	25.744	Cave
2020-02-01 09:10:23	25.671	Cave
2020-02-01 11:10:23	25.574	Cave
2020-02-01 13:10:23	25.525	Cave
2020-02-01 15:10:23	25.501	Cave
2020-02-01 17:10:23	25.453	Cave
2020-02-01 19:10:23	25.428	Cave
2020-02-01 21:10:23	25.428	Cave
2020-02-01 23:10:23	25.428	Cave
2020-02-02 01:10:23	25.404	Cave
2020-02-02 03:10:23	25.453	Cave
2020-02-02 05:10:23	25.501	Cave
2020-02-02 07:10:23	25.525	Cave
2020-02-02 09:10:23	25.525	Cave
2020-02-02 11:10:23	25.525	Cave
2020-02-02 13:10:23	25.525	Cave
2020-02-02 15:10:23	25.501	Cave
2020-02-02 17:10:23	25.477	Cave
2020-02-02 19:10:23	25.428	Cave
2020-02-02 21:10:23	25.38	Cave
2020-02-02 23:10:23	25.355	Cave
2020-02-03 01:10:23	25.355	Cave
2020-02-03 03:10:23	25.38	Cave
2020-02-03 05:10:23	25.428	Cave
2020-02-03 07:10:23	25.453	Cave
2020-02-03 09:10:23	25.428	Cave
2020-02-03 11:10:23	25.453	Cave
2020-02-03 13:10:23	25.453	Cave
2020-02-03 15:10:23	25.501	Cave
2020-02-03 17:10:23	25.501	Cave
2020-02-03 19:10:23	25.477	Cave
2020-02-03 21:10:23	25.453	Cave
2020-02-03 23:10:23	25.477	Cave
2020-02-04 01:10:23	25.55	Cave
2020-02-04 03:10:23	25.598	Cave
2020-02-04 05:10:23	25.623	Cave
2020-02-04 07:10:23	25.647	Cave
2020-02-04 09:10:23	25.623	Cave
2020-02-04 11:10:23	25.623	Cave
2020-02-04 13:10:23	25.623	Cave
2020-02-04 15:10:23	25.598	Cave
2020-02-04 17:10:23	25.501	Cave
2020-02-04 19:10:23	25.525	Cave
2020-02-04 21:10:23	25.525	Cave
2020-02-04 23:10:23	25.55	Cave
2020-02-05 01:10:23	25.598	Cave
2020-02-05 03:10:23	25.623	Cave
2020-02-05 05:10:23	25.647	Cave
2020-02-05 07:10:23	25.647	Cave
2020-02-05 09:10:23	25.647	Cave
2020-02-05 11:10:23	25.623	Cave
2020-02-05 13:10:23	25.623	Cave
2020-02-05 15:10:23	25.647	Cave
2020-02-05 17:10:23	25.574	Cave
2020-02-05 19:10:23	25.574	Cave
2020-02-05 21:10:23	25.598	Cave
2020-02-05 23:10:23	25.574	Cave
2020-02-06 01:10:23	25.574	Cave
2020-02-06 03:10:23	25.574	Cave
2020-02-06 05:10:23	25.574	Cave
2020-02-06 07:10:23	25.55	Cave
2020-02-06 09:10:23	25.525	Cave
2020-02-06 11:10:23	25.477	Cave
2020-02-06 13:10:23	25.453	Cave
2020-02-06 15:10:23	25.428	Cave
2020-02-06 17:10:23	25.428	Cave
2020-02-06 19:10:23	25.428	Cave
2020-02-06 21:10:23	25.428	Cave
2020-02-06 23:10:23	25.453	Cave
2020-02-07 01:10:23	25.525	Cave
2020-02-07 03:10:23	25.574	Cave
2020-02-07 05:10:23	25.598	Cave
2020-02-07 07:10:23	25.623	Cave
2020-02-07 09:10:23	25.623	Cave
2020-02-07 11:10:23	25.623	Cave
2020-02-07 13:10:23	25.598	Cave
2020-02-07 15:10:23	25.598	Cave
2020-02-07 17:10:23	25.574	Cave
2020-02-07 19:10:23	25.501	Cave
2020-02-07 21:10:23	25.428	Cave
2020-02-07 23:10:23	25.428	Cave
2020-02-08 01:10:23	25.501	Cave
2020-02-08 03:10:23	25.55	Cave
2020-02-08 05:10:23	25.574	Cave
2020-02-08 07:10:23	25.598	Cave
2020-02-08 09:10:23	25.574	Cave
2020-02-08 11:10:23	25.525	Cave
2020-02-08 13:10:23	25.501	Cave
2020-02-08 15:10:23	25.477	Cave
2020-02-08 17:10:23	25.453	Cave
2020-02-08 19:10:23	25.428	Cave
2020-02-08 21:10:23	25.404	Cave
2020-02-08 23:10:23	25.404	Cave
2020-02-09 01:10:23	25.428	Cave
2020-02-09 03:10:23	25.428	Cave
2020-02-09 05:10:23	25.428	Cave
2020-02-09 07:10:23	25.453	Cave
2020-02-09 09:10:23	25.453	Cave
2020-02-09 11:10:23	25.428	Cave
2020-02-09 13:10:23	25.404	Cave
2020-02-09 15:10:23	25.38	Cave
2020-02-09 17:10:23	25.38	Cave
2020-02-09 19:10:23	25.355	Cave
2020-02-09 21:10:23	25.331	Cave
2020-02-09 23:10:23	25.331	Cave
2020-02-10 01:10:23	25.355	Cave
2020-02-10 03:10:23	25.404	Cave
2020-02-10 05:10:23	25.428	Cave
2020-02-10 07:10:23	25.453	Cave
2020-02-10 09:10:23	25.453	Cave
2020-02-10 11:10:23	25.453	Cave
2020-02-10 13:10:23	25.428	Cave
2020-02-10 15:10:23	25.404	Cave
2020-02-10 17:10:23	25.331	Cave
2020-02-10 19:10:23	25.283	Cave
2020-02-10 21:10:23	25.258	Cave
2020-02-10 23:10:23	25.258	Cave
2020-02-11 01:10:23	25.234	Cave
2020-02-11 03:10:23	25.258	Cave
2020-02-11 05:10:23	25.258	Cave
2020-02-11 07:10:23	25.21	Cave
2020-02-11 09:10:23	25.162	Cave
2020-02-11 11:10:23	25.089	Cave
2020-02-11 13:10:23	25.04	Cave
2020-02-11 15:10:23	24.968	Cave
2020-02-11 17:10:23	24.871	Cave
2020-02-11 19:10:23	24.823	Cave
2020-02-11 21:10:23	24.726	Cave
2020-02-11 23:10:23	24.653	Cave
2020-02-12 01:10:23	24.532	Cave
2020-02-12 03:10:23	24.484	Cave
2020-02-12 05:10:23	24.484	Cave
2020-02-12 07:10:23	24.412	Cave
2020-02-12 09:10:23	24.315	Cave
2020-02-12 11:10:23	24.339	Cave
2020-02-12 13:10:23	24.339	Cave
2020-02-12 15:10:23	24.219	Cave
2020-02-12 17:10:23	24.146	Cave
2020-02-12 19:10:23	24.171	Cave
2020-02-12 21:10:23	24.146	Cave
2020-02-12 23:10:23	24.146	Cave
2020-02-13 01:10:23	24.195	Cave
2020-02-13 03:10:23	24.291	Cave
2020-02-13 05:10:23	24.363	Cave
2020-02-13 07:10:23	24.315	Cave
2020-02-13 09:10:23	24.315	Cave
2020-02-13 11:10:23	24.339	Cave
2020-02-13 13:10:23	24.315	Cave
2020-02-13 15:10:23	24.339	Cave
2020-02-13 17:10:23	24.315	Cave
2020-02-13 19:10:23	24.291	Cave
2020-02-13 21:10:23	24.267	Cave
2020-02-13 23:10:23	24.291	Cave
2020-02-14 01:10:23	24.339	Cave
2020-02-14 03:10:23	24.46	Cave
2020-02-14 05:10:23	24.557	Cave
2020-02-14 07:10:23	24.581	Cave
2020-02-14 09:10:23	24.557	Cave
2020-02-14 11:10:23	24.508	Cave
2020-02-14 13:10:23	24.484	Cave
2020-02-14 15:10:23	24.508	Cave
2020-02-14 17:10:23	24.484	Cave
2020-02-14 19:10:23	24.508	Cave
2020-02-14 21:10:23	24.484	Cave
2020-02-14 23:10:23	24.46	Cave
2020-02-15 01:10:23	24.532	Cave
2020-02-15 03:10:23	24.629	Cave
2020-02-15 05:10:23	24.702	Cave
2020-02-15 07:10:23	24.75	Cave
2020-02-15 09:10:23	24.726	Cave
2020-02-15 11:10:23	24.677	Cave
2020-02-15 13:10:23	24.605	Cave
2020-02-15 15:10:23	24.581	Cave
2020-02-15 17:10:23	24.557	Cave
2020-02-15 19:10:23	24.532	Cave
2020-02-15 21:10:23	24.46	Cave
2020-02-15 23:10:23	24.436	Cave
2020-02-16 01:10:23	24.388	Cave
2020-02-16 03:10:23	24.581	Cave
2020-02-16 05:10:23	24.677	Cave
2020-02-16 07:10:23	24.75	Cave
2020-02-16 09:10:23	24.774	Cave
2020-02-16 11:10:23	24.726	Cave
2020-02-16 13:10:23	24.677	Cave
2020-02-16 15:10:23	24.726	Cave
2020-02-16 17:10:23	24.653	Cave
2020-02-16 19:10:23	24.557	Cave
2020-02-16 21:10:23	24.508	Cave
2020-02-16 23:10:23	24.436	Cave
2020-02-17 01:10:23	24.508	Cave
2020-02-17 03:10:23	24.677	Cave
2020-02-17 05:10:23	24.798	Cave
2020-02-17 07:10:23	24.847	Cave
2020-02-17 09:10:23	24.823	Cave
2020-02-17 11:10:23	24.774	Cave
2020-02-17 13:10:23	24.75	Cave
2020-02-17 15:10:23	24.726	Cave
2020-02-17 17:10:23	24.726	Cave
2020-02-17 19:10:23	24.677	Cave
2020-02-17 21:10:23	24.653	Cave
2020-02-17 23:10:23	24.629	Cave
2020-02-18 01:10:23	24.629	Cave
2020-02-18 03:10:23	24.726	Cave
2020-02-18 05:10:23	24.774	Cave
2020-02-18 07:10:23	24.823	Cave
2020-02-18 09:10:23	24.798	Cave
2020-02-18 11:10:23	24.726	Cave
2020-02-18 13:10:23	24.726	Cave
2020-02-18 15:10:23	24.653	Cave
2020-02-18 17:10:23	24.653	Cave
2020-02-18 19:10:23	24.629	Cave
2020-02-18 21:10:23	24.653	Cave
2020-02-18 23:10:23	24.677	Cave
2020-02-19 01:10:23	24.726	Cave
2020-02-19 03:10:23	24.798	Cave
2020-02-19 05:10:23	24.847	Cave
2020-02-19 07:10:23	24.823	Cave
2020-02-19 09:10:23	24.823	Cave
2020-02-19 11:10:23	24.774	Cave
2020-02-19 13:10:23	24.702	Cave
2020-02-19 15:10:23	24.702	Cave
2020-02-19 17:10:23	24.653	Cave
2020-02-19 19:10:23	24.629	Cave
2020-02-19 21:10:23	24.581	Cave
2020-02-19 23:10:23	24.629	Cave
2020-02-20 01:10:23	24.726	Cave
2020-02-20 03:10:23	24.774	Cave
2020-02-20 05:10:23	24.823	Cave
2020-02-20 07:10:23	24.823	Cave
2020-02-20 09:10:23	24.823	Cave
2020-02-20 11:10:23	24.823	Cave
2020-02-20 13:10:23	24.798	Cave
2020-02-20 15:10:23	24.798	Cave
2020-02-20 17:10:23	24.702	Cave
2020-02-20 19:10:23	24.629	Cave
2020-02-20 21:10:23	24.581	Cave
2020-02-20 23:10:23	24.629	Cave
2020-02-21 01:10:23	24.726	Cave
2020-02-21 03:10:23	24.823	Cave
2020-02-21 05:10:23	24.944	Cave
2020-02-21 07:10:23	25.016	Cave
2020-02-21 09:10:23	25.04	Cave
2020-02-21 11:10:23	25.04	Cave
2020-02-21 13:10:23	25.065	Cave
2020-02-21 15:10:23	25.113	Cave
2020-02-21 17:10:23	25.113	Cave
2020-02-21 19:10:23	25.065	Cave
2020-02-21 21:10:23	25.016	Cave
2020-02-21 23:10:23	25.04	Cave
2020-02-22 01:10:23	25.089	Cave
2020-02-22 03:10:23	25.162	Cave
2020-02-22 05:10:23	25.21	Cave
2020-02-22 07:10:23	25.234	Cave
2020-02-22 09:10:23	25.234	Cave
2020-02-22 11:10:23	25.21	Cave
2020-02-22 13:10:23	25.21	Cave
2020-02-22 15:10:23	25.21	Cave
2020-02-22 17:10:23	25.186	Cave
2020-02-22 19:10:23	25.21	Cave
2020-02-22 21:10:23	25.186	Cave
2020-02-22 23:10:23	25.21	Cave
2020-02-23 01:10:23	25.258	Cave
2020-02-23 03:10:23	25.307	Cave
2020-02-23 05:10:23	25.355	Cave
2020-02-23 07:10:23	25.355	Cave
2020-02-23 09:10:23	25.307	Cave
2020-02-23 11:10:23	25.307	Cave
2020-02-23 13:10:23	25.283	Cave
2020-02-23 15:10:23	25.21	Cave
2020-02-23 17:10:23	25.162	Cave
2020-02-23 19:10:23	25.089	Cave
2020-02-23 21:10:23	25.016	Cave
2020-02-23 23:10:23	24.992	Cave
2020-02-24 01:10:23	25.016	Cave
2020-02-24 03:10:23	25.065	Cave
2020-02-24 05:10:23	25.089	Cave
2020-02-24 07:10:23	25.089	Cave
2020-02-24 09:10:23	25.04	Cave
2020-02-24 11:10:23	24.992	Cave
2020-02-24 13:10:23	24.992	Cave
2020-02-24 15:10:23	24.992	Cave
2020-02-24 17:10:23	24.992	Cave
2020-02-24 19:10:23	25.016	Cave
2020-02-24 21:10:23	25.065	Cave
2020-02-24 23:10:23	25.113	Cave
2020-02-25 01:10:23	25.186	Cave
2020-02-25 03:10:23	25.283	Cave
2020-02-25 05:10:23	25.331	Cave
2020-02-25 07:10:23	25.355	Cave
2020-02-25 09:10:23	25.355	Cave
2020-02-25 11:10:23	25.355	Cave
2020-02-25 13:10:23	25.355	Cave
2020-02-25 15:10:23	25.355	Cave
2020-02-25 17:10:23	25.331	Cave
2020-02-25 19:10:23	25.307	Cave
2020-02-25 21:10:23	25.307	Cave
2020-02-25 23:10:23	25.307	Cave
2020-02-26 01:10:23	25.38	Cave
2020-02-26 03:10:23	25.404	Cave
2020-02-26 05:10:23	25.404	Cave
2020-02-26 07:10:23	25.355	Cave
2020-02-26 09:10:23	25.307	Cave
2020-02-26 11:10:23	25.307	Cave
2020-02-26 13:10:23	25.331	Cave
2020-02-26 15:10:23	25.355	Cave
2020-02-26 17:10:23	25.355	Cave
2020-02-26 19:10:23	25.331	Cave
2020-02-26 21:10:23	25.283	Cave
2020-02-26 23:10:23	25.258	Cave
2020-02-27 01:10:23	25.355	Cave
2020-02-27 03:10:23	25.404	Cave
2020-02-27 05:10:23	25.453	Cave
2020-02-27 07:10:23	25.428	Cave
2020-02-27 09:10:23	25.404	Cave
2020-02-27 11:10:23	25.355	Cave
2020-02-27 13:10:23	25.331	Cave
2020-02-27 15:10:23	25.283	Cave
2020-02-27 17:10:23	25.258	Cave
2020-02-27 19:10:23	25.234	Cave
2020-02-27 21:10:23	25.186	Cave
2020-02-27 23:10:23	25.137	Cave
2020-02-28 01:10:23	25.162	Cave
2020-02-28 03:10:23	25.162	Cave
2020-02-28 05:10:23	25.186	Cave
2020-02-28 07:10:23	25.21	Cave
2020-02-28 09:10:23	25.21	Cave
2020-02-28 11:10:23	25.162	Cave
2020-02-28 13:10:23	25.113	Cave
2020-02-28 15:10:23	25.089	Cave
2020-02-28 17:10:23	25.016	Cave
2020-02-28 19:10:23	24.919	Cave
2020-02-28 21:10:23	24.847	Cave
2020-02-28 23:10:23	24.847	Cave
2020-02-29 01:10:23	24.895	Cave
2020-02-29 03:10:23	24.944	Cave
2020-02-29 05:10:23	24.968	Cave
2020-02-29 07:10:23	24.992	Cave
2020-02-29 09:10:23	24.992	Cave
2020-02-29 11:10:23	24.968	Cave
2020-02-29 13:10:23	24.968	Cave
2020-02-29 15:10:23	24.968	Cave
2020-02-29 17:10:23	24.895	Cave
2020-02-29 19:10:23	24.895	Cave
2020-02-29 21:10:23	24.919	Cave
2020-02-29 23:10:23	24.992	Cave
2020-03-01 01:10:23	25.113	Cave
2020-03-01 03:10:23	25.21	Cave
2020-03-01 05:10:23	25.283	Cave
2020-03-01 07:10:23	25.331	Cave
2020-03-01 09:10:23	25.38	Cave
2020-03-01 11:10:23	25.404	Cave
2020-03-01 13:10:23	25.428	Cave
2020-03-01 15:10:23	25.453	Cave
2020-03-01 17:10:23	25.501	Cave
2020-03-01 19:10:23	25.501	Cave
2020-03-01 21:10:23	25.525	Cave
2020-03-01 23:10:23	25.55	Cave
2020-03-02 01:10:23	25.574	Cave
2020-03-02 03:10:23	25.598	Cave
2020-03-02 05:10:23	25.598	Cave
2020-03-02 07:10:23	25.623	Cave
2020-03-02 09:10:23	25.647	Cave
2020-03-02 11:10:23	25.647	Cave
2020-03-02 13:10:23	25.647	Cave
2020-03-02 15:10:23	25.671	Cave
2020-03-02 17:10:23	25.671	Cave
2020-03-02 19:10:23	25.695	Cave
2020-03-02 21:10:23	25.695	Cave
2020-03-02 23:10:23	25.695	Cave
2020-03-03 01:10:23	25.72	Cave
2020-03-03 03:10:23	25.744	Cave
2020-03-03 05:10:23	25.744	Cave
2020-03-03 07:10:23	25.768	Cave
2020-03-03 09:10:23	25.768	Cave
2020-03-03 11:10:23	25.768	Cave
2020-03-03 13:10:23	25.793	Cave
2020-03-03 15:10:23	25.793	Cave
2020-03-03 17:10:23	25.793	Cave
2020-03-03 19:10:23	25.768	Cave
2020-03-03 21:10:23	25.744	Cave
2020-03-03 23:10:23	25.744	Cave
2020-03-04 01:10:23	25.744	Cave
2020-03-04 03:10:23	25.768	Cave
2020-03-04 05:10:23	25.768	Cave
2020-03-04 07:10:23	25.793	Cave
2020-03-04 09:10:23	25.768	Cave
2020-03-04 11:10:23	25.744	Cave
2020-03-04 13:10:23	25.744	Cave
2020-03-04 15:10:23	25.72	Cave
2020-03-04 17:10:23	25.671	Cave
2020-03-04 19:10:23	25.525	Cave
2020-03-04 21:10:23	25.477	Cave
2020-03-04 23:10:23	25.501	Cave
2020-03-05 01:10:23	25.525	Cave
2020-03-05 03:10:23	25.501	Cave
2020-03-05 05:10:23	25.477	Cave
2020-03-05 07:10:23	25.477	Cave
2020-03-05 09:10:23	25.355	Cave
2020-03-05 11:10:23	25.331	Cave
2020-03-05 13:10:23	25.307	Cave
2020-03-05 15:10:23	25.38	Cave
2020-03-05 17:10:23	25.428	Cave
2020-03-05 19:10:23	25.307	Cave
2020-03-05 21:10:23	25.234	Cave
2020-03-05 23:10:23	25.234	Cave
2020-03-06 01:10:23	25.258	Cave
2020-03-06 03:10:23	25.355	Cave
2020-03-06 05:10:23	25.404	Cave
2020-03-06 07:10:23	25.355	Cave
2020-03-06 09:10:23	25.331	Cave
2020-03-06 11:10:23	25.283	Cave
2020-03-06 13:10:23	25.258	Cave
2020-03-06 15:10:23	25.21	Cave
2020-03-06 17:10:23	25.186	Cave
2020-03-06 19:10:23	25.162	Cave
2020-03-06 21:10:23	25.113	Cave
2020-03-06 23:10:23	25.04	Cave
2020-03-07 01:10:23	25.04	Cave
2020-03-07 03:10:23	25.089	Cave
2020-03-07 05:10:23	25.137	Cave
2020-03-07 07:10:23	25.162	Cave
2020-03-07 09:10:23	25.162	Cave
2020-03-07 11:10:23	25.162	Cave
2020-03-07 13:10:23	25.162	Cave
2020-03-07 15:10:23	25.089	Cave
2020-03-07 17:10:23	25.016	Cave
2020-03-07 19:10:23	24.968	Cave
2020-03-07 21:10:23	24.895	Cave
2020-03-07 23:10:23	24.895	Cave
2020-03-08 01:10:23	24.919	Cave
2020-03-08 03:10:23	24.919	Cave
2020-03-08 05:10:23	24.968	Cave
2020-03-08 07:10:23	24.968	Cave
2020-03-08 09:10:23	24.944	Cave
2020-03-08 11:10:23	24.944	Cave
2020-03-08 13:10:23	24.944	Cave
2020-03-08 15:10:23	24.944	Cave
2020-03-08 17:10:23	24.944	Cave
2020-03-08 19:10:23	24.944	Cave
2020-03-08 21:10:23	24.919	Cave
2020-03-08 23:10:23	24.944	Cave
2020-03-09 01:10:23	24.968	Cave
2020-03-09 03:10:23	25.04	Cave
2020-03-09 05:10:23	25.065	Cave
2020-03-09 07:10:23	25.089	Cave
2020-03-09 09:10:23	25.089	Cave
2020-03-09 11:10:23	25.089	Cave
2020-03-09 13:10:23	25.089	Cave
2020-03-09 15:10:23	25.065	Cave
2020-03-09 17:10:23	25.04	Cave
2020-03-09 19:10:23	25.016	Cave
2020-03-09 21:10:23	24.992	Cave
2020-03-09 23:10:23	24.992	Cave
2020-03-10 01:10:23	25.04	Cave
2020-03-10 03:10:23	25.065	Cave
2020-03-10 05:10:23	25.065	Cave
2020-03-10 07:10:23	25.089	Cave
2020-03-10 09:10:23	25.113	Cave
2020-03-10 11:10:23	25.113	Cave
2020-03-10 13:10:23	25.113	Cave
2020-03-10 15:10:23	25.113	Cave
2020-03-10 17:10:23	25.113	Cave
2020-03-10 19:10:23	25.137	Cave
2020-03-10 21:10:23	25.113	Cave
2020-03-10 23:10:23	25.137	Cave
2020-03-11 01:10:23	25.162	Cave
2020-03-11 03:10:23	25.162	Cave
2020-03-11 05:10:23	25.186	Cave
2020-03-11 07:10:23	25.186	Cave
2020-03-11 09:10:23	25.186	Cave
2020-03-11 11:10:23	25.186	Cave
2020-03-11 13:10:23	25.186	Cave
2020-03-11 15:10:23	25.186	Cave
2020-03-11 17:10:23	25.162	Cave
2020-03-11 19:10:23	25.162	Cave
2020-03-11 21:10:23	25.137	Cave
2020-03-11 23:10:23	25.162	Cave
2020-03-12 01:10:23	25.21	Cave
2020-03-12 03:10:23	25.234	Cave
2020-03-12 05:10:23	25.331	Cave
2020-03-12 07:10:23	25.38	Cave
2020-03-12 09:10:23	25.38	Cave
2020-03-12 11:10:23	25.38	Cave
2020-03-12 13:10:23	25.404	Cave
2020-03-12 15:10:23	25.453	Cave
2020-03-12 17:10:23	25.501	Cave
2020-03-12 19:10:23	25.477	Cave
2020-03-12 21:10:23	25.428	Cave
2020-03-12 23:10:23	25.428	Cave
2020-03-13 01:10:23	25.501	Cave
2020-03-13 03:10:23	25.55	Cave
2020-03-13 05:10:23	25.574	Cave
2020-03-13 07:10:23	25.598	Cave
2020-03-13 09:10:23	25.623	Cave
2020-03-13 11:10:23	25.623	Cave
2020-03-13 13:10:23	25.647	Cave
2020-03-13 15:10:23	25.647	Cave
2020-03-13 17:10:23	25.647	Cave
2020-03-13 19:10:23	25.574	Cave
2020-03-13 21:10:23	25.525	Cave
2020-03-13 23:10:23	25.55	Cave
2020-03-14 01:10:23	25.598	Cave
2020-03-14 03:10:23	25.623	Cave
2020-03-14 05:10:23	25.623	Cave
2020-03-14 07:10:23	25.647	Cave
2020-03-14 09:10:23	25.574	Cave
2020-03-14 11:10:23	25.525	Cave
2020-03-14 13:10:23	25.453	Cave
2020-03-14 15:10:23	25.404	Cave
2020-03-14 17:10:23	25.331	Cave
2020-03-14 19:10:23	25.283	Cave
2020-03-14 21:10:23	25.234	Cave
2020-03-14 23:10:23	25.234	Cave
2020-03-15 01:10:23	25.234	Cave
2020-03-15 03:10:23	25.234	Cave
2020-03-15 05:10:23	25.186	Cave
2020-03-15 07:10:23	25.21	Cave
2020-03-15 09:10:23	25.21	Cave
2020-03-15 11:10:23	25.21	Cave
2020-03-15 13:10:23	25.234	Cave
2020-03-15 15:10:23	25.21	Cave
2020-03-15 17:10:23	25.162	Cave
2020-03-15 19:10:23	25.113	Cave
2020-03-15 21:10:23	25.065	Cave
2020-03-15 23:10:23	25.065	Cave
2020-03-16 01:10:23	25.113	Cave
2020-03-16 03:10:23	25.162	Cave
2020-03-16 05:10:23	25.186	Cave
2020-03-16 07:10:23	25.21	Cave
2020-03-16 09:10:23	25.234	Cave
2020-03-16 11:10:23	25.283	Cave
2020-03-16 13:10:23	25.307	Cave
2020-03-16 15:10:23	25.355	Cave
2020-03-16 17:10:23	25.355	Cave
2020-03-16 19:10:23	25.38	Cave
2020-03-16 21:10:23	25.404	Cave
2020-03-16 23:10:23	25.404	Cave
2020-03-17 01:10:23	25.404	Cave
2020-03-17 03:10:23	25.501	Cave
2020-03-17 05:10:23	25.55	Cave
2020-03-17 07:10:23	25.574	Cave
2020-03-17 09:10:23	25.598	Cave
2020-03-17 11:10:23	25.623	Cave
2020-03-17 13:10:23	25.647	Cave
2020-03-17 15:10:23	25.623	Cave
2020-03-17 17:10:23	25.623	Cave
2020-03-17 19:10:23	25.623	Cave
2020-03-17 21:10:23	25.55	Cave
2020-03-17 23:10:23	25.598	Cave
2020-03-18 01:10:23	25.623	Cave
2020-03-18 03:10:23	25.647	Cave
2020-03-18 05:10:23	25.671	Cave
2020-03-18 07:10:23	25.695	Cave
2020-03-18 09:10:23	25.695	Cave
2020-03-18 11:10:23	25.671	Cave
2020-03-18 13:10:23	25.671	Cave
2020-03-18 15:10:23	25.695	Cave
2020-03-18 17:10:23	25.695	Cave
2020-03-18 19:10:23	25.623	Cave
2020-03-18 21:10:23	25.647	Cave
2020-03-18 23:10:23	25.623	Cave
2020-03-19 01:10:23	25.647	Cave
2020-03-19 03:10:23	25.647	Cave
2020-03-19 05:10:23	25.671	Cave
2020-03-19 07:10:23	25.671	Cave
2020-03-19 09:10:23	25.671	Cave
2020-03-19 11:10:23	25.671	Cave
2020-03-19 13:10:23	25.671	Cave
2020-03-19 15:10:23	25.574	Cave
2020-03-19 17:10:23	25.598	Cave
2020-03-19 19:10:23	25.574	Cave
2020-03-19 21:10:23	25.501	Cave
2020-03-19 23:10:23	25.525	Cave
2020-03-20 01:10:23	25.525	Cave
2020-03-20 03:10:23	25.574	Cave
2020-03-20 05:10:23	25.598	Cave
2020-03-20 07:10:23	25.574	Cave
2020-03-20 09:10:23	25.525	Cave
2020-03-20 11:10:23	25.501	Cave
2020-03-20 13:10:23	25.453	Cave
2020-03-20 15:10:23	25.525	Cave
2020-03-20 17:10:23	25.55	Cave
2020-03-20 19:10:23	25.574	Cave
2020-03-20 21:10:23	25.453	Cave
2020-03-20 23:10:23	25.501	Cave
2020-03-21 01:10:23	25.525	Cave
2020-03-21 03:10:23	25.598	Cave
2020-03-21 05:10:23	25.623	Cave
2020-03-21 07:10:23	25.598	Cave
2020-03-21 09:10:23	25.55	Cave
2020-03-21 11:10:23	25.55	Cave
2020-03-21 13:10:23	25.574	Cave
2020-03-21 15:10:23	25.598	Cave
2020-03-21 17:10:23	25.55	Cave
2020-03-21 19:10:23	25.404	Cave
2020-03-21 21:10:23	25.355	Cave
2020-03-21 23:10:23	25.355	Cave
2020-03-22 01:10:23	25.404	Cave
2020-03-22 03:10:23	25.501	Cave
2020-03-22 05:10:23	25.55	Cave
2020-03-22 07:10:23	25.574	Cave
2020-03-22 09:10:23	25.477	Cave
2020-03-22 11:10:23	25.404	Cave
2020-03-22 13:10:23	25.404	Cave
2020-03-22 15:10:23	25.428	Cave
2020-03-22 17:10:23	25.453	Cave
2020-03-22 19:10:23	25.501	Cave
2020-03-22 21:10:23	25.525	Cave
2020-03-22 23:10:23	25.477	Cave
2020-03-23 01:10:23	25.525	Cave
2020-03-23 03:10:23	25.55	Cave
2020-03-23 05:10:23	25.598	Cave
2020-03-23 07:10:23	25.598	Cave
2020-03-23 09:10:23	25.598	Cave
2020-03-23 11:10:23	25.574	Cave
2020-03-23 13:10:23	25.598	Cave
2020-03-23 15:10:23	25.623	Cave
2020-03-23 17:10:23	25.598	Cave
2020-03-23 19:10:23	25.404	Cave
2020-03-23 21:10:23	25.331	Cave
2020-03-23 23:10:23	25.258	Cave
2020-03-24 01:10:23	25.258	Cave
2020-03-24 03:10:23	25.234	Cave
2020-03-24 05:10:23	25.21	Cave
2020-03-24 07:10:23	25.162	Cave
2020-03-24 09:10:23	25.162	Cave
2020-03-24 11:10:23	25.137	Cave
2020-03-24 13:10:23	25.113	Cave
2020-03-24 15:10:23	25.113	Cave
2020-03-24 17:10:23	25.137	Cave
2020-03-24 19:10:23	25.089	Cave
2020-03-24 21:10:23	25.089	Cave
2020-03-24 23:10:23	25.065	Cave
2020-03-25 01:10:23	25.089	Cave
2020-03-25 03:10:23	25.113	Cave
2020-03-25 05:10:23	25.162	Cave
2020-03-25 07:10:23	25.162	Cave
2020-03-25 09:10:23	25.186	Cave
2020-03-25 11:10:23	25.186	Cave
2020-03-25 13:10:23	25.186	Cave
2020-03-25 15:10:23	25.21	Cave
2020-03-25 17:10:23	25.186	Cave
2020-03-25 19:10:23	25.162	Cave
2020-03-25 21:10:23	25.113	Cave
2020-03-25 23:10:23	25.113	Cave
2020-03-26 01:10:23	25.162	Cave
2020-03-26 03:10:23	25.21	Cave
2020-03-26 05:10:23	25.283	Cave
2020-03-26 07:10:23	25.307	Cave
2020-03-26 09:10:23	25.355	Cave
2020-03-26 11:10:23	25.355	Cave
2020-03-26 13:10:23	25.428	Cave
2020-03-26 15:10:23	25.477	Cave
2020-03-26 17:10:23	25.501	Cave
2020-03-26 19:10:23	25.501	Cave
2020-03-26 21:10:23	25.501	Cave
2020-03-26 23:10:23	25.55	Cave
2020-03-27 01:10:23	25.574	Cave
2020-03-27 03:10:23	25.598	Cave
2020-03-27 05:10:23	25.623	Cave
2020-03-27 07:10:23	25.623	Cave
2020-03-27 09:10:23	25.598	Cave
2020-03-27 11:10:23	25.623	Cave
2020-03-27 13:10:23	25.647	Cave
2020-03-27 15:10:23	25.671	Cave
2020-03-27 17:10:23	25.671	Cave
2020-03-27 19:10:23	25.647	Cave
2020-03-27 21:10:23	25.598	Cave
2020-03-27 23:10:23	25.598	Cave
2020-03-28 01:10:23	25.647	Cave
2020-03-28 03:10:23	25.695	Cave
2020-03-28 05:10:23	25.744	Cave
2020-03-28 07:10:23	25.768	Cave
2020-03-28 09:10:23	25.793	Cave
2020-03-28 11:10:23	25.793	Cave
2020-03-28 13:10:23	25.793	Cave
2020-03-28 15:10:23	25.793	Cave
2020-03-28 17:10:23	25.793	Cave
2020-03-28 19:10:23	25.793	Cave
2020-03-28 21:10:23	25.744	Cave
2020-03-28 23:10:23	25.744	Cave
2020-03-29 02:10:23	25.744	Cave
2020-03-29 04:10:23	25.744	Cave
2020-03-29 06:10:23	25.768	Cave
2020-03-29 08:10:23	25.793	Cave
2020-03-29 10:10:23	25.817	Cave
2020-03-29 12:10:23	25.817	Cave
2020-03-29 14:10:23	25.841	Cave
2020-03-29 16:10:23	25.841	Cave
2020-03-29 18:10:23	25.793	Cave
2020-03-29 20:10:23	25.768	Cave
2020-03-29 22:10:23	25.671	Cave
2020-03-30 00:10:23	25.647	Cave
2020-03-30 02:10:23	25.72	Cave
2020-03-30 04:10:23	25.744	Cave
2020-03-30 06:10:23	25.768	Cave
2020-03-30 08:10:23	25.793	Cave
2020-03-30 10:10:23	25.793	Cave
2020-03-30 12:10:23	25.817	Cave
2020-03-30 14:10:23	25.817	Cave
2020-03-30 16:10:23	25.841	Cave
2020-03-30 18:10:23	25.841	Cave
2020-03-30 20:10:23	25.841	Cave
2020-03-30 22:10:23	25.744	Cave
2020-03-31 00:10:23	25.768	Cave
2020-03-31 02:10:23	25.817	Cave
2020-03-31 04:10:23	25.841	Cave
2020-03-31 06:10:23	25.866	Cave
2020-03-31 08:10:23	25.89	Cave
2020-03-31 10:10:23	25.89	Cave
2020-03-31 12:10:23	25.89	Cave
2020-03-31 14:10:23	25.89	Cave
2020-03-31 16:10:23	25.89	Cave
2020-03-31 18:10:23	25.841	Cave
2020-03-31 20:10:23	25.72	Cave
2020-03-31 22:10:23	25.647	Cave
2020-04-01 00:10:23	25.671	Cave
2020-04-01 02:10:23	25.744	Cave
2020-04-01 04:10:23	25.768	Cave
2020-04-01 06:10:23	25.793	Cave
2020-04-01 08:10:23	25.793	Cave
2020-04-01 10:10:23	25.793	Cave
2020-04-01 12:10:23	25.793	Cave
2020-04-01 14:10:23	25.817	Cave
2020-04-01 16:10:23	25.817	Cave
2020-04-01 18:10:23	25.841	Cave
2020-04-01 20:10:23	25.841	Cave
2020-04-01 22:10:23	25.841	Cave
2020-04-02 00:10:23	25.841	Cave
2020-04-02 02:10:23	25.841	Cave
2020-04-02 04:10:23	25.841	Cave
2020-04-02 06:10:23	25.866	Cave
2020-04-02 08:10:23	25.841	Cave
2020-04-02 10:10:23	25.793	Cave
2020-04-02 12:10:23	25.744	Cave
2020-04-02 14:10:23	25.768	Cave
2020-04-02 16:10:23	25.793	Cave
2020-04-02 18:10:23	25.768	Cave
2020-04-02 20:10:23	25.574	Cave
2020-04-02 22:10:23	25.501	Cave
2020-04-03 00:10:23	25.525	Cave
2020-04-03 02:10:23	25.574	Cave
2020-04-03 04:10:23	25.671	Cave
2020-04-03 06:10:23	25.72	Cave
2020-04-03 08:10:23	25.744	Cave
2020-04-03 10:10:23	25.744	Cave
2020-04-03 12:10:23	25.647	Cave
2020-04-03 14:10:23	25.55	Cave
2020-04-03 16:10:23	25.428	Cave
2020-04-03 18:10:23	25.307	Cave
2020-04-03 20:10:23	25.234	Cave
2020-04-03 22:10:23	25.234	Cave
2020-04-04 00:10:23	25.21	Cave
2020-04-04 02:10:23	25.38	Cave
2020-04-04 04:10:23	25.428	Cave
2020-04-04 06:10:23	25.477	Cave
2020-04-04 08:10:23	25.453	Cave
2020-04-04 10:10:23	25.331	Cave
2020-04-04 12:10:23	25.355	Cave
2020-04-04 14:10:23	25.477	Cave
2020-04-04 16:10:23	25.501	Cave
2020-04-04 18:10:23	25.55	Cave
2020-04-04 20:10:23	25.574	Cave
2020-04-04 22:10:23	25.55	Cave
2020-04-05 00:10:23	25.574	Cave
2020-04-05 02:10:23	25.574	Cave
2020-04-05 04:10:23	25.623	Cave
2020-04-05 06:10:23	25.647	Cave
2020-04-05 08:10:23	25.695	Cave
2020-04-05 10:10:23	25.72	Cave
2020-04-05 12:10:23	25.744	Cave
2020-04-05 14:10:23	25.768	Cave
2020-04-05 16:10:23	25.768	Cave
2020-04-05 18:10:23	25.744	Cave
2020-04-05 20:10:23	25.695	Cave
2020-04-05 22:10:23	25.623	Cave
2020-04-06 00:10:23	25.623	Cave
2020-04-06 02:10:23	25.72	Cave
2020-04-06 04:10:23	25.744	Cave
2020-04-06 06:10:23	25.793	Cave
2020-04-06 08:10:23	25.793	Cave
2020-04-06 10:10:23	25.817	Cave
2020-04-06 12:10:23	25.817	Cave
2020-04-06 14:10:23	25.841	Cave
2020-04-06 16:10:23	25.841	Cave
2020-04-06 18:10:23	25.841	Cave
2020-04-06 20:10:23	25.817	Cave
2020-04-06 22:10:23	25.793	Cave
2020-04-07 00:10:23	25.768	Cave
2020-04-07 02:10:23	25.793	Cave
2020-04-07 04:10:23	25.817	Cave
2020-04-07 06:10:23	25.841	Cave
2020-04-07 08:10:23	25.841	Cave
2020-04-07 10:10:23	25.866	Cave
2020-04-07 12:10:23	25.841	Cave
2020-04-07 14:10:23	25.841	Cave
2020-04-07 16:10:23	25.866	Cave
2020-04-07 18:10:23	25.866	Cave
2020-04-07 20:10:23	25.793	Cave
2020-04-07 22:10:23	25.647	Cave
2020-04-08 00:10:23	25.623	Cave
2020-04-08 02:10:23	25.623	Cave
2020-04-08 04:10:23	25.623	Cave
2020-04-08 06:10:23	25.695	Cave
2020-04-08 08:10:23	25.647	Cave
2020-04-08 10:10:23	25.647	Cave
2020-04-08 12:10:23	25.647	Cave
2020-04-08 14:10:23	25.695	Cave
2020-04-08 16:10:23	25.744	Cave
2020-04-08 18:10:23	25.793	Cave
2020-04-08 20:10:23	25.793	Cave
2020-04-08 22:10:23	25.793	Cave
2020-04-09 00:10:23	25.817	Cave
2020-04-09 02:10:23	25.817	Cave
2020-04-09 04:10:23	25.817	Cave
2020-04-09 06:10:23	25.817	Cave
2020-04-09 08:10:23	25.841	Cave
2020-04-09 10:10:23	25.768	Cave
2020-04-09 12:10:23	25.817	Cave
2020-04-09 14:10:23	25.817	Cave
2020-04-09 16:10:23	25.841	Cave
2020-04-09 18:10:23	25.866	Cave
2020-04-09 20:10:23	25.89	Cave
2020-04-09 22:10:23	25.866	Cave
2020-04-10 00:10:23	25.841	Cave
2020-04-10 02:10:23	25.841	Cave
2020-04-10 04:10:23	25.841	Cave
2020-04-10 06:10:23	25.841	Cave
2020-04-10 08:10:23	25.744	Cave
2020-04-10 10:10:23	25.695	Cave
2020-04-10 12:10:23	25.671	Cave
2020-04-10 14:10:23	25.647	Cave
2020-04-10 16:10:23	25.574	Cave
2020-04-10 18:10:23	25.598	Cave
2020-04-10 20:10:23	25.574	Cave
2020-04-10 22:10:23	25.55	Cave
2020-04-11 00:10:23	25.55	Cave
2020-04-11 02:10:23	25.647	Cave
2020-04-11 04:10:23	25.695	Cave
2020-04-11 06:10:23	25.744	Cave
2020-04-11 08:10:23	25.72	Cave
2020-04-11 10:10:23	25.695	Cave
2020-04-11 12:10:23	25.744	Cave
2020-04-11 14:10:23	25.744	Cave
2020-04-11 16:10:23	25.768	Cave
2020-04-11 18:10:23	25.817	Cave
2020-04-11 20:10:23	25.817	Cave
2020-04-11 22:10:23	25.817	Cave
2020-04-12 00:10:23	25.793	Cave
2020-04-12 02:10:23	25.817	Cave
2020-04-12 04:10:23	25.768	Cave
2020-04-12 06:10:23	25.744	Cave
2020-04-12 08:10:23	25.647	Cave
2020-04-12 10:10:23	25.598	Cave
2020-04-12 12:10:23	25.623	Cave
2020-04-12 14:10:23	25.647	Cave
2020-04-12 16:10:23	25.671	Cave
2020-04-12 18:10:23	25.671	Cave
2020-04-12 20:10:23	25.671	Cave
2020-04-12 22:10:23	25.623	Cave
2020-04-13 00:10:23	25.623	Cave
2020-04-13 02:10:23	25.623	Cave
2020-04-13 04:10:23	25.671	Cave
2020-04-13 06:10:23	25.72	Cave
2020-04-13 08:10:23	25.744	Cave
2020-04-13 10:10:23	25.695	Cave
2020-04-13 12:10:23	25.695	Cave
2020-04-13 14:10:23	25.671	Cave
2020-04-13 16:10:23	25.623	Cave
2020-04-13 18:10:23	25.598	Cave
2020-04-13 20:10:23	25.598	Cave
2020-04-13 22:10:23	25.598	Cave
2020-04-14 00:10:23	25.598	Cave
2020-04-14 02:10:23	25.574	Cave
2020-04-14 04:10:23	25.55	Cave
2020-04-14 06:10:23	25.598	Cave
2020-04-14 08:10:23	25.623	Cave
2020-04-14 10:10:23	25.623	Cave
2020-04-14 12:10:23	25.647	Cave
2020-04-14 14:10:23	25.647	Cave
2020-04-14 16:10:23	25.623	Cave
2020-04-14 18:10:23	25.598	Cave
2020-04-14 20:10:23	25.598	Cave
2020-04-14 22:10:23	25.574	Cave
2020-04-15 00:10:23	25.574	Cave
2020-04-15 02:10:23	25.598	Cave
2020-04-15 04:10:23	25.574	Cave
2020-04-15 06:10:23	25.598	Cave
2020-04-15 08:10:23	25.598	Cave
2020-04-15 10:10:23	25.598	Cave
2020-04-15 12:10:23	25.598	Cave
2020-04-15 14:10:23	25.598	Cave
2020-04-15 16:10:23	25.623	Cave
2020-04-15 18:10:23	25.598	Cave
2020-04-15 20:10:23	25.574	Cave
2020-04-15 22:10:23	25.55	Cave
2020-04-16 00:10:23	25.574	Cave
2020-04-16 02:10:23	25.598	Cave
2020-04-16 04:10:23	25.623	Cave
2020-04-16 06:10:23	25.647	Cave
2020-04-16 08:10:23	25.671	Cave
2020-04-16 10:10:23	25.695	Cave
2020-04-16 12:10:23	25.695	Cave
2020-04-16 14:10:23	25.695	Cave
2020-04-16 16:10:23	25.72	Cave
2020-04-16 18:10:23	25.72	Cave
2020-04-16 20:10:23	25.744	Cave
2020-04-16 22:10:23	25.744	Cave
2020-04-17 00:10:23	25.744	Cave
2020-04-17 02:10:23	25.768	Cave
2020-04-17 04:10:23	25.841	Cave
2020-04-17 06:10:23	25.866	Cave
2020-04-17 08:10:23	25.89	Cave
2020-04-17 10:10:23	25.89	Cave
2020-04-17 12:10:23	25.89	Cave
2020-04-17 14:10:23	25.89	Cave
2020-04-17 16:10:23	25.914	Cave
2020-04-17 18:10:23	25.89	Cave
2020-04-17 20:10:23	25.866	Cave
2020-04-17 22:10:23	25.841	Cave
2020-04-18 00:10:23	25.866	Cave
2020-04-18 02:10:23	25.914	Cave
2020-04-18 04:10:23	25.939	Cave
2020-04-18 06:10:23	25.963	Cave
2020-04-18 08:10:23	25.963	Cave
2020-04-18 10:10:23	25.963	Cave
2020-04-18 12:10:23	25.987	Cave
2020-04-18 14:10:23	25.963	Cave
2020-04-18 16:10:23	25.963	Cave
2020-04-18 18:10:23	25.963	Cave
2020-04-18 20:10:23	25.939	Cave
2020-04-18 22:10:23	25.817	Cave
2020-04-19 00:10:23	25.866	Cave
2020-04-19 02:10:23	25.866	Cave
2020-04-19 04:10:23	25.89	Cave
2020-04-19 06:10:23	25.914	Cave
2020-04-19 08:10:23	25.939	Cave
2020-04-19 10:10:23	25.963	Cave
2020-04-19 12:10:23	25.987	Cave
2020-04-19 14:10:23	25.987	Cave
2020-04-19 16:10:23	26.012	Cave
2020-04-19 18:10:23	26.012	Cave
2020-04-19 20:10:23	26.012	Cave
2020-04-19 22:10:23	25.987	Cave
2020-04-20 00:10:23	26.012	Cave
2020-04-20 02:10:23	25.987	Cave
2020-04-20 04:10:23	26.012	Cave
2020-04-20 06:10:23	26.036	Cave
2020-04-20 08:10:23	26.061	Cave
2020-04-20 10:10:23	26.061	Cave
2020-04-20 12:10:23	26.061	Cave
2020-04-20 14:10:23	26.036	Cave
2020-04-20 16:10:23	26.061	Cave
2020-04-20 18:10:23	26.061	Cave
2020-04-20 20:10:23	26.085	Cave
2020-04-20 22:10:23	26.061	Cave
2020-04-21 00:10:23	26.085	Cave
2020-04-21 02:10:23	26.085	Cave
2020-04-21 04:10:23	26.109	Cave
2020-04-21 06:10:23	26.109	Cave
2020-04-21 08:10:23	26.109	Cave
2020-04-21 10:10:23	26.109	Cave
2020-04-21 12:10:23	26.085	Cave
2020-04-21 14:10:23	26.085	Cave
2020-04-21 16:10:23	26.085	Cave
2020-04-21 18:10:23	26.085	Cave
2020-04-21 20:10:23	26.061	Cave
2020-04-21 22:10:23	26.012	Cave
2020-04-22 00:10:23	25.987	Cave
2020-04-22 02:10:23	26.012	Cave
2020-04-22 04:10:23	26.036	Cave
2020-04-22 06:10:23	26.061	Cave
2020-04-22 08:10:23	26.061	Cave
2020-04-22 10:10:23	26.061	Cave
2020-04-22 12:10:23	26.061	Cave
2020-04-22 14:10:23	26.061	Cave
2020-04-22 16:10:23	26.085	Cave
2020-04-22 18:10:23	26.085	Cave
2020-04-22 20:10:23	26.085	Cave
2020-04-22 22:10:23	26.036	Cave
2020-04-23 00:10:23	26.061	Cave
2020-04-23 02:10:23	26.061	Cave
2020-04-23 04:10:23	26.061	Cave
2020-04-23 06:10:23	26.061	Cave
2020-04-23 08:10:23	26.085	Cave
2020-04-23 10:10:23	26.085	Cave
2020-04-23 12:10:23	26.061	Cave
2020-04-23 14:10:23	26.085	Cave
2020-04-23 16:10:23	26.085	Cave
2020-04-23 18:10:23	25.987	Cave
2020-04-23 20:10:23	25.866	Cave
2020-04-23 22:10:23	25.841	Cave
2020-04-24 00:10:23	25.914	Cave
2020-04-24 02:10:23	25.939	Cave
2020-04-24 04:10:23	25.939	Cave
2020-04-24 06:10:23	25.963	Cave
2020-04-24 08:10:23	25.939	Cave
2020-04-24 10:10:23	25.963	Cave
2020-04-24 12:10:23	25.987	Cave
2020-04-24 14:10:23	26.012	Cave
2020-04-24 16:10:23	26.036	Cave
2020-04-24 18:10:23	26.036	Cave
2020-04-24 20:10:23	26.012	Cave
2020-04-24 22:10:23	26.012	Cave
2020-04-25 00:10:23	26.061	Cave
2020-04-25 02:10:23	26.061	Cave
2020-04-25 04:10:23	26.085	Cave
2020-04-25 06:10:23	26.109	Cave
2020-04-25 08:10:23	26.109	Cave
2020-04-25 10:10:23	26.109	Cave
2020-04-25 12:10:23	26.085	Cave
2020-04-25 14:10:23	26.085	Cave
2020-04-25 16:10:23	26.109	Cave
2020-04-25 18:10:23	26.109	Cave
2020-04-25 20:10:23	26.109	Cave
2020-04-25 22:10:23	26.109	Cave
2020-04-26 00:10:23	26.109	Cave
2020-04-26 02:10:23	26.134	Cave
2020-04-26 04:10:23	26.134	Cave
2020-04-26 06:10:23	26.158	Cave
2020-04-26 08:10:23	26.158	Cave
2020-04-26 10:10:23	26.158	Cave
2020-04-26 12:10:23	26.158	Cave
2020-04-26 14:10:23	26.158	Cave
2020-04-26 16:10:23	26.134	Cave
2020-04-26 18:10:23	26.134	Cave
2020-04-26 20:10:23	26.134	Cave
2020-04-26 22:10:23	26.134	Cave
2020-04-27 00:10:23	26.134	Cave
2020-04-27 02:10:23	26.158	Cave
2020-04-27 04:10:23	26.158	Cave
2020-04-27 06:10:23	26.158	Cave
2020-04-27 08:10:23	26.158	Cave
2020-04-27 10:10:23	26.158	Cave
2020-04-27 12:10:23	26.158	Cave
2020-04-27 14:10:23	26.158	Cave
2020-04-27 16:10:23	26.182	Cave
2020-04-27 18:10:23	26.182	Cave
2020-04-27 20:10:23	26.182	Cave
2020-04-27 22:10:23	26.158	Cave
2020-04-28 00:10:23	26.158	Cave
2020-04-28 02:10:23	26.182	Cave
2020-04-28 04:10:23	26.182	Cave
2020-04-28 06:10:23	26.207	Cave
2020-04-28 08:10:23	26.207	Cave
2020-04-28 10:10:23	26.182	Cave
2020-04-28 12:10:23	26.158	Cave
2020-04-28 14:10:23	26.158	Cave
2020-04-28 16:10:23	26.158	Cave
2020-04-28 18:10:23	26.158	Cave
2020-04-28 20:10:23	26.182	Cave
2020-04-28 22:10:23	26.182	Cave
2020-04-29 00:10:23	26.182	Cave
2020-04-29 02:10:23	26.207	Cave
2020-04-29 04:10:23	26.207	Cave
2020-04-29 06:10:23	26.207	Cave
2020-04-29 08:10:23	26.231	Cave
2020-04-29 10:10:23	26.231	Cave
2020-04-29 12:10:23	26.231	Cave
2020-04-29 14:10:23	26.231	Cave
2020-04-29 16:10:23	26.231	Cave
2020-04-29 18:10:23	26.231	Cave
2020-04-29 20:10:23	26.207	Cave
2020-04-29 22:10:23	26.207	Cave
2020-04-30 00:10:23	26.182	Cave
2020-04-30 02:10:23	26.182	Cave
2020-04-30 04:10:23	26.207	Cave
2020-04-30 06:10:23	26.231	Cave
2020-04-30 08:10:23	26.231	Cave
2020-04-30 10:10:23	26.231	Cave
2020-04-30 12:10:23	26.231	Cave
2020-04-30 14:10:23	26.231	Cave
2020-04-30 16:10:23	26.256	Cave
2020-04-30 18:10:23	26.256	Cave
2020-04-30 20:10:23	26.256	Cave
2020-04-30 22:10:23	26.231	Cave
2020-05-01 00:10:23	26.256	Cave
2020-05-01 02:10:23	26.28	Cave
2020-05-01 04:10:23	26.28	Cave
2020-05-01 06:10:23	26.28	Cave
2020-05-01 08:10:23	26.28	Cave
2020-05-01 10:10:23	26.28	Cave
2020-05-01 12:10:23	26.207	Cave
2020-05-01 14:10:23	26.182	Cave
2020-05-01 16:10:23	26.182	Cave
2020-05-01 18:10:23	26.182	Cave
2020-05-01 20:10:23	26.182	Cave
2020-05-01 22:10:23	26.182	Cave
2020-05-02 00:10:23	26.158	Cave
2020-05-02 02:10:23	26.182	Cave
2020-05-02 04:10:23	26.207	Cave
2020-05-02 06:10:23	26.231	Cave
2020-05-02 08:10:23	26.231	Cave
2020-05-02 10:10:23	26.207	Cave
2020-05-02 12:10:23	26.085	Cave
2020-05-02 14:10:23	25.987	Cave
2020-05-02 16:10:23	25.963	Cave
2020-05-02 18:10:23	25.89	Cave
2020-05-02 20:10:23	25.914	Cave
2020-05-02 22:10:23	25.914	Cave
2020-05-03 00:10:23	25.987	Cave
2020-05-03 02:10:23	26.036	Cave
2020-05-03 04:10:23	26.036	Cave
2020-05-03 06:10:23	26.061	Cave
2020-05-03 08:10:23	26.085	Cave
2020-05-03 10:10:23	26.085	Cave
2020-05-03 12:10:23	26.085	Cave
2020-05-03 14:10:23	26.109	Cave
2020-05-03 16:10:23	26.134	Cave
2020-05-03 18:10:23	26.158	Cave
2020-05-03 20:10:23	26.158	Cave
2020-05-03 22:10:23	26.158	Cave
2020-05-04 00:10:23	26.158	Cave
2020-05-04 02:10:23	26.182	Cave
2020-05-04 04:10:23	26.182	Cave
2020-05-04 06:10:23	26.207	Cave
2020-05-04 08:10:23	26.207	Cave
2020-05-04 10:10:23	26.207	Cave
2020-05-04 12:10:23	26.231	Cave
2020-05-04 14:10:23	26.231	Cave
2020-05-04 16:10:23	26.231	Cave
2020-05-04 18:10:23	26.231	Cave
2020-05-04 20:10:23	26.256	Cave
2020-05-04 22:10:23	26.231	Cave
2020-05-05 00:10:23	26.231	Cave
2020-05-05 02:10:23	26.231	Cave
2020-05-05 04:10:23	26.256	Cave
2020-05-05 06:10:23	26.256	Cave
2020-05-05 08:10:23	26.256	Cave
2020-05-05 10:10:23	26.231	Cave
2020-05-05 12:10:23	26.207	Cave
2020-05-05 14:10:23	26.182	Cave
2020-05-05 16:10:23	26.207	Cave
2020-05-05 18:10:23	26.207	Cave
2020-05-05 20:10:23	26.207	Cave
2020-05-05 22:10:23	26.182	Cave
2020-05-06 00:10:23	26.182	Cave
2020-05-06 02:10:23	26.207	Cave
2020-05-06 04:10:23	26.231	Cave
2020-05-06 06:10:23	26.256	Cave
2020-05-06 08:10:23	26.256	Cave
2020-05-06 10:10:23	26.231	Cave
2020-05-06 12:10:23	26.256	Cave
2020-05-06 14:10:23	26.256	Cave
2020-05-06 16:10:23	26.28	Cave
2020-05-06 18:10:23	26.28	Cave
2020-05-06 20:10:23	26.256	Cave
2020-05-06 22:10:23	26.256	Cave
2020-05-07 00:10:23	26.256	Cave
2020-05-07 02:10:23	26.28	Cave
2020-05-07 04:10:23	26.28	Cave
2020-05-07 06:10:23	26.28	Cave
2020-05-07 08:10:23	26.28	Cave
2020-05-07 10:10:23	26.28	Cave
2020-05-07 12:10:23	26.256	Cave
2020-05-07 14:10:23	26.28	Cave
2020-05-07 16:10:23	26.28	Cave
2020-05-07 18:10:23	26.28	Cave
2020-05-07 20:10:23	26.28	Cave
2020-05-07 22:10:23	26.28	Cave
2020-05-08 00:10:23	26.256	Cave
2020-05-08 02:10:23	26.28	Cave
2020-05-08 04:10:23	26.28	Cave
2020-05-08 06:10:23	26.304	Cave
2020-05-08 08:10:23	26.28	Cave
2020-05-08 10:10:23	26.256	Cave
2020-05-08 12:10:23	26.231	Cave
2020-05-08 14:10:23	26.207	Cave
2020-05-08 16:10:23	26.231	Cave
2020-05-08 18:10:23	26.231	Cave
2020-05-08 20:10:23	26.231	Cave
2020-05-08 22:10:23	26.182	Cave
2020-05-09 00:10:23	26.134	Cave
2020-05-09 02:10:23	26.182	Cave
2020-05-09 04:10:23	26.207	Cave
2020-05-09 06:10:23	26.231	Cave
2020-05-09 08:10:23	26.231	Cave
2020-05-09 10:10:23	26.231	Cave
2020-05-09 12:10:23	26.256	Cave
2020-05-09 14:10:23	26.256	Cave
2020-05-09 16:10:23	26.256	Cave
2020-05-09 18:10:23	26.256	Cave
2020-05-09 20:10:23	26.28	Cave
2020-05-09 22:10:23	26.28	Cave
2020-05-10 00:10:23	26.28	Cave
2020-05-10 02:10:23	26.304	Cave
2020-05-10 04:10:23	26.304	Cave
2020-05-10 06:10:23	26.329	Cave
2020-05-10 08:10:23	26.329	Cave
2020-05-10 10:10:23	26.329	Cave
2020-05-10 12:10:23	26.329	Cave
2020-05-10 14:10:23	26.353	Cave
2020-05-10 16:10:23	26.353	Cave
2020-05-10 18:10:23	26.353	Cave
2020-05-10 20:10:23	26.353	Cave
2020-05-10 22:10:23	26.353	Cave
2020-05-11 00:10:23	26.353	Cave
2020-05-11 02:10:23	26.231	Cave
2020-05-11 04:10:23	26.28	Cave
2020-05-11 06:10:23	26.304	Cave
2020-05-11 08:10:23	26.329	Cave
2020-05-11 10:10:23	26.304	Cave
2020-05-11 12:10:23	26.304	Cave
2020-05-11 14:10:23	26.304	Cave
2020-05-11 16:10:23	26.304	Cave
2020-05-11 18:10:23	26.329	Cave
2020-05-11 20:10:23	26.304	Cave
2020-05-11 22:10:23	26.304	Cave
2020-05-12 00:10:23	26.256	Cave
2020-05-12 02:10:23	26.256	Cave
2020-05-12 04:10:23	26.28	Cave
2020-05-12 06:10:23	26.256	Cave
2020-05-12 08:10:23	26.231	Cave
2020-05-12 10:10:23	26.207	Cave
2020-05-12 12:10:23	26.134	Cave
2020-05-12 14:10:23	26.109	Cave
2020-05-12 16:10:23	26.182	Cave
2020-05-12 18:10:23	26.182	Cave
2020-05-12 20:10:23	26.207	Cave
2020-05-12 22:10:23	26.231	Cave
2020-05-13 00:10:23	26.207	Cave
2020-05-13 02:10:23	26.231	Cave
2020-05-13 04:10:23	26.231	Cave
2020-05-13 06:10:23	26.207	Cave
2020-05-13 08:10:23	26.231	Cave
2020-05-13 10:10:23	26.207	Cave
2020-05-13 12:10:23	26.158	Cave
2020-05-13 14:10:23	26.158	Cave
2020-05-13 16:10:23	26.182	Cave
2020-05-13 18:10:23	26.207	Cave
2020-05-13 20:10:23	26.207	Cave
2020-05-13 22:10:23	26.207	Cave
2020-05-14 00:10:23	26.207	Cave
2020-05-14 02:10:23	26.231	Cave
2020-05-14 04:10:23	26.231	Cave
2020-05-14 06:10:23	26.207	Cave
2020-05-14 08:10:23	26.231	Cave
2020-05-14 10:10:23	26.231	Cave
2020-05-14 12:10:23	26.256	Cave
2020-05-14 14:10:23	26.231	Cave
2020-05-14 16:10:23	26.256	Cave
2020-05-14 18:10:23	26.256	Cave
2020-05-14 20:10:23	26.256	Cave
2020-05-14 22:10:23	26.256	Cave
2020-05-15 00:10:23	26.28	Cave
2020-05-15 02:10:23	26.256	Cave
2020-05-15 04:10:23	26.256	Cave
2020-05-15 06:10:23	26.28	Cave
2020-05-15 08:10:23	26.256	Cave
2020-05-15 10:10:23	26.256	Cave
2020-05-15 12:10:23	26.256	Cave
2020-05-15 14:10:23	26.256	Cave
2020-05-15 16:10:23	26.256	Cave
2020-05-15 18:10:23	26.28	Cave
2020-05-15 20:10:23	26.28	Cave
2020-05-15 22:10:23	26.28	Cave
2020-05-16 00:10:23	26.28	Cave
2020-05-16 02:10:23	26.304	Cave
2020-05-16 04:10:23	26.304	Cave
2020-05-16 06:10:23	26.329	Cave
2020-05-16 08:10:23	26.329	Cave
2020-05-16 10:10:23	26.329	Cave
2020-05-16 12:10:23	26.353	Cave
2020-05-16 14:10:23	26.353	Cave
2020-05-16 16:10:23	26.378	Cave
2020-05-16 18:10:23	26.353	Cave
2020-05-16 20:10:23	26.353	Cave
2020-05-16 22:10:23	26.353	Cave
2020-05-17 00:10:23	26.353	Cave
2020-05-17 02:10:23	26.353	Cave
2020-05-17 04:10:23	26.353	Cave
2020-05-17 06:10:23	26.353	Cave
2020-05-17 08:10:23	26.353	Cave
2020-05-17 10:10:23	26.353	Cave
2020-05-17 12:10:23	26.329	Cave
2020-05-17 14:10:23	26.353	Cave
2020-05-17 16:10:23	26.353	Cave
2020-05-17 18:10:23	26.378	Cave
2020-05-17 20:10:23	26.353	Cave
2020-05-17 22:10:23	26.353	Cave
2020-05-18 00:10:23	26.353	Cave
2020-05-18 02:10:23	26.353	Cave
2020-05-18 04:10:23	26.378	Cave
2020-05-18 06:10:23	26.378	Cave
2020-05-18 08:10:23	26.378	Cave
2020-05-18 10:10:23	26.353	Cave
2020-05-18 12:10:23	26.353	Cave
2020-05-18 14:10:23	26.353	Cave
2020-05-18 16:10:23	26.353	Cave
2020-05-18 18:10:23	26.329	Cave
2020-05-18 20:10:23	26.304	Cave
2020-05-18 22:10:23	26.28	Cave
2020-05-19 00:10:23	26.304	Cave
2020-05-19 02:10:23	26.304	Cave
2020-05-19 04:10:23	26.304	Cave
2020-05-19 06:10:23	26.304	Cave
2020-05-19 08:10:23	26.304	Cave
2020-05-19 10:10:23	26.28	Cave
2020-05-19 12:10:23	26.28	Cave
2020-05-19 14:10:23	26.304	Cave
2020-05-19 16:10:23	26.329	Cave
2020-05-19 18:10:23	26.329	Cave
2020-05-19 20:10:23	26.329	Cave
2020-05-19 22:10:23	26.329	Cave
2020-05-20 00:10:23	26.353	Cave
2020-05-20 02:10:23	26.378	Cave
2020-05-20 04:10:23	26.378	Cave
2020-05-20 06:10:23	26.378	Cave
2020-05-20 08:10:23	26.402	Cave
2020-05-20 10:10:23	26.402	Cave
2020-05-20 12:10:23	26.402	Cave
2020-05-20 14:10:23	26.402	Cave
2020-05-20 16:10:23	26.402	Cave
2020-05-20 18:10:23	26.402	Cave
2020-05-20 20:10:23	26.402	Cave
2020-05-20 22:10:23	26.402	Cave
2020-05-21 00:10:23	26.402	Cave
2020-05-21 02:10:23	26.402	Cave
2020-05-21 04:10:23	26.402	Cave
2020-05-21 06:10:23	26.402	Cave
2020-05-21 08:10:23	26.402	Cave
2020-05-21 10:10:23	26.402	Cave
2020-05-21 12:10:23	26.402	Cave
2020-05-21 14:10:23	26.402	Cave
2020-05-21 16:10:23	26.402	Cave
2020-05-21 18:10:23	26.402	Cave
2020-05-21 20:10:23	26.402	Cave
2020-05-21 22:10:23	26.378	Cave
2020-05-22 00:10:23	26.378	Cave
2020-05-22 02:10:23	26.378	Cave
2020-05-22 04:10:23	26.378	Cave
2020-05-22 06:10:23	26.378	Cave
2020-05-22 08:10:23	26.378	Cave
2020-05-22 10:10:23	26.378	Cave
2020-05-22 12:10:23	26.378	Cave
2020-05-22 14:10:23	26.378	Cave
2020-05-22 16:10:23	26.378	Cave
2020-05-22 18:10:23	26.378	Cave
2020-05-22 20:10:23	26.378	Cave
2020-05-22 22:10:23	26.378	Cave
2020-05-23 00:10:23	26.378	Cave
2020-05-23 02:10:23	26.378	Cave
2020-05-23 04:10:23	26.378	Cave
2020-05-23 06:10:23	26.378	Cave
2020-05-23 08:10:23	26.378	Cave
2020-05-23 10:10:23	26.353	Cave
2020-05-23 12:10:23	26.304	Cave
2020-05-23 14:10:23	26.329	Cave
2020-05-23 16:10:23	26.329	Cave
2020-05-23 18:10:23	26.329	Cave
2020-05-23 20:10:23	26.329	Cave
2020-05-23 22:10:23	26.304	Cave
2020-05-24 00:10:23	26.329	Cave
2020-05-24 02:10:23	26.353	Cave
2020-05-24 04:10:23	26.353	Cave
2020-05-24 06:10:23	26.378	Cave
2020-05-24 08:10:23	26.378	Cave
2020-05-24 10:10:23	26.378	Cave
2020-05-24 12:10:23	26.378	Cave
2020-05-24 14:10:23	26.378	Cave
2020-05-24 16:10:23	26.402	Cave
2020-05-24 18:10:23	26.402	Cave
2020-05-24 20:10:23	26.378	Cave
2020-05-24 22:10:23	26.378	Cave
2020-05-25 00:10:23	26.378	Cave
2020-05-25 02:10:23	26.378	Cave
2020-05-25 04:10:23	26.378	Cave
2020-05-25 06:10:23	26.402	Cave
2020-05-25 08:10:23	26.402	Cave
2020-05-25 10:10:23	26.402	Cave
2020-05-25 12:10:23	26.402	Cave
2020-05-25 14:10:23	26.402	Cave
2020-05-25 16:10:23	26.378	Cave
2020-05-25 18:10:23	26.378	Cave
2020-05-25 20:10:23	26.378	Cave
2020-05-25 22:10:23	26.378	Cave
2020-05-26 00:10:23	26.378	Cave
2020-05-26 02:10:23	26.378	Cave
2020-05-26 04:10:23	26.378	Cave
2020-05-26 06:10:23	26.378	Cave
2020-05-26 08:10:23	26.378	Cave
2020-05-26 10:10:23	26.378	Cave
2020-05-26 12:10:23	26.378	Cave
2020-05-26 14:10:23	26.378	Cave
2020-05-26 16:10:23	26.378	Cave
2020-05-26 18:10:23	26.378	Cave
2020-05-26 20:10:23	26.378	Cave
2020-05-26 22:10:23	26.329	Cave
2020-05-27 00:10:23	26.329	Cave
2020-05-27 02:10:23	26.329	Cave
2020-05-27 04:10:23	26.353	Cave
2020-05-27 06:10:23	26.353	Cave
2020-05-27 08:10:23	26.353	Cave
2020-05-27 10:10:23	26.353	Cave
2020-05-27 12:10:23	26.353	Cave
2020-05-27 14:10:23	26.353	Cave
2020-05-27 16:10:23	26.378	Cave
2020-05-27 18:10:23	26.378	Cave
2020-05-27 20:10:23	26.378	Cave
2020-05-27 22:10:23	26.353	Cave
2020-05-28 00:10:23	26.353	Cave
2020-05-28 02:10:23	26.378	Cave
2020-05-28 04:10:23	26.378	Cave
2020-05-28 06:10:23	26.378	Cave
2020-05-28 08:10:23	26.378	Cave
2020-05-28 10:10:23	26.353	Cave
2020-05-28 12:10:23	26.28	Cave
2020-05-28 14:10:23	26.231	Cave
2020-05-28 16:10:23	26.256	Cave
2020-05-28 18:10:23	26.256	Cave
2020-05-28 20:10:23	26.256	Cave
2020-05-28 22:10:23	26.182	Cave
2020-05-29 00:10:23	26.182	Cave
2020-05-29 02:10:23	26.231	Cave
2020-05-29 04:10:23	26.256	Cave
2020-05-29 06:10:23	26.256	Cave
2020-05-29 08:10:23	26.256	Cave
2020-05-29 10:10:23	26.158	Cave
2020-05-29 12:10:23	26.085	Cave
2020-05-29 14:10:23	26.134	Cave
2020-05-29 16:10:23	26.182	Cave
2020-05-29 18:10:23	26.207	Cave
2020-05-29 20:10:23	26.207	Cave
2020-05-29 22:10:23	26.158	Cave
2020-05-30 00:10:23	26.158	Cave
2020-05-30 02:10:23	26.134	Cave
2020-05-30 04:10:23	26.182	Cave
2020-05-30 06:10:23	26.231	Cave
2020-05-30 08:10:23	26.231	Cave
2020-05-30 10:10:23	26.256	Cave
2020-05-30 12:10:23	26.256	Cave
2020-05-30 14:10:23	26.28	Cave
2020-05-30 16:10:23	26.28	Cave
2020-05-30 18:10:23	26.28	Cave
2020-05-30 20:10:23	26.231	Cave
2020-05-30 22:10:23	26.207	Cave
2020-05-31 00:10:23	26.231	Cave
2020-05-31 02:10:23	26.231	Cave
2020-05-31 04:10:23	26.231	Cave
2020-05-31 06:10:23	26.256	Cave
2020-05-31 08:10:23	26.28	Cave
2020-05-31 10:10:23	26.304	Cave
2020-05-31 12:10:23	26.304	Cave
2020-05-31 14:10:23	26.304	Cave
2020-05-31 16:10:23	26.304	Cave
2020-05-31 18:10:23	26.304	Cave
2020-05-31 20:10:23	26.28	Cave
2020-05-31 22:10:23	26.256	Cave
2020-06-01 00:10:23	26.256	Cave
2020-06-01 02:10:23	26.256	Cave
2020-06-01 04:10:23	26.28	Cave
2020-06-01 06:10:23	26.28	Cave
2020-06-01 08:10:23	26.28	Cave
2020-06-01 10:10:23	26.256	Cave
2020-06-01 12:10:23	26.231	Cave
2020-06-01 14:10:23	26.231	Cave
2020-06-01 16:10:23	26.256	Cave
2020-06-01 18:10:23	26.28	Cave
2020-06-01 20:10:23	26.28	Cave
2020-06-01 22:10:23	26.28	Cave
2020-06-02 00:10:23	26.28	Cave
2020-06-02 02:10:23	26.304	Cave
2020-06-02 04:10:23	26.304	Cave
2020-06-02 06:10:23	26.304	Cave
2020-06-02 08:10:23	26.304	Cave
2020-06-02 10:10:23	26.28	Cave
2020-06-02 12:10:23	26.256	Cave
2020-06-02 14:10:23	26.28	Cave
2020-06-02 16:10:23	26.304	Cave
2020-06-02 18:10:23	26.304	Cave
2020-06-02 20:10:23	26.304	Cave
2020-06-02 22:10:23	26.304	Cave
2020-06-03 00:10:23	26.304	Cave
2020-06-03 02:10:23	26.304	Cave
2020-06-03 04:10:23	26.304	Cave
2020-06-03 06:10:23	26.329	Cave
2020-06-03 08:10:23	26.329	Cave
2020-06-03 10:10:23	26.329	Cave
2020-06-03 12:10:23	26.329	Cave
2020-06-03 14:10:23	26.329	Cave
2020-06-03 16:10:23	26.353	Cave
2020-06-03 18:10:23	26.353	Cave
2020-06-03 20:10:23	26.353	Cave
2020-06-03 22:10:23	26.353	Cave
2020-06-04 00:10:23	26.353	Cave
2020-06-04 02:10:23	26.353	Cave
2020-06-04 04:10:23	26.378	Cave
2020-06-04 06:10:23	26.378	Cave
2020-06-04 08:10:23	26.378	Cave
2020-06-04 10:10:23	26.402	Cave
2020-06-04 12:10:23	26.378	Cave
2020-06-04 14:10:23	26.378	Cave
2020-06-04 16:10:23	26.402	Cave
2020-06-04 18:10:23	26.402	Cave
2020-06-04 20:10:23	26.402	Cave
2020-06-04 22:10:23	26.378	Cave
2020-06-05 00:10:23	26.378	Cave
2020-06-05 02:10:23	26.378	Cave
2020-06-05 04:10:23	26.378	Cave
2020-06-05 06:10:23	26.378	Cave
2020-06-05 08:10:23	26.353	Cave
2020-06-05 10:10:23	26.329	Cave
2020-06-05 12:10:23	26.329	Cave
2020-06-05 14:10:23	26.353	Cave
2020-06-05 16:10:23	26.353	Cave
2020-06-05 18:10:23	26.353	Cave
2020-06-05 20:10:23	26.353	Cave
2020-06-05 22:10:23	26.378	Cave
2020-06-06 00:10:23	26.378	Cave
2020-06-06 02:10:23	26.378	Cave
2020-06-06 04:10:23	26.378	Cave
2020-06-06 06:10:23	26.378	Cave
2020-06-06 08:10:23	26.353	Cave
2020-06-06 10:10:23	26.353	Cave
2020-06-06 12:10:23	26.28	Cave
2020-06-06 14:10:23	26.28	Cave
2020-06-06 16:10:23	26.28	Cave
2020-06-06 18:10:23	26.28	Cave
2020-06-06 20:10:23	26.207	Cave
2020-06-06 22:10:23	26.158	Cave
2020-06-07 00:10:23	26.158	Cave
2020-06-07 02:10:23	26.182	Cave
2020-06-07 04:10:23	26.182	Cave
2020-06-07 06:10:23	26.182	Cave
2020-06-07 08:10:23	26.109	Cave
2020-06-07 10:10:23	26.085	Cave
2020-06-07 12:10:23	25.963	Cave
2020-06-07 14:10:23	25.987	Cave
2020-06-07 16:10:23	26.085	Cave
2020-06-07 18:10:23	26.085	Cave
2020-06-07 20:10:23	26.085	Cave
2020-06-07 22:10:23	26.061	Cave
2020-06-08 00:10:23	26.061	Cave
2020-06-08 02:10:23	26.085	Cave
2020-06-08 04:10:23	26.109	Cave
2020-06-08 06:10:23	26.134	Cave
2020-06-08 08:10:23	26.182	Cave
2020-06-08 10:10:23	26.182	Cave
2020-06-08 12:10:23	26.207	Cave
2020-06-08 14:10:23	26.182	Cave
2020-06-08 16:10:23	26.207	Cave
2020-06-08 18:10:23	26.231	Cave
2020-06-08 20:10:23	26.256	Cave
2020-06-08 22:10:23	26.256	Cave
2020-06-09 00:10:23	26.256	Cave
2020-06-09 02:10:23	26.28	Cave
2020-06-09 04:10:23	26.28	Cave
2020-06-09 06:10:23	26.304	Cave
2020-06-09 08:10:23	26.304	Cave
2020-06-09 10:10:23	26.329	Cave
2020-06-09 12:10:23	26.329	Cave
2020-06-09 14:10:23	26.329	Cave
2020-06-09 16:10:23	26.353	Cave
2020-06-09 18:10:23	26.353	Cave
2020-06-09 20:10:23	26.378	Cave
2020-06-09 22:10:23	26.378	Cave
2020-06-10 00:10:23	26.378	Cave
2020-06-10 02:10:23	26.378	Cave
2020-06-10 04:10:23	26.402	Cave
2020-06-10 06:10:23	26.402	Cave
2020-06-10 08:10:23	26.402	Cave
2020-06-10 10:10:23	26.402	Cave
2020-06-10 12:10:23	26.402	Cave
2020-06-10 14:10:23	26.402	Cave
2020-06-10 16:10:23	26.402	Cave
2020-06-10 18:10:23	26.402	Cave
2020-06-10 20:10:23	26.402	Cave
2020-06-10 22:10:23	26.402	Cave
2020-06-11 00:10:23	26.378	Cave
2020-06-11 02:10:23	26.378	Cave
2020-06-11 04:10:23	26.378	Cave
2020-06-11 06:10:23	26.378	Cave
2020-06-11 08:10:23	26.378	Cave
2020-06-11 10:10:23	26.353	Cave
2020-06-11 12:10:23	26.353	Cave
2020-06-11 14:10:23	26.329	Cave
2020-06-11 16:10:23	26.353	Cave
2020-06-11 18:10:23	26.378	Cave
2020-06-11 20:10:23	26.378	Cave
2020-06-11 22:10:23	26.378	Cave
2020-06-12 00:10:23	26.353	Cave
2020-06-12 02:10:23	26.378	Cave
2020-06-12 04:10:23	26.378	Cave
2020-06-12 06:10:23	26.402	Cave
2020-06-12 08:10:23	26.402	Cave
2020-06-12 10:10:23	26.402	Cave
2020-06-12 12:10:23	26.402	Cave
2020-06-12 14:10:23	26.402	Cave
2020-06-12 16:10:23	26.402	Cave
2020-06-12 18:10:23	26.402	Cave
2020-06-12 20:10:23	26.378	Cave
2020-06-12 22:10:23	26.353	Cave
2020-06-13 00:10:23	26.329	Cave
2020-06-13 02:10:23	26.329	Cave
2020-06-13 04:10:23	26.329	Cave
2020-06-13 06:10:23	26.353	Cave
2020-06-13 08:10:23	26.378	Cave
2020-06-13 10:10:23	26.378	Cave
2020-06-13 12:10:23	26.378	Cave
2020-06-13 14:10:23	26.378	Cave
2020-06-13 16:10:23	26.402	Cave
2020-06-13 18:10:23	26.402	Cave
2020-06-13 20:10:23	26.378	Cave
2020-06-13 22:10:23	26.378	Cave
2020-06-14 00:10:23	26.378	Cave
2020-06-14 02:10:23	26.378	Cave
2020-06-14 04:10:23	26.378	Cave
2020-06-14 06:10:23	26.402	Cave
2020-06-14 08:10:23	26.402	Cave
2020-06-14 10:10:23	26.426	Cave
2020-06-14 12:10:23	26.426	Cave
2020-06-14 14:10:23	26.426	Cave
2020-06-14 16:10:23	26.426	Cave
2020-06-14 18:10:23	26.426	Cave
2020-06-14 20:10:23	26.402	Cave
2020-06-14 22:10:23	26.402	Cave
2020-06-15 00:10:23	26.402	Cave
2020-06-15 02:10:23	26.426	Cave
2020-06-15 04:10:23	26.426	Cave
2020-06-15 06:10:23	26.451	Cave
2020-06-15 08:10:23	26.451	Cave
2020-06-15 10:10:23	26.451	Cave
2020-06-15 12:10:23	26.451	Cave
2020-06-15 14:10:23	26.451	Cave
2020-06-15 16:10:23	26.451	Cave
2020-06-15 18:10:23	26.451	Cave
2020-06-15 20:10:23	26.451	Cave
2020-06-15 22:10:23	26.451	Cave
2020-06-16 00:10:23	26.451	Cave
2020-06-16 02:10:23	26.451	Cave
2020-06-16 04:10:23	26.475	Cave
2020-06-16 06:10:23	26.475	Cave
2020-06-16 08:10:23	26.475	Cave
2020-06-16 10:10:23	26.451	Cave
2020-06-16 12:10:23	26.451	Cave
2020-06-16 14:10:23	26.426	Cave
2020-06-16 16:10:23	26.451	Cave
2020-06-16 18:10:23	26.451	Cave
2020-06-16 20:10:23	26.451	Cave
2020-06-16 22:10:23	26.426	Cave
2020-06-17 00:10:23	26.426	Cave
2020-06-17 02:10:23	26.426	Cave
2020-06-17 04:10:23	26.426	Cave
2020-06-17 06:10:23	26.426	Cave
2020-06-17 08:10:23	26.426	Cave
2020-06-17 10:10:23	26.426	Cave
2020-06-17 12:10:23	26.426	Cave
2020-06-17 14:10:23	26.426	Cave
2020-06-17 16:10:23	26.451	Cave
2020-06-17 18:10:23	26.451	Cave
2020-06-17 20:10:23	26.451	Cave
2020-06-17 22:10:23	26.451	Cave
2020-06-18 00:10:23	26.451	Cave
2020-06-18 02:10:23	26.451	Cave
2020-06-18 04:10:23	26.475	Cave
2020-06-18 06:10:23	26.475	Cave
2020-06-18 08:10:23	26.5	Cave
2020-06-18 10:10:23	26.5	Cave
2020-06-18 12:10:23	26.475	Cave
2020-06-18 14:10:23	26.475	Cave
2020-06-18 16:10:23	26.475	Cave
2020-06-18 18:10:23	26.475	Cave
2020-06-18 20:10:23	26.475	Cave
2020-06-18 22:10:23	26.451	Cave
2020-06-19 00:10:23	26.451	Cave
2020-06-19 02:10:23	26.475	Cave
2020-06-19 04:10:23	26.475	Cave
2020-06-19 06:10:23	26.475	Cave
2020-06-19 08:10:23	26.5	Cave
2020-06-19 10:10:23	26.5	Cave
2020-06-19 12:10:23	26.5	Cave
2020-06-19 14:10:23	26.5	Cave
2020-06-19 16:10:23	26.5	Cave
2020-06-19 18:10:23	26.5	Cave
2020-06-19 20:10:23	26.5	Cave
2020-06-19 22:10:23	26.5	Cave
2020-06-20 00:10:23	26.5	Cave
2020-06-20 02:10:23	26.5	Cave
2020-06-20 04:10:23	26.5	Cave
2020-06-20 06:10:23	26.5	Cave
2020-06-20 08:10:23	26.5	Cave
2020-06-20 10:10:23	26.5	Cave
2020-06-20 12:10:23	26.5	Cave
2020-06-20 14:10:23	26.5	Cave
2020-06-20 16:10:23	26.5	Cave
2020-06-20 18:10:23	26.5	Cave
2020-06-20 20:10:23	26.5	Cave
2020-06-20 22:10:23	26.475	Cave
2020-06-21 00:10:23	26.475	Cave
2020-06-21 02:10:23	26.475	Cave
2020-06-21 04:10:23	26.475	Cave
2020-06-21 06:10:23	26.5	Cave
2020-06-21 08:10:23	26.5	Cave
2020-06-21 10:10:23	26.5	Cave
2020-06-21 12:10:23	26.5	Cave
2020-06-21 14:10:23	26.5	Cave
2020-06-21 16:10:23	26.524	Cave
2020-06-21 18:10:23	26.524	Cave
2020-06-21 20:10:23	26.524	Cave
2020-06-21 22:10:23	26.5	Cave
2020-06-22 00:10:23	26.5	Cave
2020-06-22 02:10:23	26.5	Cave
2020-06-22 04:10:23	26.5	Cave
2020-06-22 06:10:23	26.524	Cave
2020-06-22 08:10:23	26.524	Cave
2020-06-22 10:10:23	26.524	Cave
2020-06-22 12:10:23	26.524	Cave
2020-06-22 14:10:23	26.524	Cave
2020-06-22 16:10:23	26.524	Cave
2020-06-22 18:10:23	26.524	Cave
2020-06-22 20:10:23	26.524	Cave
2020-06-22 22:10:23	26.524	Cave
2020-06-23 00:10:23	26.524	Cave
2020-06-23 02:10:23	26.524	Cave
2020-06-23 04:10:23	26.524	Cave
2020-06-23 06:10:23	26.524	Cave
2020-06-23 08:10:23	26.549	Cave
2020-06-23 10:10:23	26.549	Cave
2020-06-23 12:10:23	26.549	Cave
2020-06-23 14:10:23	26.524	Cave
2020-06-23 16:10:23	26.549	Cave
2020-06-23 18:10:23	26.549	Cave
2020-06-23 20:10:23	26.549	Cave
2020-06-23 22:10:23	26.549	Cave
2020-06-24 00:10:23	26.549	Cave
2020-06-24 02:10:23	26.549	Cave
2020-06-24 04:10:23	26.549	Cave
2020-06-24 06:10:23	26.549	Cave
2020-06-24 08:10:23	26.573	Cave
2020-06-24 10:10:23	26.573	Cave
2020-06-24 12:10:23	26.549	Cave
2020-06-24 14:10:23	26.549	Cave
2020-06-24 16:10:23	26.549	Cave
2020-06-24 18:10:23	26.549	Cave
2020-06-24 20:10:23	26.549	Cave
2020-06-24 22:10:23	26.549	Cave
2020-06-25 00:10:23	26.549	Cave
2020-06-25 02:10:23	26.549	Cave
2020-06-25 04:10:23	26.549	Cave
2020-06-25 06:10:23	26.549	Cave
2020-06-25 08:10:23	26.549	Cave
2020-06-25 10:10:23	26.573	Cave
2020-06-25 12:10:23	26.573	Cave
2020-06-25 14:10:23	26.573	Cave
2020-06-25 16:10:23	26.573	Cave
2020-06-25 18:10:23	26.573	Cave
2020-06-25 20:10:23	26.573	Cave
2020-06-25 22:10:23	26.549	Cave
2020-06-26 00:10:23	26.549	Cave
2020-06-26 02:10:23	26.549	Cave
2020-06-26 04:10:23	26.549	Cave
2020-06-26 06:10:23	26.573	Cave
2020-06-26 08:10:23	26.573	Cave
2020-06-26 10:10:23	26.573	Cave
2020-06-26 12:10:23	26.573	Cave
2020-06-26 14:10:23	26.573	Cave
2020-06-26 16:10:23	26.573	Cave
2020-06-26 18:10:23	26.573	Cave
2020-06-26 20:10:23	26.573	Cave
2020-06-26 22:10:23	26.573	Cave
2020-06-27 00:10:23	26.573	Cave
2020-06-27 02:10:23	26.573	Cave
2020-06-27 04:10:23	26.573	Cave
2020-06-27 06:10:23	26.549	Cave
2020-06-27 08:10:23	26.549	Cave
2020-06-27 10:10:23	26.549	Cave
2020-06-27 12:10:23	26.524	Cave
2020-06-27 14:10:23	26.549	Cave
2020-06-27 16:10:23	26.549	Cave
2020-06-27 18:10:23	26.549	Cave
2020-06-27 20:10:23	26.549	Cave
2020-06-27 22:10:23	26.524	Cave
2020-06-28 00:10:23	26.524	Cave
2020-06-28 02:10:23	26.524	Cave
2020-06-28 04:10:23	26.549	Cave
2020-06-28 06:10:23	26.549	Cave
2020-06-28 08:10:23	26.549	Cave
2020-06-28 10:10:23	26.549	Cave
2020-06-28 12:10:23	26.549	Cave
2020-06-28 14:10:23	26.573	Cave
2020-06-28 16:10:23	26.573	Cave
2020-06-28 18:10:23	26.549	Cave
2020-06-28 20:10:23	26.549	Cave
2020-06-28 22:10:23	26.549	Cave
2020-06-29 00:10:23	26.524	Cave
2020-06-29 02:10:23	26.524	Cave
2020-06-29 04:10:23	26.549	Cave
2020-06-29 06:10:23	26.549	Cave
2020-06-29 08:10:23	26.549	Cave
2020-06-29 10:10:23	26.549	Cave
2020-06-29 12:10:23	26.524	Cave
2020-06-29 14:10:23	26.524	Cave
2020-06-29 16:10:23	26.549	Cave
2020-06-29 18:10:23	26.549	Cave
2020-06-29 20:10:23	26.524	Cave
2020-06-29 22:10:23	26.524	Cave
2020-06-30 00:10:23	26.524	Cave
2020-06-30 02:10:23	26.549	Cave
2020-06-30 04:10:23	26.549	Cave
2020-06-30 06:10:23	26.573	Cave
2020-06-30 08:10:23	26.549	Cave
2020-06-30 10:10:23	26.549	Cave
2020-06-30 12:10:23	26.549	Cave
2020-06-30 14:10:23	26.549	Cave
2020-06-30 16:10:23	26.524	Cave
2020-06-30 18:10:23	26.524	Cave
2020-06-30 20:10:23	26.451	Cave
2020-06-30 22:10:23	26.475	Cave
2020-07-01 00:10:23	26.5	Cave
2020-07-01 02:10:23	26.5	Cave
2020-07-01 04:10:23	26.5	Cave
2020-07-01 06:10:23	26.5	Cave
2020-07-01 08:10:23	26.524	Cave
2020-07-01 10:10:23	26.524	Cave
2020-07-01 12:10:23	26.524	Cave
2020-07-01 14:10:23	26.5	Cave
2020-07-01 16:10:23	26.5	Cave
2020-07-01 18:10:23	26.5	Cave
2020-07-01 20:10:23	26.5	Cave
2020-07-01 22:10:23	26.524	Cave
2020-07-02 00:10:23	26.524	Cave
2020-07-02 02:10:23	26.524	Cave
2020-07-02 04:10:23	26.524	Cave
2020-07-02 06:10:23	26.524	Cave
2020-07-02 08:10:23	26.524	Cave
2020-07-02 10:10:23	26.524	Cave
2020-07-02 12:10:23	26.524	Cave
2020-07-02 14:10:23	26.524	Cave
2020-07-02 16:10:23	26.524	Cave
2020-07-02 18:10:23	26.524	Cave
2020-07-02 20:10:23	26.524	Cave
2020-07-02 22:10:23	26.524	Cave
2020-07-03 00:10:23	26.524	Cave
2020-07-03 02:10:23	26.524	Cave
2020-07-03 04:10:23	26.524	Cave
2020-07-03 06:10:23	26.524	Cave
2020-07-03 08:10:23	26.549	Cave
2020-07-03 10:10:23	26.524	Cave
2020-07-03 12:10:23	26.524	Cave
2020-07-03 14:10:23	26.524	Cave
2020-07-03 16:10:23	26.524	Cave
2020-07-03 18:10:23	26.549	Cave
2020-07-03 20:10:23	26.549	Cave
2020-07-03 22:10:23	26.524	Cave
2020-07-04 00:10:23	26.524	Cave
2020-07-04 02:10:23	26.524	Cave
2020-07-04 04:10:23	26.524	Cave
2020-07-04 06:10:23	26.524	Cave
2020-07-04 08:10:23	26.524	Cave
2020-07-04 10:10:23	26.549	Cave
2020-07-04 12:10:23	26.549	Cave
2020-07-04 14:10:23	26.549	Cave
2020-07-04 16:10:23	26.549	Cave
2020-07-04 18:10:23	26.549	Cave
2020-07-04 20:10:23	26.549	Cave
2020-07-04 22:10:23	26.549	Cave
2020-07-05 00:10:23	26.549	Cave
2020-07-05 02:10:23	26.549	Cave
2020-07-05 04:10:23	26.573	Cave
2020-07-05 06:10:23	26.573	Cave
2020-07-05 08:10:23	26.573	Cave
2020-07-05 10:10:23	26.573	Cave
2020-07-05 12:10:23	26.573	Cave
2020-07-05 14:10:23	26.573	Cave
2020-07-05 16:10:23	26.573	Cave
2020-07-05 18:10:23	26.573	Cave
2020-07-05 20:10:23	26.573	Cave
2020-07-05 22:10:23	26.549	Cave
2020-07-06 00:10:23	26.549	Cave
2020-07-06 02:10:23	26.549	Cave
2020-07-06 04:10:23	26.549	Cave
2020-07-06 06:10:23	26.549	Cave
2020-07-06 08:10:23	26.549	Cave
2020-07-06 10:10:23	26.549	Cave
2020-07-06 12:10:23	26.573	Cave
2020-07-06 14:10:23	26.573	Cave
2020-07-06 16:10:23	26.573	Cave
2020-07-06 18:10:23	26.573	Cave
2020-07-06 20:10:23	26.573	Cave
2020-07-06 22:10:23	26.549	Cave
2020-07-07 00:10:23	26.549	Cave
2020-07-07 02:10:23	26.549	Cave
2020-07-07 04:10:23	26.549	Cave
2020-07-07 06:10:23	26.524	Cave
2020-07-07 08:10:23	26.524	Cave
2020-07-07 10:10:23	26.524	Cave
2020-07-07 12:10:23	26.524	Cave
2020-07-07 14:10:23	26.5	Cave
2020-07-07 16:10:23	26.5	Cave
2020-07-07 18:10:23	26.524	Cave
2020-07-07 20:10:23	26.524	Cave
2020-07-07 22:10:23	26.524	Cave
2020-07-08 00:10:23	26.524	Cave
2020-07-08 02:10:23	26.524	Cave
2020-07-08 04:10:23	26.549	Cave
2020-07-08 06:10:23	26.524	Cave
2020-07-08 08:10:23	26.524	Cave
2020-07-08 10:10:23	26.524	Cave
2020-07-08 12:10:23	26.524	Cave
2020-07-08 14:10:23	26.5	Cave
2020-07-08 16:10:23	26.5	Cave
2020-07-08 18:10:23	26.5	Cave
2020-07-08 20:10:23	26.5	Cave
2020-07-08 22:10:23	26.5	Cave
2020-07-09 00:10:23	26.5	Cave
2020-07-09 02:10:23	26.5	Cave
2020-07-09 04:10:23	26.5	Cave
2020-07-09 06:10:23	26.5	Cave
2020-07-09 08:10:23	26.5	Cave
2020-07-09 10:10:23	26.475	Cave
2020-07-09 12:10:23	26.451	Cave
2020-07-09 14:10:23	26.451	Cave
2020-07-09 16:10:23	26.451	Cave
2020-07-09 18:10:23	26.451	Cave
2020-07-09 20:10:23	26.451	Cave
2020-07-09 22:10:23	26.475	Cave
2020-07-10 00:10:23	26.475	Cave
2020-07-10 02:10:23	26.475	Cave
2020-07-10 04:10:23	26.5	Cave
2020-07-10 06:10:23	26.5	Cave
2020-07-10 08:10:23	26.5	Cave
2020-07-10 10:10:23	26.426	Cave
2020-07-10 12:10:23	26.378	Cave
[truncated: 6,739 more rows]

## Sheet: Vampirjeva
Supplementary Materials
Table S6: Raw data from the Vampirjeva Cave and respective surface in Slovenia.
Date	Temperature (℃)	Location
2019-11-01 16:46:57	10.932	Cave
2019-11-01 18:46:57	10.932	Cave
2019-11-01 20:46:57	10.907	Cave
2019-11-01 22:46:57	10.907	Cave
2019-11-02 00:46:57	10.907	Cave
2019-11-02 02:46:57	10.907	Cave
2019-11-02 04:46:57	10.883	Cave
2019-11-02 06:46:57	10.883	Cave
2019-11-02 08:46:57	10.883	Cave
2019-11-02 10:46:57	10.883	Cave
2019-11-02 12:46:57	10.883	Cave
2019-11-02 14:46:57	10.883	Cave
2019-11-02 16:46:57	10.883	Cave
2019-11-02 18:46:57	10.883	Cave
2019-11-02 20:46:57	10.883	Cave
2019-11-02 22:46:57	10.883	Cave
2019-11-03 00:46:57	10.883	Cave
2019-11-03 02:46:57	10.883	Cave
2019-11-03 04:46:57	10.883	Cave
2019-11-03 06:46:57	10.883	Cave
2019-11-03 08:46:57	10.883	Cave
2019-11-03 10:46:57	10.883	Cave
2019-11-03 12:46:57	10.883	Cave
2019-11-03 14:46:57	10.907	Cave
2019-11-03 16:46:57	10.932	Cave
2019-11-03 18:46:57	10.932	Cave
2019-11-03 20:46:57	10.956	Cave
2019-11-03 22:46:57	10.956	Cave
2019-11-04 00:46:57	10.956	Cave
2019-11-04 02:46:57	10.98	Cave
2019-11-04 04:46:57	11.005	Cave
2019-11-04 06:46:57	11.005	Cave
2019-11-04 08:46:57	11.005	Cave
2019-11-04 10:46:57	11.005	Cave
2019-11-04 12:46:57	11.005	Cave
2019-11-04 14:46:57	11.005	Cave
2019-11-04 16:46:57	11.005	Cave
2019-11-04 18:46:57	11.005	Cave
2019-11-04 20:46:57	11.005	Cave
2019-11-04 22:46:57	11.005	Cave
2019-11-05 00:46:57	11.005	Cave
2019-11-05 02:46:57	11.005	Cave
2019-11-05 04:46:57	11.029	Cave
2019-11-05 06:46:57	11.005	Cave
2019-11-05 08:46:57	11.029	Cave
2019-11-05 10:46:57	11.053	Cave
2019-11-05 12:46:57	11.078	Cave
2019-11-05 14:46:57	11.078	Cave
2019-11-05 16:46:57	11.078	Cave
2019-11-05 18:46:57	11.078	Cave
2019-11-05 20:46:57	11.078	Cave
2019-11-05 22:46:57	11.078	Cave
2019-11-06 00:46:57	11.078	Cave
2019-11-06 02:46:57	11.078	Cave
2019-11-06 04:46:57	11.078	Cave
2019-11-06 06:46:57	11.078	Cave
2019-11-06 08:46:57	11.102	Cave
2019-11-06 10:46:57	11.102	Cave
2019-11-06 12:46:57	11.102	Cave
2019-11-06 14:46:57	11.102	Cave
2019-11-06 16:46:57	11.102	Cave
2019-11-06 18:46:57	11.102	Cave
2019-11-06 20:46:57	11.127	Cave
2019-11-06 22:46:57	11.127	Cave
2019-11-07 00:46:57	11.127	Cave
2019-11-07 02:46:57	11.127	Cave
2019-11-07 04:46:57	11.127	Cave
2019-11-07 06:46:57	11.151	Cave
2019-11-07 08:46:57	11.151	Cave
2019-11-07 10:46:57	11.151	Cave
2019-11-07 12:46:57	11.151	Cave
2019-11-07 14:46:57	11.151	Cave
2019-11-07 16:46:57	11.151	Cave
2019-11-07 18:46:57	11.151	Cave
2019-11-07 20:46:57	11.151	Cave
2019-11-07 22:46:57	11.151	Cave
2019-11-08 00:46:57	11.151	Cave
2019-11-08 02:46:57	11.151	Cave
2019-11-08 04:46:57	11.151	Cave
2019-11-08 06:46:57	11.151	Cave
2019-11-08 08:46:57	11.175	Cave
2019-11-08 10:46:57	11.175	Cave
2019-11-08 12:46:57	11.175	Cave
2019-11-08 14:46:57	11.175	Cave
2019-11-08 16:46:57	11.175	Cave
2019-11-08 18:46:57	11.175	Cave
2019-11-08 20:46:57	11.2	Cave
2019-11-08 22:46:57	11.175	Cave
2019-11-09 00:46:57	11.175	Cave
2019-11-09 02:46:57	11.175	Cave
2019-11-09 04:46:57	11.175	Cave
2019-11-09 06:46:57	11.2	Cave
2019-11-09 08:46:57	11.2	Cave
2019-11-09 10:46:57	11.2	Cave
2019-11-09 12:46:57	11.2	Cave
2019-11-09 14:46:57	11.2	Cave
2019-11-09 16:46:57	11.2	Cave
2019-11-09 18:46:57	11.224	Cave
2019-11-09 20:46:57	11.224	Cave
2019-11-09 22:46:57	11.224	Cave
2019-11-10 00:46:57	11.224	Cave
2019-11-10 02:46:57	11.224	Cave
2019-11-10 04:46:57	11.224	Cave
2019-11-10 06:46:57	11.224	Cave
2019-11-10 08:46:57	11.224	Cave
2019-11-10 10:46:57	11.224	Cave
2019-11-10 12:46:57	11.224	Cave
2019-11-10 14:46:57	11.224	Cave
2019-11-10 16:46:57	11.224	Cave
2019-11-10 18:46:57	11.224	Cave
2019-11-10 20:46:57	11.224	Cave
2019-11-10 22:46:57	11.224	Cave
2019-11-11 00:46:57	11.224	Cave
2019-11-11 02:46:57	11.224	Cave
2019-11-11 04:46:57	11.224	Cave
2019-11-11 06:46:57	11.224	Cave
2019-11-11 08:46:57	11.224	Cave
2019-11-11 10:46:57	11.224	Cave
2019-11-11 12:46:57	11.224	Cave
2019-11-11 14:46:57	11.224	Cave
2019-11-11 16:46:57	11.224	Cave
2019-11-11 18:46:57	11.224	Cave
2019-11-11 20:46:57	11.2	Cave
2019-11-11 22:46:57	11.224	Cave
2019-11-12 00:46:57	11.2	Cave
2019-11-12 02:46:57	11.2	Cave
2019-11-12 04:46:57	11.2	Cave
2019-11-12 06:46:57	11.2	Cave
2019-11-12 08:46:57	11.2	Cave
2019-11-12 10:46:57	11.2	Cave
2019-11-12 12:46:57	11.2	Cave
2019-11-12 14:46:57	11.2	Cave
2019-11-12 16:46:57	11.2	Cave
2019-11-12 18:46:57	11.2	Cave
2019-11-12 20:46:57	11.2	Cave
2019-11-12 22:46:57	11.2	Cave
2019-11-13 00:46:57	11.2	Cave
2019-11-13 02:46:57	11.2	Cave
2019-11-13 04:46:57	11.224	Cave
2019-11-13 06:46:57	11.224	Cave
2019-11-13 08:46:57	11.224	Cave
2019-11-13 10:46:57	11.224	Cave
2019-11-13 12:46:57	11.224	Cave
2019-11-13 14:46:57	11.224	Cave
2019-11-13 16:46:57	11.248	Cave
2019-11-13 18:46:57	11.248	Cave
2019-11-13 20:46:57	11.248	Cave
2019-11-13 22:46:57	11.248	Cave
2019-11-14 00:46:57	11.248	Cave
2019-11-14 02:46:57	11.248	Cave
2019-11-14 04:46:57	11.273	Cave
2019-11-14 06:46:57	11.273	Cave
2019-11-14 08:46:57	11.273	Cave
2019-11-14 10:46:57	11.248	Cave
2019-11-14 12:46:57	11.273	Cave
2019-11-14 14:46:57	11.248	Cave
2019-11-14 16:46:57	11.248	Cave
2019-11-14 18:46:57	11.273	Cave
2019-11-14 20:46:57	11.248	Cave
2019-11-14 22:46:57	11.273	Cave
2019-11-15 00:46:57	11.273	Cave
2019-11-15 02:46:57	11.273	Cave
2019-11-15 04:46:57	11.273	Cave
2019-11-15 06:46:57	11.273	Cave
2019-11-15 08:46:57	11.248	Cave
2019-11-15 10:46:57	11.248	Cave
2019-11-15 12:46:57	11.248	Cave
2019-11-15 14:46:57	11.248	Cave
2019-11-15 16:46:57	11.248	Cave
2019-11-15 18:46:57	11.273	Cave
2019-11-15 20:46:57	11.273	Cave
2019-11-15 22:46:57	11.248	Cave
2019-11-16 00:46:57	11.248	Cave
2019-11-16 02:46:57	11.248	Cave
2019-11-16 04:46:57	11.273	Cave
2019-11-16 06:46:57	11.273	Cave
2019-11-16 08:46:57	11.273	Cave
2019-11-16 10:46:57	11.273	Cave
2019-11-16 12:46:57	11.297	Cave
2019-11-16 14:46:57	11.297	Cave
2019-11-16 16:46:57	11.297	Cave
2019-11-16 18:46:57	11.297	Cave
2019-11-16 20:46:57	11.297	Cave
2019-11-16 22:46:57	11.297	Cave
2019-11-17 00:46:57	11.297	Cave
2019-11-17 02:46:57	11.297	Cave
2019-11-17 04:46:57	11.297	Cave
2019-11-17 06:46:57	11.297	Cave
2019-11-17 08:46:57	11.297	Cave
2019-11-17 10:46:57	11.297	Cave
2019-11-17 12:46:57	11.297	Cave
2019-11-17 14:46:57	11.297	Cave
2019-11-17 16:46:57	11.297	Cave
2019-11-17 18:46:57	11.297	Cave
2019-11-17 20:46:57	11.321	Cave
2019-11-17 22:46:57	11.321	Cave
2019-11-18 00:46:57	11.321	Cave
2019-11-18 02:46:57	11.321	Cave
2019-11-18 04:46:57	11.321	Cave
2019-11-18 06:46:57	11.321	Cave
2019-11-18 08:46:57	11.321	Cave
2019-11-18 10:46:57	11.346	Cave
2019-11-18 12:46:57	11.346	Cave
2019-11-18 14:46:57	11.346	Cave
2019-11-18 16:46:57	11.346	Cave
2019-11-18 18:46:57	11.346	Cave
2019-11-18 20:46:57	11.346	Cave
2019-11-18 22:46:57	11.346	Cave
2019-11-19 00:46:57	11.346	Cave
2019-11-19 02:46:57	11.346	Cave
2019-11-19 04:46:57	11.346	Cave
2019-11-19 06:46:57	11.346	Cave
2019-11-19 08:46:57	11.346	Cave
2019-11-19 10:46:57	11.346	Cave
2019-11-19 12:46:57	11.346	Cave
2019-11-19 14:46:57	11.346	Cave
2019-11-19 16:46:57	11.37	Cave
2019-11-19 18:46:57	11.37	Cave
2019-11-19 20:46:57	11.37	Cave
2019-11-19 22:46:57	11.37	Cave
2019-11-20 00:46:57	11.37	Cave
2019-11-20 02:46:57	11.37	Cave
2019-11-20 04:46:57	11.37	Cave
2019-11-20 06:46:57	11.37	Cave
2019-11-20 08:46:57	11.37	Cave
2019-11-20 10:46:57	11.37	Cave
2019-11-20 12:46:57	11.37	Cave
2019-11-20 14:46:57	11.37	Cave
2019-11-20 16:46:57	11.37	Cave
2019-11-20 18:46:57	11.37	Cave
2019-11-20 20:46:57	11.37	Cave
2019-11-20 22:46:57	11.37	Cave
2019-11-21 00:46:57	11.394	Cave
2019-11-21 02:46:57	11.394	Cave
2019-11-21 04:46:57	11.394	Cave
2019-11-21 06:46:57	11.394	Cave
2019-11-21 08:46:57	11.394	Cave
2019-11-21 10:46:57	11.394	Cave
2019-11-21 12:46:57	11.394	Cave
2019-11-21 14:46:57	11.394	Cave
2019-11-21 16:46:57	11.394	Cave
2019-11-21 18:46:57	11.394	Cave
2019-11-21 20:46:57	11.394	Cave
2019-11-21 22:46:57	11.394	Cave
2019-11-22 00:46:57	11.394	Cave
2019-11-22 02:46:57	11.394	Cave
2019-11-22 04:46:57	11.394	Cave
2019-11-22 06:46:57	11.394	Cave
2019-11-22 08:46:57	11.394	Cave
2019-11-22 10:46:57	11.394	Cave
2019-11-22 12:46:57	11.394	Cave
2019-11-22 14:46:57	11.394	Cave
2019-11-22 16:46:57	11.394	Cave
2019-11-22 18:46:57	11.394	Cave
2019-11-22 20:46:57	11.394	Cave
2019-11-22 22:46:57	11.394	Cave
2019-11-23 00:46:57	11.394	Cave
2019-11-23 02:46:57	11.394	Cave
2019-11-23 04:46:57	11.394	Cave
2019-11-23 06:46:57	11.419	Cave
2019-11-23 08:46:57	11.394	Cave
2019-11-23 10:46:57	11.394	Cave
2019-11-23 12:46:57	11.394	Cave
2019-11-23 14:46:57	11.394	Cave
2019-11-23 16:46:57	11.394	Cave
2019-11-23 18:46:57	11.394	Cave
2019-11-23 20:46:57	11.394	Cave
2019-11-23 22:46:57	11.394	Cave
2019-11-24 00:46:57	11.394	Cave
2019-11-24 02:46:57	11.394	Cave
2019-11-24 04:46:57	11.394	Cave
2019-11-24 06:46:57	11.394	Cave
2019-11-24 08:46:57	11.394	Cave
2019-11-24 10:46:57	11.394	Cave
2019-11-24 12:46:57	11.394	Cave
2019-11-24 14:46:57	11.394	Cave
2019-11-24 16:46:57	11.394	Cave
2019-11-24 18:46:57	11.394	Cave
2019-11-24 20:46:57	11.394	Cave
2019-11-24 22:46:57	11.394	Cave
2019-11-25 00:46:57	11.394	Cave
2019-11-25 02:46:57	11.394	Cave
2019-11-25 04:46:57	11.394	Cave
2019-11-25 06:46:57	11.394	Cave
2019-11-25 08:46:57	11.394	Cave
2019-11-25 10:46:57	11.394	Cave
2019-11-25 12:46:57	11.394	Cave
2019-11-25 14:46:57	11.394	Cave
2019-11-25 16:46:57	11.394	Cave
2019-11-25 18:46:57	11.394	Cave
2019-11-25 20:46:57	11.394	Cave
2019-11-25 22:46:57	11.419	Cave
2019-11-26 00:46:57	11.419	Cave
2019-11-26 02:46:57	11.419	Cave
2019-11-26 04:46:57	11.419	Cave
2019-11-26 06:46:57	11.419	Cave
2019-11-26 08:46:57	11.419	Cave
2019-11-26 10:46:57	11.419	Cave
2019-11-26 12:46:57	11.419	Cave
2019-11-26 14:46:57	11.419	Cave
2019-11-26 16:46:57	11.419	Cave
2019-11-26 18:46:57	11.419	Cave
2019-11-26 20:46:57	11.419	Cave
2019-11-26 22:46:57	11.394	Cave
2019-11-27 00:46:57	11.394	Cave
2019-11-27 02:46:57	11.394	Cave
2019-11-27 04:46:57	11.394	Cave
2019-11-27 06:46:57	11.394	Cave
2019-11-27 08:46:57	11.394	Cave
2019-11-27 10:46:57	11.394	Cave
2019-11-27 12:46:57	11.394	Cave
2019-11-27 14:46:57	11.394	Cave
2019-11-27 16:46:57	11.394	Cave
2019-11-27 18:46:57	11.394	Cave
2019-11-27 20:46:57	11.394	Cave
2019-11-27 22:46:57	11.394	Cave
2019-11-28 00:46:57	11.394	Cave
2019-11-28 02:46:57	11.394	Cave
2019-11-28 04:46:57	11.394	Cave
2019-11-28 06:46:57	11.394	Cave
2019-11-28 08:46:57	11.394	Cave
2019-11-28 10:46:57	11.394	Cave
2019-11-28 12:46:57	11.394	Cave
2019-11-28 14:46:57	11.394	Cave
2019-11-28 16:46:57	11.394	Cave
2019-11-28 18:46:57	11.394	Cave
2019-11-28 20:46:57	11.394	Cave
2019-11-28 22:46:57	11.394	Cave
2019-11-29 00:46:57	11.394	Cave
2019-11-29 02:46:57	11.394	Cave
2019-11-29 04:46:57	11.394	Cave
2019-11-29 06:46:57	11.419	Cave
2019-11-29 08:46:57	11.419	Cave
2019-11-29 10:46:57	11.419	Cave
2019-11-29 12:46:57	11.419	Cave
2019-11-29 14:46:57	11.394	Cave
2019-11-29 16:46:57	11.394	Cave
2019-11-29 18:46:57	11.394	Cave
2019-11-29 20:46:57	11.419	Cave
2019-11-29 22:46:57	11.394	Cave
2019-11-30 00:46:57	11.394	Cave
2019-11-30 02:46:57	11.394	Cave
2019-11-30 04:46:57	11.394	Cave
2019-11-30 06:46:57	11.394	Cave
2019-11-30 08:46:57	11.394	Cave
2019-11-30 10:46:57	11.394	Cave
2019-11-30 12:46:57	11.394	Cave
2019-11-30 14:46:57	11.394	Cave
2019-11-30 16:46:57	11.394	Cave
2019-11-30 18:46:57	11.394	Cave
2019-11-30 20:46:57	11.37	Cave
2019-11-30 22:46:57	11.37	Cave
2019-12-01 00:46:57	11.37	Cave
2019-12-01 02:46:57	11.37	Cave
2019-12-01 04:46:57	11.37	Cave
2019-12-01 06:46:57	11.37	Cave
2019-12-01 08:46:57	11.37	Cave
2019-12-01 10:46:57	11.37	Cave
2019-12-01 12:46:57	11.37	Cave
2019-12-01 14:46:57	11.346	Cave
2019-12-01 16:46:57	11.346	Cave
2019-12-01 18:46:57	11.346	Cave
2019-12-01 20:46:57	11.346	Cave
2019-12-01 22:46:57	11.346	Cave
2019-12-02 00:46:57	11.346	Cave
2019-12-02 02:46:57	11.346	Cave
2019-12-02 04:46:57	11.346	Cave
2019-12-02 06:46:57	11.321	Cave
2019-12-02 08:46:57	11.321	Cave
2019-12-02 10:46:57	11.321	Cave
2019-12-02 12:46:57	11.346	Cave
2019-12-02 14:46:57	11.346	Cave
2019-12-02 16:46:57	11.346	Cave
2019-12-02 18:46:57	11.346	Cave
2019-12-02 20:46:57	11.346	Cave
2019-12-02 22:46:57	11.346	Cave
2019-12-03 00:46:57	11.346	Cave
2019-12-03 02:46:57	11.346	Cave
2019-12-03 04:46:57	11.346	Cave
2019-12-03 06:46:57	11.346	Cave
2019-12-03 08:46:57	11.321	Cave
2019-12-03 10:46:57	11.321	Cave
2019-12-03 12:46:57	11.321	Cave
2019-12-03 14:46:57	11.321	Cave
2019-12-03 16:46:57	11.321	Cave
2019-12-03 18:46:57	11.321	Cave
2019-12-03 20:46:57	11.321	Cave
2019-12-03 22:46:57	11.321	Cave
2019-12-04 00:46:57	11.297	Cave
2019-12-04 02:46:57	11.297	Cave
2019-12-04 04:46:57	11.273	Cave
2019-12-04 06:46:57	11.273	Cave
2019-12-04 08:46:57	11.273	Cave
2019-12-04 10:46:57	11.248	Cave
2019-12-04 12:46:57	11.248	Cave
2019-12-04 14:46:57	11.224	Cave
2019-12-04 16:46:57	11.224	Cave
2019-12-04 18:46:57	11.224	Cave
2019-12-04 20:46:57	11.224	Cave
2019-12-04 22:46:57	11.2	Cave
2019-12-05 00:46:57	11.2	Cave
2019-12-05 02:46:57	11.175	Cave
2019-12-05 04:46:57	11.175	Cave
2019-12-05 06:46:57	11.151	Cave
2019-12-05 08:46:57	11.151	Cave
2019-12-05 10:46:57	11.127	Cave
2019-12-05 12:46:57	11.127	Cave
2019-12-05 14:46:57	11.102	Cave
2019-12-05 16:46:57	11.102	Cave
2019-12-05 18:46:57	11.102	Cave
2019-12-05 20:46:57	11.078	Cave
2019-12-05 22:46:57	11.078	Cave
2019-12-06 00:46:57	11.078	Cave
2019-12-06 02:46:57	11.078	Cave
2019-12-06 04:46:57	11.053	Cave
2019-12-06 06:46:57	11.053	Cave
2019-12-06 08:46:57	11.053	Cave
2019-12-06 10:46:57	11.029	Cave
2019-12-06 12:46:57	11.029	Cave
2019-12-06 14:46:57	11.029	Cave
2019-12-06 16:46:57	11.029	Cave
2019-12-06 18:46:57	11.029	Cave
2019-12-06 20:46:57	11.029	Cave
2019-12-06 22:46:57	11.029	Cave
2019-12-07 00:46:57	11.005	Cave
2019-12-07 02:46:57	11.005	Cave
2019-12-07 04:46:57	11.005	Cave
2019-12-07 06:46:57	11.005	Cave
2019-12-07 08:46:57	10.98	Cave
2019-12-07 10:46:57	10.98	Cave
2019-12-07 12:46:57	10.98	Cave
2019-12-07 14:46:57	10.98	Cave
2019-12-07 16:46:57	10.98	Cave
2019-12-07 18:46:57	10.98	Cave
2019-12-07 20:46:57	10.98	Cave
2019-12-07 22:46:57	10.98	Cave
2019-12-08 00:46:57	10.98	Cave
2019-12-08 02:46:57	10.956	Cave
2019-12-08 04:46:57	10.956	Cave
2019-12-08 06:46:57	10.956	Cave
2019-12-08 08:46:57	10.956	Cave
2019-12-08 10:46:57	10.956	Cave
2019-12-08 12:46:57	10.932	Cave
2019-12-08 14:46:57	10.932	Cave
2019-12-08 16:46:57	10.932	Cave
2019-12-08 18:46:57	10.932	Cave
2019-12-08 20:46:57	10.932	Cave
2019-12-08 22:46:57	10.932	Cave
2019-12-09 00:46:57	10.932	Cave
2019-12-09 02:46:57	10.907	Cave
2019-12-09 04:46:57	10.907	Cave
2019-12-09 06:46:57	10.907	Cave
2019-12-09 08:46:57	10.907	Cave
2019-12-09 10:46:57	10.907	Cave
2019-12-09 12:46:57	10.907	Cave
2019-12-09 14:46:57	10.907	Cave
2019-12-09 16:46:57	10.907	Cave
2019-12-09 18:46:57	10.907	Cave
2019-12-09 20:46:57	10.907	Cave
2019-12-09 22:46:57	10.907	Cave
2019-12-10 00:46:57	10.883	Cave
2019-12-10 02:46:57	10.883	Cave
2019-12-10 04:46:57	10.883	Cave
2019-12-10 06:46:57	10.883	Cave
2019-12-10 08:46:57	10.883	Cave
2019-12-10 10:46:57	10.883	Cave
2019-12-10 12:46:57	10.883	Cave
2019-12-10 14:46:57	10.883	Cave
2019-12-10 16:46:57	10.883	Cave
2019-12-10 18:46:57	10.883	Cave
2019-12-10 20:46:57	10.858	Cave
2019-12-10 22:46:57	10.858	Cave
2019-12-11 00:46:57	10.834	Cave
2019-12-11 02:46:57	10.834	Cave
2019-12-11 04:46:57	10.81	Cave
2019-12-11 06:46:57	10.81	Cave
2019-12-11 08:46:57	10.785	Cave
2019-12-11 10:46:57	10.761	Cave
2019-12-11 12:46:57	10.761	Cave
2019-12-11 14:46:57	10.736	Cave
2019-12-11 16:46:57	10.736	Cave
2019-12-11 18:46:57	10.712	Cave
2019-12-11 20:46:57	10.687	Cave
2019-12-11 22:46:57	10.687	Cave
2019-12-12 00:46:57	10.663	Cave
2019-12-12 02:46:57	10.638	Cave
2019-12-12 04:46:57	10.638	Cave
2019-12-12 06:46:57	10.614	Cave
2019-12-12 08:46:57	10.59	Cave
2019-12-12 10:46:57	10.565	Cave
2019-12-12 12:46:57	10.541	Cave
2019-12-12 14:46:57	10.541	Cave
2019-12-12 16:46:57	10.516	Cave
2019-12-12 18:46:57	10.516	Cave
2019-12-12 20:46:57	10.492	Cave
2019-12-12 22:46:57	10.492	Cave
2019-12-13 00:46:57	10.467	Cave
2019-12-13 02:46:57	10.467	Cave
2019-12-13 04:46:57	10.443	Cave
2019-12-13 06:46:57	10.443	Cave
2019-12-13 08:46:57	10.418	Cave
2019-12-13 10:46:57	10.418	Cave
2019-12-13 12:46:57	10.394	Cave
2019-12-13 14:46:57	10.394	Cave
2019-12-13 16:46:57	10.394	Cave
2019-12-13 18:46:57	10.394	Cave
2019-12-13 20:46:57	10.394	Cave
2019-12-13 22:46:57	10.394	Cave
2019-12-14 00:46:57	10.394	Cave
2019-12-14 02:46:57	10.394	Cave
2019-12-14 04:46:57	10.394	Cave
2019-12-14 06:46:57	10.394	Cave
2019-12-14 08:46:57	10.369	Cave
2019-12-14 10:46:57	10.369	Cave
2019-12-14 12:46:57	10.369	Cave
2019-12-14 14:46:57	10.369	Cave
2019-12-14 16:46:57	10.369	Cave
2019-12-14 18:46:57	10.369	Cave
2019-12-14 20:46:57	10.369	Cave
2019-12-14 22:46:57	10.369	Cave
2019-12-15 00:46:57	10.369	Cave
2019-12-15 02:46:57	10.345	Cave
2019-12-15 04:46:57	10.345	Cave
2019-12-15 06:46:57	10.345	Cave
2019-12-15 08:46:57	10.345	Cave
2019-12-15 10:46:57	10.345	Cave
2019-12-15 12:46:57	10.345	Cave
2019-12-15 14:46:57	10.345	Cave
2019-12-15 16:46:57	10.345	Cave
2019-12-15 18:46:57	10.345	Cave
2019-12-15 20:46:57	10.369	Cave
2019-12-15 22:46:57	10.369	Cave
2019-12-16 00:46:57	10.369	Cave
2019-12-16 02:46:57	10.369	Cave
2019-12-16 04:46:57	10.394	Cave
2019-12-16 06:46:57	10.394	Cave
2019-12-16 08:46:57	10.394	Cave
2019-12-16 10:46:57	10.394	Cave
2019-12-16 12:46:57	10.394	Cave
2019-12-16 14:46:57	10.394	Cave
2019-12-16 16:46:57	10.418	Cave
2019-12-16 18:46:57	10.418	Cave
2019-12-16 20:46:57	10.418	Cave
2019-12-16 22:46:57	10.443	Cave
2019-12-17 00:46:57	10.443	Cave
2019-12-17 02:46:57	10.443	Cave
2019-12-17 04:46:57	10.467	Cave
2019-12-17 06:46:57	10.467	Cave
2019-12-17 08:46:57	10.467	Cave
2019-12-17 10:46:57	10.492	Cave
2019-12-17 12:46:57	10.492	Cave
2019-12-17 14:46:57	10.492	Cave
2019-12-17 16:46:57	10.516	Cave
2019-12-17 18:46:57	10.516	Cave
2019-12-17 20:46:57	10.541	Cave
2019-12-17 22:46:57	10.565	Cave
2019-12-18 00:46:57	10.614	Cave
2019-12-18 02:46:57	10.712	Cave
2019-12-18 04:46:57	10.687	Cave
2019-12-18 06:46:57	10.663	Cave
2019-12-18 08:46:57	10.687	Cave
2019-12-18 10:46:57	10.687	Cave
2019-12-18 12:46:57	10.712	Cave
2019-12-18 14:46:57	10.712	Cave
2019-12-18 16:46:57	10.736	Cave
2019-12-18 18:46:57	10.736	Cave
2019-12-18 20:46:57	10.736	Cave
2019-12-18 22:46:57	10.736	Cave
2019-12-19 00:46:57	10.736	Cave
2019-12-19 02:46:57	10.736	Cave
2019-12-19 04:46:57	10.736	Cave
2019-12-19 06:46:57	10.736	Cave
2019-12-19 08:46:57	10.736	Cave
2019-12-19 10:46:57	10.736	Cave
2019-12-19 12:46:57	10.736	Cave
2019-12-19 14:46:57	10.736	Cave
2019-12-19 16:46:57	10.761	Cave
2019-12-19 18:46:57	10.761	Cave
2019-12-19 20:46:57	10.761	Cave
2019-12-19 22:46:57	10.761	Cave
2019-12-20 00:46:57	10.761	Cave
2019-12-20 02:46:57	10.785	Cave
2019-12-20 04:46:57	10.785	Cave
2019-12-20 06:46:57	10.785	Cave
2019-12-20 08:46:57	10.834	Cave
2019-12-20 10:46:57	10.834	Cave
2019-12-20 12:46:57	10.834	Cave
2019-12-20 14:46:57	10.834	Cave
2019-12-20 16:46:57	10.834	Cave
2019-12-20 18:46:57	10.834	Cave
2019-12-20 20:46:57	10.858	Cave
2019-12-20 22:46:57	10.883	Cave
2019-12-21 00:46:57	10.956	Cave
2019-12-21 02:46:57	10.98	Cave
2019-12-21 04:46:57	11.029	Cave
2019-12-21 06:46:57	11.127	Cave
2019-12-21 08:46:57	11.102	Cave
2019-12-21 10:46:57	11.102	Cave
2019-12-21 12:46:57	11.127	Cave
2019-12-21 14:46:57	11.127	Cave
2019-12-21 16:46:57	11.151	Cave
2019-12-21 18:46:57	11.127	Cave
2019-12-21 20:46:57	11.102	Cave
2019-12-21 22:46:57	11.102	Cave
2019-12-22 00:46:57	11.078	Cave
2019-12-22 02:46:57	11.078	Cave
2019-12-22 04:46:57	11.078	Cave
2019-12-22 06:46:57	11.078	Cave
2019-12-22 08:46:57	11.078	Cave
2019-12-22 10:46:57	11.078	Cave
2019-12-22 12:46:57	11.078	Cave
2019-12-22 14:46:57	11.078	Cave
2019-12-22 16:46:57	11.078	Cave
2019-12-22 18:46:57	11.053	Cave
2019-12-22 20:46:57	11.053	Cave
2019-12-22 22:46:57	11.053	Cave
2019-12-23 00:46:57	11.053	Cave
2019-12-23 02:46:57	11.053	Cave
2019-12-23 04:46:57	11.053	Cave
2019-12-23 06:46:57	11.053	Cave
2019-12-23 08:46:57	11.053	Cave
2019-12-23 10:46:57	11.053	Cave
2019-12-23 12:46:57	11.053	Cave
2019-12-23 14:46:57	11.053	Cave
2019-12-23 16:46:57	11.053	Cave
2019-12-23 18:46:57	11.053	Cave
2019-12-23 20:46:57	11.029	Cave
2019-12-23 22:46:57	11.029	Cave
2019-12-24 00:46:57	11.029	Cave
2019-12-24 02:46:57	11.029	Cave
2019-12-24 04:46:57	11.029	Cave
2019-12-24 06:46:57	11.029	Cave
2019-12-24 08:46:57	11.029	Cave
2019-12-24 10:46:57	11.029	Cave
2019-12-24 12:46:57	11.029	Cave
2019-12-24 14:46:57	11.029	Cave
2019-12-24 16:46:57	11.005	Cave
2019-12-24 18:46:57	11.005	Cave
2019-12-24 20:46:57	11.005	Cave
2019-12-24 22:46:57	11.005	Cave
2019-12-25 00:46:57	11.005	Cave
2019-12-25 02:46:57	11.005	Cave
2019-12-25 04:46:57	11.005	Cave
2019-12-25 06:46:57	11.005	Cave
2019-12-25 08:46:57	10.98	Cave
2019-12-25 10:46:57	10.98	Cave
2019-12-25 12:46:57	10.98	Cave
2019-12-25 14:46:57	10.98	Cave
2019-12-25 16:46:57	10.98	Cave
2019-12-25 18:46:57	10.98	Cave
2019-12-25 20:46:57	10.98	Cave
2019-12-25 22:46:57	10.98	Cave
2019-12-26 00:46:57	10.98	Cave
2019-12-26 02:46:57	10.98	Cave
2019-12-26 04:46:57	10.956	Cave
2019-12-26 06:46:57	10.956	Cave
2019-12-26 08:46:57	10.956	Cave
2019-12-26 10:46:57	10.956	Cave
2019-12-26 12:46:57	10.932	Cave
2019-12-26 14:46:57	10.932	Cave
2019-12-26 16:46:57	10.932	Cave
2019-12-26 18:46:57	10.932	Cave
2019-12-26 20:46:57	10.932	Cave
2019-12-26 22:46:57	10.932	Cave
2019-12-27 00:46:57	10.932	Cave
2019-12-27 02:46:57	10.907	Cave
2019-12-27 04:46:57	10.907	Cave
2019-12-27 06:46:57	10.907	Cave
2019-12-27 08:46:57	10.883	Cave
2019-12-27 10:46:57	10.883	Cave
2019-12-27 12:46:57	10.883	Cave
2019-12-27 14:46:57	10.883	Cave
2019-12-27 16:46:57	10.883	Cave
2019-12-27 18:46:57	10.858	Cave
2019-12-27 20:46:57	10.858	Cave
2019-12-27 22:46:57	10.858	Cave
2019-12-28 00:46:57	10.858	Cave
2019-12-28 02:46:57	10.834	Cave
2019-12-28 04:46:57	10.834	Cave
2019-12-28 06:46:57	10.81	Cave
2019-12-28 08:46:57	10.81	Cave
2019-12-28 10:46:57	10.81	Cave
2019-12-28 12:46:57	10.785	Cave
2019-12-28 14:46:57	10.785	Cave
2019-12-28 16:46:57	10.785	Cave
2019-12-28 18:46:57	10.785	Cave
2019-12-28 20:46:57	10.761	Cave
2019-12-28 22:46:57	10.761	Cave
2019-12-29 00:46:57	10.761	Cave
2019-12-29 02:46:57	10.736	Cave
2019-12-29 04:46:57	10.736	Cave
2019-12-29 06:46:57	10.712	Cave
2019-12-29 08:46:57	10.687	Cave
2019-12-29 10:46:57	10.663	Cave
2019-12-29 12:46:57	10.638	Cave
2019-12-29 14:46:57	10.614	Cave
2019-12-29 16:46:57	10.614	Cave
2019-12-29 18:46:57	10.59	Cave
2019-12-29 20:46:57	10.565	Cave
2019-12-29 22:46:57	10.541	Cave
2019-12-30 00:46:57	10.516	Cave
2019-12-30 02:46:57	10.492	Cave
2019-12-30 04:46:57	10.467	Cave
2019-12-30 06:46:57	10.443	Cave
2019-12-30 08:46:57	10.394	Cave
2019-12-30 10:46:57	10.394	Cave
2019-12-30 12:46:57	10.345	Cave
2019-12-30 14:46:57	10.345	Cave
2019-12-30 16:46:57	10.32	Cave
2019-12-30 18:46:57	10.32	Cave
2019-12-30 20:46:57	10.296	Cave
2019-12-30 22:46:57	10.296	Cave
2019-12-31 00:46:57	10.296	Cave
2019-12-31 02:46:57	10.271	Cave
2019-12-31 04:46:57	10.271	Cave
2019-12-31 06:46:57	10.271	Cave
2019-12-31 08:46:57	10.271	Cave
2019-12-31 10:46:57	10.271	Cave
2019-12-31 12:46:57	10.271	Cave
2019-12-31 14:46:57	10.271	Cave
2019-12-31 16:46:57	10.296	Cave
2019-12-31 18:46:57	10.296	Cave
2019-12-31 20:46:57	10.296	Cave
2019-12-31 22:46:57	10.32	Cave
2020-01-01 00:46:57	10.32	Cave
2020-01-01 02:46:57	10.32	Cave
2020-01-01 04:46:57	10.32	Cave
2020-01-01 06:46:57	10.32	Cave
2020-01-01 08:46:57	10.296	Cave
2020-01-01 10:46:57	10.296	Cave
2020-01-01 12:46:57	10.296	Cave
2020-01-01 14:46:57	10.271	Cave
2020-01-01 16:46:57	10.271	Cave
2020-01-01 18:46:57	10.271	Cave
2020-01-01 20:46:57	10.271	Cave
2020-01-01 22:46:57	10.271	Cave
2020-01-02 00:46:57	10.247	Cave
2020-01-02 02:46:57	10.247	Cave
2020-01-02 04:46:57	10.247	Cave
2020-01-02 06:46:57	10.247	Cave
2020-01-02 08:46:57	10.222	Cave
2020-01-02 10:46:57	10.222	Cave
2020-01-02 12:46:57	10.222	Cave
2020-01-02 14:46:57	10.222	Cave
2020-01-02 16:46:57	10.247	Cave
2020-01-02 18:46:57	10.247	Cave
2020-01-02 20:46:57	10.247	Cave
2020-01-02 22:46:57	10.247	Cave
2020-01-03 00:46:57	10.247	Cave
2020-01-03 02:46:57	10.247	Cave
2020-01-03 04:46:57	10.247	Cave
2020-01-03 06:46:57	10.247	Cave
2020-01-03 08:46:57	10.247	Cave
2020-01-03 10:46:57	10.222	Cave
2020-01-03 12:46:57	10.222	Cave
2020-01-03 14:46:57	10.222	Cave
2020-01-03 16:46:57	10.222	Cave
2020-01-03 18:46:57	10.222	Cave
2020-01-03 20:46:57	10.222	Cave
2020-01-03 22:46:57	10.222	Cave
2020-01-04 00:46:57	10.222	Cave
2020-01-04 02:46:57	10.222	Cave
2020-01-04 04:46:57	10.222	Cave
2020-01-04 06:46:57	10.222	Cave
2020-01-04 08:46:57	10.222	Cave
2020-01-04 10:46:57	10.222	Cave
2020-01-04 12:46:57	10.222	Cave
2020-01-04 14:46:57	10.222	Cave
2020-01-04 16:46:57	10.222	Cave
2020-01-04 18:46:57	10.222	Cave
2020-01-04 20:46:57	10.222	Cave
2020-01-04 22:46:57	10.247	Cave
2020-01-05 00:46:57	10.247	Cave
2020-01-05 02:46:57	10.247	Cave
2020-01-05 04:46:57	10.247	Cave
2020-01-05 06:46:57	10.247	Cave
2020-01-05 08:46:57	10.247	Cave
2020-01-05 10:46:57	10.247	Cave
2020-01-05 12:46:57	10.222	Cave
2020-01-05 14:46:57	10.222	Cave
2020-01-05 16:46:57	10.222	Cave
2020-01-05 18:46:57	10.222	Cave
2020-01-05 20:46:57	10.222	Cave
2020-01-05 22:46:57	10.198	Cave
2020-01-06 00:46:57	10.198	Cave
2020-01-06 02:46:57	10.173	Cave
2020-01-06 04:46:57	10.173	Cave
2020-01-06 06:46:57	10.149	Cave
2020-01-06 08:46:57	10.124	Cave
2020-01-06 10:46:57	10.1	Cave
2020-01-06 12:46:57	10.075	Cave
2020-01-06 14:46:57	10.051	Cave
2020-01-06 16:46:57	10.051	Cave
2020-01-06 18:46:57	10.051	Cave
2020-01-06 20:46:57	10.026	Cave
2020-01-06 22:46:57	10.026	Cave
2020-01-07 00:46:57	10.001	Cave
2020-01-07 02:46:57	10.001	Cave
2020-01-07 04:46:57	9.977	Cave
2020-01-07 06:46:57	9.977	Cave
2020-01-07 08:46:57	9.952	Cave
2020-01-07 10:46:57	9.952	Cave
2020-01-07 12:46:57	9.952	Cave
2020-01-07 14:46:57	9.952	Cave
2020-01-07 16:46:57	9.952	Cave
2020-01-07 18:46:57	9.952	Cave
2020-01-07 20:46:57	9.952	Cave
2020-01-07 22:46:57	9.952	Cave
2020-01-08 00:46:57	9.952	Cave
2020-01-08 02:46:57	9.952	Cave
2020-01-08 04:46:57	9.952	Cave
2020-01-08 06:46:57	9.928	Cave
2020-01-08 08:46:57	9.928	Cave
2020-01-08 10:46:57	9.903	Cave
2020-01-08 12:46:57	9.903	Cave
2020-01-08 14:46:57	9.879	Cave
2020-01-08 16:46:57	9.879	Cave
2020-01-08 18:46:57	9.879	Cave
2020-01-08 20:46:57	9.879	Cave
2020-01-08 22:46:57	9.879	Cave
2020-01-09 00:46:57	9.879	Cave
2020-01-09 02:46:57	9.879	Cave
2020-01-09 04:46:57	9.879	Cave
2020-01-09 06:46:57	9.879	Cave
2020-01-09 08:46:57	9.879	Cave
2020-01-09 10:46:57	9.879	Cave
2020-01-09 12:46:57	9.879	Cave
2020-01-09 14:46:57	9.879	Cave
2020-01-09 16:46:57	9.879	Cave
2020-01-09 18:46:57	9.903	Cave
2020-01-09 20:46:57	9.903	Cave
2020-01-09 22:46:57	9.903	Cave
2020-01-10 00:46:57	9.903	Cave
2020-01-10 02:46:57	9.903	Cave
2020-01-10 04:46:57	9.879	Cave
2020-01-10 06:46:57	9.854	Cave
2020-01-10 08:46:57	9.854	Cave
2020-01-10 10:46:57	9.854	Cave
2020-01-10 12:46:57	9.829	Cave
2020-01-10 14:46:57	9.805	Cave
2020-01-10 16:46:57	9.805	Cave
2020-01-10 18:46:57	9.829	Cave
2020-01-10 20:46:57	9.805	Cave
2020-01-10 22:46:57	9.805	Cave
2020-01-11 00:46:57	9.805	Cave
2020-01-11 02:46:57	9.805	Cave
2020-01-11 04:46:57	9.805	Cave
2020-01-11 06:46:57	9.805	Cave
2020-01-11 08:46:57	9.805	Cave
2020-01-11 10:46:57	9.805	Cave
2020-01-11 12:46:57	9.805	Cave
2020-01-11 14:46:57	9.829	Cave
2020-01-11 16:46:57	9.829	Cave
2020-01-11 18:46:57	9.829	Cave
2020-01-11 20:46:57	9.829	Cave
2020-01-11 22:46:57	9.829	Cave
2020-01-12 00:46:57	9.829	Cave
2020-01-12 02:46:57	9.829	Cave
2020-01-12 04:46:57	9.805	Cave
2020-01-12 06:46:57	9.805	Cave
2020-01-12 08:46:57	9.805	Cave
2020-01-12 10:46:57	9.78	Cave
2020-01-12 12:46:57	9.756	Cave
2020-01-12 14:46:57	9.756	Cave
2020-01-12 16:46:57	9.756	Cave
2020-01-12 18:46:57	9.756	Cave
2020-01-12 20:46:57	9.756	Cave
2020-01-12 22:46:57	9.756	Cave
2020-01-13 00:46:57	9.756	Cave
2020-01-13 02:46:57	9.756	Cave
2020-01-13 04:46:57	9.756	Cave
2020-01-13 06:46:57	9.756	Cave
2020-01-13 08:46:57	9.731	Cave
2020-01-13 10:46:57	9.731	Cave
2020-01-13 12:46:57	9.731	Cave
2020-01-13 14:46:57	9.706	Cave
2020-01-13 16:46:57	9.706	Cave
2020-01-13 18:46:57	9.731	Cave
2020-01-13 20:46:57	9.731	Cave
2020-01-13 22:46:57	9.731	Cave
2020-01-14 00:46:57	9.731	Cave
2020-01-14 02:46:57	9.706	Cave
2020-01-14 04:46:57	9.706	Cave
2020-01-14 06:46:57	9.706	Cave
2020-01-14 08:46:57	9.706	Cave
2020-01-14 10:46:57	9.706	Cave
2020-01-14 12:46:57	9.682	Cave
2020-01-14 14:46:57	9.682	Cave
2020-01-14 16:46:57	9.682	Cave
2020-01-14 18:46:57	9.682	Cave
2020-01-14 20:46:57	9.682	Cave
2020-01-14 22:46:57	9.682	Cave
2020-01-15 00:46:57	9.682	Cave
2020-01-15 02:46:57	9.682	Cave
2020-01-15 04:46:57	9.657	Cave
2020-01-15 06:46:57	9.657	Cave
2020-01-15 08:46:57	9.657	Cave
2020-01-15 10:46:57	9.657	Cave
2020-01-15 12:46:57	9.632	Cave
2020-01-15 14:46:57	9.632	Cave
2020-01-15 16:46:57	9.632	Cave
2020-01-15 18:46:57	9.632	Cave
2020-01-15 20:46:57	9.632	Cave
2020-01-15 22:46:57	9.632	Cave
2020-01-16 00:46:57	9.632	Cave
2020-01-16 02:46:57	9.632	Cave
2020-01-16 04:46:57	9.632	Cave
2020-01-16 06:46:57	9.632	Cave
2020-01-16 08:46:57	9.608	Cave
2020-01-16 10:46:57	9.608	Cave
2020-01-16 12:46:57	9.608	Cave
2020-01-16 14:46:57	9.608	Cave
2020-01-16 16:46:57	9.632	Cave
2020-01-16 18:46:57	9.632	Cave
2020-01-16 20:46:57	9.657	Cave
2020-01-16 22:46:57	9.657	Cave
2020-01-17 00:46:57	9.657	Cave
2020-01-17 02:46:57	9.657	Cave
2020-01-17 04:46:57	9.657	Cave
2020-01-17 06:46:57	9.657	Cave
2020-01-17 08:46:57	9.657	Cave
2020-01-17 10:46:57	9.657	Cave
2020-01-17 12:46:57	9.657	Cave
2020-01-17 14:46:57	9.657	Cave
2020-01-17 16:46:57	9.657	Cave
2020-01-17 18:46:57	9.682	Cave
2020-01-17 20:46:57	9.682	Cave
2020-01-17 22:46:57	9.682	Cave
2020-01-18 00:46:57	9.682	Cave
2020-01-18 02:46:57	9.682	Cave
2020-01-18 04:46:57	9.682	Cave
2020-01-18 06:46:57	9.682	Cave
2020-01-18 08:46:57	9.682	Cave
2020-01-18 10:46:57	9.682	Cave
2020-01-18 12:46:57	9.657	Cave
2020-01-18 14:46:57	9.682	Cave
2020-01-18 16:46:57	9.682	Cave
2020-01-18 18:46:57	9.682	Cave
2020-01-18 20:46:57	9.682	Cave
2020-01-18 22:46:57	9.682	Cave
2020-01-19 00:46:57	9.682	Cave
2020-01-19 02:46:57	9.657	Cave
2020-01-19 04:46:57	9.657	Cave
2020-01-19 06:46:57	9.657	Cave
2020-01-19 08:46:57	9.657	Cave
2020-01-19 10:46:57	9.657	Cave
2020-01-19 12:46:57	9.632	Cave
2020-01-19 14:46:57	9.608	Cave
2020-01-19 16:46:57	9.608	Cave
2020-01-19 18:46:57	9.608	Cave
2020-01-19 20:46:57	9.608	Cave
2020-01-19 22:46:57	9.608	Cave
2020-01-20 00:46:57	9.608	Cave
2020-01-20 02:46:57	9.608	Cave
2020-01-20 04:46:57	9.583	Cave
2020-01-20 06:46:57	9.583	Cave
2020-01-20 08:46:57	9.583	Cave
2020-01-20 10:46:57	9.583	Cave
2020-01-20 12:46:57	9.558	Cave
2020-01-20 14:46:57	9.558	Cave
2020-01-20 16:46:57	9.558	Cave
2020-01-20 18:46:57	9.558	Cave
2020-01-20 20:46:57	9.558	Cave
2020-01-20 22:46:57	9.534	Cave
2020-01-21 00:46:57	9.534	Cave
2020-01-21 02:46:57	9.534	Cave
2020-01-21 04:46:57	9.509	Cave
2020-01-21 06:46:57	9.509	Cave
2020-01-21 08:46:57	9.509	Cave
2020-01-21 10:46:57	9.485	Cave
2020-01-21 12:46:57	9.485	Cave
2020-01-21 14:46:57	9.485	Cave
2020-01-21 16:46:57	9.485	Cave
2020-01-21 18:46:57	9.485	Cave
2020-01-21 20:46:57	9.485	Cave
2020-01-21 22:46:57	9.485	Cave
2020-01-22 00:46:57	9.485	Cave
2020-01-22 02:46:57	9.485	Cave
2020-01-22 04:46:57	9.509	Cave
2020-01-22 06:46:57	9.509	Cave
2020-01-22 08:46:57	9.485	Cave
2020-01-22 10:46:57	9.485	Cave
2020-01-22 12:46:57	9.485	Cave
2020-01-22 14:46:57	9.485	Cave
2020-01-22 16:46:57	9.485	Cave
2020-01-22 18:46:57	9.485	Cave
2020-01-22 20:46:57	9.485	Cave
2020-01-22 22:46:57	9.485	Cave
2020-01-23 00:46:57	9.485	Cave
2020-01-23 02:46:57	9.485	Cave
2020-01-23 04:46:57	9.485	Cave
2020-01-23 06:46:57	9.46	Cave
2020-01-23 08:46:57	9.46	Cave
2020-01-23 10:46:57	9.46	Cave
2020-01-23 12:46:57	9.435	Cave
2020-01-23 14:46:57	9.41	Cave
2020-01-23 16:46:57	9.41	Cave
2020-01-23 18:46:57	9.41	Cave
2020-01-23 20:46:57	9.41	Cave
2020-01-23 22:46:57	9.41	Cave
2020-01-24 00:46:57	9.41	Cave
2020-01-24 02:46:57	9.41	Cave
2020-01-24 04:46:57	9.41	Cave
2020-01-24 06:46:57	9.41	Cave
2020-01-24 08:46:57	9.386	Cave
2020-01-24 10:46:57	9.386	Cave
2020-01-24 12:46:57	9.386	Cave
2020-01-24 14:46:57	9.361	Cave
2020-01-24 16:46:57	9.386	Cave
2020-01-24 18:46:57	9.386	Cave
2020-01-24 20:46:57	9.386	Cave
2020-01-24 22:46:57	9.386	Cave
2020-01-25 00:46:57	9.386	Cave
2020-01-25 02:46:57	9.386	Cave
2020-01-25 04:46:57	9.386	Cave
2020-01-25 06:46:57	9.386	Cave
2020-01-25 08:46:57	9.386	Cave
2020-01-25 10:46:57	9.386	Cave
2020-01-25 12:46:57	9.386	Cave
2020-01-25 14:46:57	9.386	Cave
2020-01-25 16:46:57	9.386	Cave
2020-01-25 18:46:57	9.386	Cave
2020-01-25 20:46:57	9.386	Cave
2020-01-25 22:46:57	9.41	Cave
2020-01-26 00:46:57	9.41	Cave
2020-01-26 02:46:57	9.41	Cave
2020-01-26 04:46:57	9.41	Cave
2020-01-26 06:46:57	9.41	Cave
2020-01-26 08:46:57	9.41	Cave
2020-01-26 10:46:57	9.41	Cave
2020-01-26 12:46:57	9.41	Cave
2020-01-26 14:46:57	9.435	Cave
2020-01-26 16:46:57	9.435	Cave
2020-01-26 18:46:57	9.435	Cave
2020-01-26 20:46:57	9.435	Cave
2020-01-26 22:46:57	9.46	Cave
2020-01-27 00:46:57	9.46	Cave
2020-01-27 02:46:57	9.46	Cave
2020-01-27 04:46:57	9.46	Cave
2020-01-27 06:46:57	9.46	Cave
2020-01-27 08:46:57	9.46	Cave
2020-01-27 10:46:57	9.46	Cave
2020-01-27 12:46:57	9.435	Cave
2020-01-27 14:46:57	9.435	Cave
2020-01-27 16:46:57	9.435	Cave
2020-01-27 18:46:57	9.46	Cave
2020-01-27 20:46:57	9.46	Cave
2020-01-27 22:46:57	9.46	Cave
2020-01-28 00:46:57	9.46	Cave
2020-01-28 02:46:57	9.46	Cave
2020-01-28 04:46:57	9.46	Cave
2020-01-28 06:46:57	9.46	Cave
2020-01-28 08:46:57	9.46	Cave
2020-01-28 10:46:57	9.46	Cave
2020-01-28 12:46:57	9.46	Cave
2020-01-28 14:46:57	9.46	Cave
2020-01-28 16:46:57	9.46	Cave
2020-01-28 18:46:57	9.46	Cave
2020-01-28 20:46:57	9.46	Cave
2020-01-28 22:46:57	9.46	Cave
2020-01-29 00:46:57	9.46	Cave
2020-01-29 02:46:57	9.46	Cave
2020-01-29 04:46:57	9.46	Cave
2020-01-29 06:46:57	9.46	Cave
2020-01-29 08:46:57	9.46	Cave
2020-01-29 10:46:57	9.46	Cave
2020-01-29 12:46:57	9.46	Cave
2020-01-29 14:46:57	9.435	Cave
2020-01-29 16:46:57	9.46	Cave
2020-01-29 18:46:57	9.46	Cave
2020-01-29 20:46:57	9.46	Cave
2020-01-29 22:46:57	9.46	Cave
2020-01-30 00:46:57	9.46	Cave
2020-01-30 02:46:57	9.46	Cave
2020-01-30 04:46:57	9.46	Cave
2020-01-30 06:46:57	9.46	Cave
2020-01-30 08:46:57	9.46	Cave
2020-01-30 10:46:57	9.435	Cave
2020-01-30 12:46:57	9.435	Cave
2020-01-30 14:46:57	9.41	Cave
2020-01-30 16:46:57	9.435	Cave
2020-01-30 18:46:57	9.435	Cave
2020-01-30 20:46:57	9.435	Cave
2020-01-30 22:46:57	9.435	Cave
2020-01-31 00:46:57	9.435	Cave
2020-01-31 02:46:57	9.435	Cave
2020-01-31 04:46:57	9.435	Cave
2020-01-31 06:46:57	9.435	Cave
2020-01-31 08:46:57	9.435	Cave
2020-01-31 10:46:57	9.435	Cave
2020-01-31 12:46:57	9.41	Cave
2020-01-31 14:46:57	9.41	Cave
2020-01-31 16:46:57	9.435	Cave
2020-01-31 18:46:57	9.435	Cave
2020-01-31 20:46:57	9.435	Cave
2020-01-31 22:46:57	9.435	Cave
2020-02-01 00:46:57	9.435	Cave
2020-02-01 02:46:57	9.435	Cave
2020-02-01 04:46:57	9.435	Cave
2020-02-01 06:46:57	9.46	Cave
2020-02-01 08:46:57	9.46	Cave
2020-02-01 10:46:57	9.46	Cave
2020-02-01 12:46:57	9.46	Cave
2020-02-01 14:46:57	9.46	Cave
2020-02-01 16:46:57	9.46	Cave
2020-02-01 18:46:57	9.46	Cave
2020-02-01 20:46:57	9.46	Cave
2020-02-01 22:46:57	9.485	Cave
2020-02-02 00:46:57	9.485	Cave
2020-02-02 02:46:57	9.485	Cave
2020-02-02 04:46:57	9.485	Cave
2020-02-02 06:46:57	9.485	Cave
2020-02-02 08:46:57	9.485	Cave
2020-02-02 10:46:57	9.485	Cave
2020-02-02 12:46:57	9.485	Cave
2020-02-02 14:46:57	9.485	Cave
2020-02-02 16:46:57	9.509	Cave
2020-02-02 18:46:57	9.509	Cave
2020-02-02 20:46:57	9.509	Cave
2020-02-02 22:46:57	9.509	Cave
2020-02-03 00:46:57	9.509	Cave
2020-02-03 02:46:57	9.509	Cave
2020-02-03 04:46:57	9.509	Cave
2020-02-03 06:46:57	9.509	Cave
2020-02-03 08:46:57	9.509	Cave
2020-02-03 10:46:57	9.509	Cave
2020-02-03 12:46:57	9.509	Cave
2020-02-03 14:46:57	9.509	Cave
2020-02-03 16:46:57	9.534	Cave
2020-02-03 18:46:57	9.534	Cave
2020-02-03 20:46:57	9.534	Cave
2020-02-03 22:46:57	9.534	Cave
2020-02-04 00:46:57	9.534	Cave
2020-02-04 02:46:57	9.558	Cave
2020-02-04 04:46:57	9.558	Cave
2020-02-04 06:46:57	9.558	Cave
2020-02-04 08:46:57	9.558	Cave
2020-02-04 10:46:57	9.558	Cave
2020-02-04 12:46:57	9.558	Cave
2020-02-04 14:46:57	9.558	Cave
2020-02-04 16:46:57	9.558	Cave
2020-02-04 18:46:57	9.558	Cave
2020-02-04 20:46:57	9.558	Cave
2020-02-04 22:46:57	9.534	Cave
2020-02-05 00:46:57	9.534	Cave
2020-02-05 02:46:57	9.534	Cave
2020-02-05 04:46:57	9.509	Cave
2020-02-05 06:46:57	9.509	Cave
2020-02-05 08:46:57	9.509	Cave
2020-02-05 10:46:57	9.485	Cave
2020-02-05 12:46:57	9.46	Cave
2020-02-05 14:46:57	9.46	Cave
2020-02-05 16:46:57	9.46	Cave
2020-02-05 18:46:57	9.46	Cave
2020-02-05 20:46:57	9.46	Cave
2020-02-05 22:46:57	9.435	Cave
2020-02-06 00:46:57	9.435	Cave
2020-02-06 02:46:57	9.41	Cave
2020-02-06 04:46:57	9.41	Cave
2020-02-06 06:46:57	9.41	Cave
2020-02-06 08:46:57	9.386	Cave
2020-02-06 10:46:57	9.386	Cave
2020-02-06 12:46:57	9.361	Cave
2020-02-06 14:46:57	9.336	Cave
2020-02-06 16:46:57	9.361	Cave
2020-02-06 18:46:57	9.361	Cave
2020-02-06 20:46:57	9.361	Cave
2020-02-06 22:46:57	9.361	Cave
2020-02-07 00:46:57	9.361	Cave
2020-02-07 02:46:57	9.336	Cave
2020-02-07 04:46:57	9.336	Cave
2020-02-07 06:46:57	9.312	Cave
2020-02-07 08:46:57	9.312	Cave
2020-02-07 10:46:57	9.312	Cave
2020-02-07 12:46:57	9.287	Cave
2020-02-07 14:46:57	9.262	Cave
2020-02-07 16:46:57	9.262	Cave
2020-02-07 18:46:57	9.287	Cave
2020-02-07 20:46:57	9.287	Cave
2020-02-07 22:46:57	9.287	Cave
2020-02-08 00:46:57	9.287	Cave
2020-02-08 02:46:57	9.262	Cave
2020-02-08 04:46:57	9.262	Cave
2020-02-08 06:46:57	9.238	Cave
2020-02-08 08:46:57	9.238	Cave
2020-02-08 10:46:57	9.213	Cave
2020-02-08 12:46:57	9.213	Cave
2020-02-08 14:46:57	9.188	Cave
2020-02-08 16:46:57	9.213	Cave
2020-02-08 18:46:57	9.213	Cave
2020-02-08 20:46:57	9.213	Cave
2020-02-08 22:46:57	9.238	Cave
2020-02-09 00:46:57	9.213	Cave
2020-02-09 02:46:57	9.213	Cave
2020-02-09 04:46:57	9.213	Cave
2020-02-09 06:46:57	9.213	Cave
2020-02-09 08:46:57	9.188	Cave
2020-02-09 10:46:57	9.188	Cave
2020-02-09 12:46:57	9.163	Cave
2020-02-09 14:46:57	9.163	Cave
2020-02-09 16:46:57	9.163	Cave
2020-02-09 18:46:57	9.163	Cave
2020-02-09 20:46:57	9.188	Cave
2020-02-09 22:46:57	9.188	Cave
2020-02-10 00:46:57	9.188	Cave
2020-02-10 02:46:57	9.188	Cave
2020-02-10 04:46:57	9.188	Cave
2020-02-10 06:46:57	9.188	Cave
2020-02-10 08:46:57	9.188	Cave
2020-02-10 10:46:57	9.188	Cave
2020-02-10 12:46:57	9.188	Cave
2020-02-10 14:46:57	9.213	Cave
2020-02-10 16:46:57	9.213	Cave
2020-02-10 18:46:57	9.213	Cave
2020-02-10 20:46:57	9.213	Cave
2020-02-10 22:46:57	9.213	Cave
2020-02-11 00:46:57	9.238	Cave
2020-02-11 02:46:57	9.238	Cave
2020-02-11 04:46:57	9.238	Cave
2020-02-11 06:46:57	9.238	Cave
2020-02-11 08:46:57	9.238	Cave
2020-02-11 10:46:57	9.262	Cave
2020-02-11 12:46:57	9.262	Cave
2020-02-11 14:46:57	9.287	Cave
2020-02-11 16:46:57	9.287	Cave
2020-02-11 18:46:57	9.287	Cave
2020-02-11 20:46:57	9.312	Cave
2020-02-11 22:46:57	9.312	Cave
2020-02-12 00:46:57	9.312	Cave
2020-02-12 02:46:57	9.312	Cave
2020-02-12 04:46:57	9.312	Cave
2020-02-12 06:46:57	9.287	Cave
2020-02-12 08:46:57	9.287	Cave
2020-02-12 10:46:57	9.287	Cave
2020-02-12 12:46:57	9.287	Cave
2020-02-12 14:46:57	9.262	Cave
2020-02-12 16:46:57	9.262	Cave
2020-02-12 18:46:57	9.287	Cave
2020-02-12 20:46:57	9.287	Cave
2020-02-12 22:46:57	9.287	Cave
2020-02-13 00:46:57	9.287	Cave
2020-02-13 02:46:57	9.287	Cave
2020-02-13 04:46:57	9.262	Cave
2020-02-13 06:46:57	9.262	Cave
2020-02-13 08:46:57	9.262	Cave
2020-02-13 10:46:57	9.238	Cave
2020-02-13 12:46:57	9.213	Cave
2020-02-13 14:46:57	9.213	Cave
2020-02-13 16:46:57	9.213	Cave
2020-02-13 18:46:57	9.238	Cave
2020-02-13 20:46:57	9.238	Cave
2020-02-13 22:46:57	9.238	Cave
2020-02-14 00:46:57	9.238	Cave
2020-02-14 02:46:57	9.238	Cave
2020-02-14 04:46:57	9.238	Cave
2020-02-14 06:46:57	9.238	Cave
2020-02-14 08:46:57	9.238	Cave
2020-02-14 10:46:57	9.238	Cave
2020-02-14 12:46:57	9.262	Cave
2020-02-14 14:46:57	9.262	Cave
2020-02-14 16:46:57	9.312	Cave
2020-02-14 18:46:57	9.312	Cave
2020-02-14 20:46:57	9.312	Cave
2020-02-14 22:46:57	9.312	Cave
2020-02-15 00:46:57	9.312	Cave
2020-02-15 02:46:57	9.312	Cave
2020-02-15 04:46:57	9.312	Cave
2020-02-15 06:46:57	9.287	Cave
2020-02-15 08:46:57	9.287	Cave
2020-02-15 10:46:57	9.287	Cave
2020-02-15 12:46:57	9.262	Cave
2020-02-15 14:46:57	9.262	Cave
2020-02-15 16:46:57	9.262	Cave
2020-02-15 18:46:57	9.287	Cave
2020-02-15 20:46:57	9.287	Cave
2020-02-15 22:46:57	9.287	Cave
2020-02-16 00:46:57	9.287	Cave
2020-02-16 02:46:57	9.287	Cave
2020-02-16 04:46:57	9.287	Cave
2020-02-16 06:46:57	9.287	Cave
2020-02-16 08:46:57	9.262	Cave
2020-02-16 10:46:57	9.262	Cave
2020-02-16 12:46:57	9.262	Cave
2020-02-16 14:46:57	9.262	Cave
2020-02-16 16:46:57	9.262	Cave
2020-02-16 18:46:57	9.287	Cave
2020-02-16 20:46:57	9.287	Cave
2020-02-16 22:46:57	9.287	Cave
2020-02-17 00:46:57	9.312	Cave
2020-02-17 02:46:57	9.312	Cave
2020-02-17 04:46:57	9.312	Cave
2020-02-17 06:46:57	9.312	Cave
2020-02-17 08:46:57	9.312	Cave
2020-02-17 10:46:57	9.312	Cave
2020-02-17 12:46:57	9.312	Cave
2020-02-17 14:46:57	9.312	Cave
2020-02-17 16:46:57	9.312	Cave
2020-02-17 18:46:57	9.312	Cave
2020-02-17 20:46:57	9.312	Cave
2020-02-17 22:46:57	9.312	Cave
2020-02-18 00:46:57	9.312	Cave
2020-02-18 02:46:57	9.312	Cave
2020-02-18 04:46:57	9.312	Cave
2020-02-18 06:46:57	9.336	Cave
2020-02-18 08:46:57	9.336	Cave
2020-02-18 10:46:57	9.336	Cave
2020-02-18 12:46:57	9.336	Cave
2020-02-18 14:46:57	9.361	Cave
2020-02-18 16:46:57	9.361	Cave
2020-02-18 18:46:57	9.361	Cave
2020-02-18 20:46:57	9.361	Cave
2020-02-18 22:46:57	9.361	Cave
2020-02-19 00:46:57	9.361	Cave
2020-02-19 02:46:57	9.361	Cave
2020-02-19 04:46:57	9.361	Cave
2020-02-19 06:46:57	9.361	Cave
2020-02-19 08:46:57	9.361	Cave
2020-02-19 10:46:57	9.361	Cave
2020-02-19 12:46:57	9.361	Cave
2020-02-19 14:46:57	9.361	Cave
2020-02-19 16:46:57	9.361	Cave
2020-02-19 18:46:57	9.361	Cave
2020-02-19 20:46:57	9.386	Cave
2020-02-19 22:46:57	9.361	Cave
2020-02-20 00:46:57	9.361	Cave
2020-02-20 02:46:57	9.361	Cave
2020-02-20 04:46:57	9.361	Cave
2020-02-20 06:46:57	9.361	Cave
2020-02-20 08:46:57	9.361	Cave
2020-02-20 10:46:57	9.336	Cave
2020-02-20 12:46:57	9.336	Cave
2020-02-20 14:46:57	9.336	Cave
2020-02-20 16:46:57	9.312	Cave
2020-02-20 18:46:57	9.336	Cave
2020-02-20 20:46:57	9.336	Cave
2020-02-20 22:46:57	9.336	Cave
2020-02-21 00:46:57	9.312	Cave
2020-02-21 02:46:57	9.312	Cave
2020-02-21 04:46:57	9.312	Cave
2020-02-21 06:46:57	9.312	Cave
2020-02-21 08:46:57	9.312	Cave
2020-02-21 10:46:57	9.287	Cave
2020-02-21 12:46:57	9.287	Cave
2020-02-21 14:46:57	9.312	Cave
2020-02-21 16:46:57	9.312	Cave
2020-02-21 18:46:57	9.312	Cave
2020-02-21 20:46:57	9.312	Cave
2020-02-21 22:46:57	9.312	Cave
2020-02-22 00:46:57	9.312	Cave
2020-02-22 02:46:57	9.312	Cave
2020-02-22 04:46:57	9.312	Cave
2020-02-22 06:46:57	9.312	Cave
2020-02-22 08:46:57	9.312	Cave
2020-02-22 10:46:57	9.287	Cave
2020-02-22 12:46:57	9.287	Cave
2020-02-22 14:46:57	9.287	Cave
2020-02-22 16:46:57	9.287	Cave
2020-02-22 18:46:57	9.287	Cave
2020-02-22 20:46:57	9.312	Cave
2020-02-22 22:46:57	9.312	Cave
2020-02-23 00:46:57	9.312	Cave
2020-02-23 02:46:57	9.312	Cave
2020-02-23 04:46:57	9.312	Cave
2020-02-23 06:46:57	9.312	Cave
2020-02-23 08:46:57	9.312	Cave
2020-02-23 10:46:57	9.312	Cave
2020-02-23 12:46:57	9.312	Cave
2020-02-23 14:46:57	9.287	Cave
2020-02-23 16:46:57	9.312	Cave
2020-02-23 18:46:57	9.312	Cave
2020-02-23 20:46:57	9.312	Cave
2020-02-23 22:46:57	9.312	Cave
2020-02-24 00:46:57	9.312	Cave
2020-02-24 02:46:57	9.312	Cave
2020-02-24 04:46:57	9.312	Cave
2020-02-24 06:46:57	9.312	Cave
2020-02-24 08:46:57	9.312	Cave
2020-02-24 10:46:57	9.312	Cave
2020-02-24 12:46:57	9.336	Cave
2020-02-24 14:46:57	9.336	Cave
2020-02-24 16:46:57	9.361	Cave
2020-02-24 18:46:57	9.336	Cave
2020-02-24 20:46:57	9.361	Cave
2020-02-24 22:46:57	9.361	Cave
2020-02-25 00:46:57	9.361	Cave
2020-02-25 02:46:57	9.361	Cave
2020-02-25 04:46:57	9.361	Cave
2020-02-25 06:46:57	9.361	Cave
2020-02-25 08:46:57	9.361	Cave
2020-02-25 10:46:57	9.361	Cave
2020-02-25 12:46:57	9.361	Cave
2020-02-25 14:46:57	9.361	Cave
2020-02-25 16:46:57	9.386	Cave
2020-02-25 18:46:57	9.386	Cave
2020-02-25 20:46:57	9.386	Cave
2020-02-25 22:46:57	9.386	Cave
2020-02-26 00:46:57	9.386	Cave
2020-02-26 02:46:57	9.386	Cave
2020-02-26 04:46:57	9.386	Cave
2020-02-26 06:46:57	9.386	Cave
2020-02-26 08:46:57	9.386	Cave
2020-02-26 10:46:57	9.386	Cave
2020-02-26 12:46:57	9.386	Cave
2020-02-26 14:46:57	9.386	Cave
2020-02-26 16:46:57	9.386	Cave
2020-02-26 18:46:57	9.386	Cave
2020-02-26 20:46:57	9.361	Cave
2020-02-26 22:46:57	9.361	Cave
2020-02-27 00:46:57	9.336	Cave
2020-02-27 02:46:57	9.336	Cave
2020-02-27 04:46:57	9.336	Cave
2020-02-27 06:46:57	9.312	Cave
2020-02-27 08:46:57	9.312	Cave
2020-02-27 10:46:57	9.287	Cave
2020-02-27 12:46:57	9.262	Cave
2020-02-27 14:46:57	9.262	Cave
2020-02-27 16:46:57	9.262	Cave
2020-02-27 18:46:57	9.262	Cave
2020-02-27 20:46:57	9.238	Cave
2020-02-27 22:46:57	9.238	Cave
2020-02-28 00:46:57	9.238	Cave
2020-02-28 02:46:57	9.238	Cave
2020-02-28 04:46:57	9.238	Cave
2020-02-28 06:46:57	9.213	Cave
2020-02-28 08:46:57	9.213	Cave
2020-02-28 10:46:57	9.213	Cave
2020-02-28 12:46:57	9.188	Cave
2020-02-28 14:46:57	9.163	Cave
2020-02-28 16:46:57	9.163	Cave
2020-02-28 18:46:57	9.188	Cave
2020-02-28 20:46:57	9.188	Cave
2020-02-28 22:46:57	9.188	Cave
2020-02-29 00:46:57	9.188	Cave
2020-02-29 02:46:57	9.163	Cave
2020-02-29 04:46:57	9.163	Cave
2020-02-29 06:46:57	9.163	Cave
2020-02-29 08:46:57	9.139	Cave
2020-02-29 10:46:57	9.139	Cave
2020-02-29 12:46:57	9.114	Cave
2020-02-29 14:46:57	9.114	Cave
2020-02-29 16:46:57	9.114	Cave
2020-02-29 18:46:57	9.139	Cave
2020-02-29 20:46:57	9.139	Cave
2020-02-29 22:46:57	9.139	Cave
2020-03-01 00:46:57	9.139	Cave
2020-03-01 02:46:57	9.139	Cave
2020-03-01 04:46:57	9.139	Cave
2020-03-01 06:46:57	9.139	Cave
2020-03-01 08:46:57	9.139	Cave
2020-03-01 10:46:57	9.139	Cave
2020-03-01 12:46:57	9.139	Cave
2020-03-01 14:46:57	9.139	Cave
2020-03-01 16:46:57	9.139	Cave
2020-03-01 18:46:57	9.163	Cave
2020-03-01 20:46:57	9.213	Cave
2020-03-01 22:46:57	9.46	Cave
2020-03-02 00:46:57	9.485	Cave
2020-03-02 02:46:57	9.41	Cave
2020-03-02 04:46:57	9.386	Cave
2020-03-02 06:46:57	9.361	Cave
2020-03-02 08:46:57	9.361	Cave
2020-03-02 10:46:57	9.361	Cave
2020-03-02 12:46:57	9.361	Cave
2020-03-02 14:46:57	9.361	Cave
2020-03-02 16:46:57	9.361	Cave
2020-03-02 18:46:57	9.361	Cave
2020-03-02 20:46:57	9.435	Cave
2020-03-02 22:46:57	9.657	Cave
2020-03-03 00:46:57	9.805	Cave
2020-03-03 02:46:57	9.928	Cave
2020-03-03 04:46:57	10.001	Cave
2020-03-03 06:46:57	10.001	Cave
2020-03-03 08:46:57	9.854	Cave
2020-03-03 10:46:57	9.78	Cave
2020-03-03 12:46:57	9.756	Cave
2020-03-03 14:46:57	9.731	Cave
2020-03-03 16:46:57	9.731	Cave
2020-03-03 18:46:57	9.706	Cave
2020-03-03 20:46:57	9.706	Cave
2020-03-03 22:46:57	9.706	Cave
2020-03-04 00:46:57	9.682	Cave
2020-03-04 02:46:57	9.682	Cave
2020-03-04 04:46:57	9.657	Cave
2020-03-04 06:46:57	9.657	Cave
2020-03-04 08:46:57	9.657	Cave
2020-03-04 10:46:57	9.657	Cave
2020-03-04 12:46:57	9.657	Cave
2020-03-04 14:46:57	9.632	Cave
2020-03-04 16:46:57	9.632	Cave
2020-03-04 18:46:57	9.608	Cave
2020-03-04 20:46:57	9.608	Cave
2020-03-04 22:46:57	9.608	Cave
2020-03-05 00:46:57	9.608	Cave
2020-03-05 02:46:57	9.583	Cave
2020-03-05 04:46:57	9.583	Cave
2020-03-05 06:46:57	9.558	Cave
2020-03-05 08:46:57	9.558	Cave
2020-03-05 10:46:57	9.558	Cave
2020-03-05 12:46:57	9.534	Cave
2020-03-05 14:46:57	9.534	Cave
2020-03-05 16:46:57	9.534	Cave
2020-03-05 18:46:57	9.534	Cave
2020-03-05 20:46:57	9.534	Cave
2020-03-05 22:46:57	9.509	Cave
2020-03-06 00:46:57	9.509	Cave
2020-03-06 02:46:57	9.509	Cave
2020-03-06 04:46:57	9.509	Cave
2020-03-06 06:46:57	9.485	Cave
2020-03-06 08:46:57	9.485	Cave
2020-03-06 10:46:57	9.485	Cave
2020-03-06 12:46:57	9.485	Cave
2020-03-06 14:46:57	9.46	Cave
2020-03-06 16:46:57	9.485	Cave
2020-03-06 18:46:57	9.485	Cave
2020-03-06 20:46:57	9.485	Cave
2020-03-06 22:46:57	9.485	Cave
2020-03-07 00:46:57	9.485	Cave
2020-03-07 02:46:57	9.485	Cave
2020-03-07 04:46:57	9.485	Cave
2020-03-07 06:46:57	9.485	Cave
2020-03-07 08:46:57	9.485	Cave
2020-03-07 10:46:57	9.485	Cave
2020-03-07 12:46:57	9.509	Cave
2020-03-07 14:46:57	9.509	Cave
2020-03-07 16:46:57	9.509	Cave
2020-03-07 18:46:57	9.509	Cave
2020-03-07 20:46:57	9.509	Cave
2020-03-07 22:46:57	9.509	Cave
2020-03-08 00:46:57	9.509	Cave
2020-03-08 02:46:57	9.509	Cave
2020-03-08 04:46:57	9.509	Cave
2020-03-08 06:46:57	9.509	Cave
2020-03-08 08:46:57	9.509	Cave
2020-03-08 10:46:57	9.509	Cave
2020-03-08 12:46:57	9.485	Cave
2020-03-08 14:46:57	9.485	Cave
2020-03-08 16:46:57	9.485	Cave
2020-03-08 18:46:57	9.485	Cave
2020-03-08 20:46:57	9.509	Cave
2020-03-08 22:46:57	9.509	Cave
2020-03-09 00:46:57	9.509	Cave
2020-03-09 02:46:57	9.485	Cave
2020-03-09 04:46:57	9.485	Cave
2020-03-09 06:46:57	9.485	Cave
2020-03-09 08:46:57	9.485	Cave
2020-03-09 10:46:57	9.485	Cave
2020-03-09 12:46:57	9.485	Cave
2020-03-09 14:46:57	9.485	Cave
2020-03-09 16:46:57	9.485	Cave
2020-03-09 18:46:57	9.485	Cave
2020-03-09 20:46:57	9.509	Cave
2020-03-09 22:46:57	9.509	Cave
2020-03-10 00:46:57	9.509	Cave
2020-03-10 02:46:57	9.509	Cave
2020-03-10 04:46:57	9.509	Cave
2020-03-10 06:46:57	9.509	Cave
2020-03-10 08:46:57	9.509	Cave
2020-03-10 10:46:57	9.509	Cave
2020-03-10 12:46:57	9.485	Cave
2020-03-10 14:46:57	9.485	Cave
2020-03-10 16:46:57	9.485	Cave
2020-03-10 18:46:57	9.509	Cave
2020-03-10 20:46:57	9.509	Cave
2020-03-10 22:46:57	9.509	Cave
2020-03-11 00:46:57	9.509	Cave
2020-03-11 02:46:57	9.509	Cave
2020-03-11 04:46:57	9.509	Cave
2020-03-11 06:46:57	9.485	Cave
2020-03-11 08:46:57	9.485	Cave
2020-03-11 10:46:57	9.485	Cave
2020-03-11 12:46:57	9.509	Cave
2020-03-11 14:46:57	9.509	Cave
2020-03-11 16:46:57	9.534	Cave
2020-03-11 18:46:57	9.558	Cave
2020-03-11 20:46:57	9.558	Cave
2020-03-11 22:46:57	9.558	Cave
2020-03-12 00:46:57	9.534	Cave
2020-03-12 02:46:57	9.534	Cave
2020-03-12 04:46:57	9.534	Cave
2020-03-12 06:46:57	9.534	Cave
2020-03-12 08:46:57	9.534	Cave
2020-03-12 10:46:57	9.534	Cave
2020-03-12 12:46:57	9.534	Cave
2020-03-12 14:46:57	9.558	Cave
2020-03-12 16:46:57	9.583	Cave
2020-03-12 18:46:57	9.583	Cave
2020-03-12 20:46:57	9.583	Cave
2020-03-12 22:46:57	9.583	Cave
2020-03-13 00:46:57	9.583	Cave
2020-03-13 02:46:57	9.583	Cave
2020-03-13 04:46:57	9.583	Cave
2020-03-13 06:46:57	9.583	Cave
2020-03-13 08:46:57	9.558	Cave
2020-03-13 10:46:57	9.558	Cave
2020-03-13 12:46:57	9.583	Cave
2020-03-13 14:46:57	9.583	Cave
2020-03-13 16:46:57	9.608	Cave
2020-03-13 18:46:57	9.608	Cave
2020-03-13 20:46:57	9.608	Cave
2020-03-13 22:46:57	9.608	Cave
2020-03-14 00:46:57	9.608	Cave
2020-03-14 02:46:57	9.608	Cave
2020-03-14 04:46:57	9.583	Cave
2020-03-14 06:46:57	9.583	Cave
2020-03-14 08:46:57	9.583	Cave
2020-03-14 10:46:57	9.583	Cave
2020-03-14 12:46:57	9.583	Cave
2020-03-14 14:46:57	9.583	Cave
2020-03-14 16:46:57	9.583	Cave
2020-03-14 18:46:57	9.583	Cave
2020-03-14 20:46:57	9.583	Cave
2020-03-14 22:46:57	9.583	Cave
2020-03-15 00:46:57	9.558	Cave
2020-03-15 02:46:57	9.558	Cave
2020-03-15 04:46:57	9.558	Cave
2020-03-15 06:46:57	9.558	Cave
2020-03-15 08:46:57	9.558	Cave
2020-03-15 10:46:57	9.558	Cave
2020-03-15 12:46:57	9.558	Cave
2020-03-15 14:46:57	9.558	Cave
2020-03-15 16:46:57	9.534	Cave
2020-03-15 18:46:57	9.534	Cave
2020-03-15 20:46:57	9.534	Cave
2020-03-15 22:46:57	9.534	Cave
2020-03-16 00:46:57	9.534	Cave
2020-03-16 02:46:57	9.509	Cave
2020-03-16 04:46:57	9.509	Cave
2020-03-16 06:46:57	9.485	Cave
2020-03-16 08:46:57	9.485	Cave
2020-03-16 10:46:57	9.46	Cave
2020-03-16 12:46:57	9.46	Cave
2020-03-16 14:46:57	9.485	Cave
2020-03-16 16:46:57	9.509	Cave
2020-03-16 18:46:57	9.509	Cave
2020-03-16 20:46:57	9.509	Cave
2020-03-16 22:46:57	9.485	Cave
2020-03-17 00:46:57	9.485	Cave
2020-03-17 02:46:57	9.485	Cave
2020-03-17 04:46:57	9.485	Cave
2020-03-17 06:46:57	9.485	Cave
2020-03-17 08:46:57	9.46	Cave
2020-03-17 10:46:57	9.46	Cave
2020-03-17 12:46:57	9.46	Cave
2020-03-17 14:46:57	9.509	Cave
2020-03-17 16:46:57	9.534	Cave
2020-03-17 18:46:57	9.534	Cave
2020-03-17 20:46:57	9.558	Cave
2020-03-17 22:46:57	9.558	Cave
2020-03-18 00:46:57	9.558	Cave
2020-03-18 02:46:57	9.583	Cave
2020-03-18 04:46:57	9.583	Cave
2020-03-18 06:46:57	9.583	Cave
2020-03-18 08:46:57	9.583	Cave
2020-03-18 10:46:57	9.583	Cave
2020-03-18 12:46:57	9.608	Cave
2020-03-18 14:46:57	9.608	Cave
2020-03-18 16:46:57	9.632	Cave
2020-03-18 18:46:57	9.657	Cave
2020-03-18 20:46:57	9.657	Cave
2020-03-18 22:46:57	9.657	Cave
2020-03-19 00:46:57	9.657	Cave
2020-03-19 02:46:57	9.657	Cave
2020-03-19 04:46:57	9.657	Cave
2020-03-19 06:46:57	9.657	Cave
2020-03-19 08:46:57	9.632	Cave
2020-03-19 10:46:57	9.657	Cave
2020-03-19 12:46:57	9.682	Cave
2020-03-19 14:46:57	9.682	Cave
2020-03-19 16:46:57	9.706	Cave
2020-03-19 18:46:57	9.706	Cave
2020-03-19 20:46:57	9.706	Cave
2020-03-19 22:46:57	9.706	Cave
2020-03-20 00:46:57	9.706	Cave
2020-03-20 02:46:57	9.706	Cave
2020-03-20 04:46:57	9.706	Cave
2020-03-20 06:46:57	9.682	Cave
2020-03-20 08:46:57	9.682	Cave
2020-03-20 10:46:57	9.682	Cave
2020-03-20 12:46:57	9.706	Cave
2020-03-20 14:46:57	9.706	Cave
2020-03-20 16:46:57	9.731	Cave
2020-03-20 18:46:57	9.731	Cave
2020-03-20 20:46:57	9.731	Cave
2020-03-20 22:46:57	9.731	Cave
2020-03-21 00:46:57	9.731	Cave
2020-03-21 02:46:57	9.731	Cave
2020-03-21 04:46:57	9.731	Cave
2020-03-21 06:46:57	9.706	Cave
2020-03-21 08:46:57	9.706	Cave
2020-03-21 10:46:57	9.706	Cave
2020-03-21 12:46:57	9.731	Cave
2020-03-21 14:46:57	9.731	Cave
2020-03-21 16:46:57	9.756	Cave
2020-03-21 18:46:57	9.756	Cave
2020-03-21 20:46:57	9.756	Cave
2020-03-21 22:46:57	9.756	Cave
2020-03-22 00:46:57	9.731	Cave
2020-03-22 02:46:57	9.731	Cave
2020-03-22 04:46:57	9.706	Cave
2020-03-22 06:46:57	9.706	Cave
2020-03-22 08:46:57	9.706	Cave
2020-03-22 10:46:57	9.682	Cave
2020-03-22 12:46:57	9.682	Cave
2020-03-22 14:46:57	9.682	Cave
2020-03-22 16:46:57	9.657	Cave
2020-03-22 18:46:57	9.657	Cave
2020-03-22 20:46:57	9.632	Cave
2020-03-22 22:46:57	9.608	Cave
2020-03-23 00:46:57	9.608	Cave
2020-03-23 02:46:57	9.583	Cave
2020-03-23 04:46:57	9.558	Cave
2020-03-23 06:46:57	9.534	Cave
2020-03-23 08:46:57	9.509	Cave
2020-03-23 10:46:57	9.46	Cave
2020-03-23 12:46:57	9.435	Cave
2020-03-23 14:46:57	9.41	Cave
2020-03-23 16:46:57	9.435	Cave
2020-03-23 18:46:57	9.41	Cave
2020-03-23 20:46:57	9.41	Cave
2020-03-23 22:46:57	9.41	Cave
2020-03-24 00:46:57	9.386	Cave
2020-03-24 02:46:57	9.361	Cave
2020-03-24 04:46:57	9.361	Cave
2020-03-24 06:46:57	9.336	Cave
2020-03-24 08:46:57	9.312	Cave
2020-03-24 10:46:57	9.287	Cave
2020-03-24 12:46:57	9.262	Cave
2020-03-24 14:46:57	9.238	Cave
2020-03-24 16:46:57	9.262	Cave
2020-03-24 18:46:57	9.262	Cave
2020-03-24 20:46:57	9.262	Cave
2020-03-24 22:46:57	9.262	Cave
2020-03-25 00:46:57	9.238	Cave
2020-03-25 02:46:57	9.213	Cave
2020-03-25 04:46:57	9.213	Cave
2020-03-25 06:46:57	9.188	Cave
2020-03-25 08:46:57	9.163	Cave
2020-03-25 10:46:57	9.163	Cave
2020-03-25 12:46:57	9.139	Cave
2020-03-25 14:46:57	9.114	Cave
2020-03-25 16:46:57	9.114	Cave
2020-03-25 18:46:57	9.139	Cave
2020-03-25 20:46:57	9.114	Cave
2020-03-25 22:46:57	9.114	Cave
2020-03-26 00:46:57	9.114	Cave
2020-03-26 02:46:57	9.114	Cave
2020-03-26 04:46:57	9.089	Cave
2020-03-26 06:46:57	9.089	Cave
2020-03-26 08:46:57	9.089	Cave
2020-03-26 10:46:57	9.089	Cave
2020-03-26 12:46:57	9.064	Cave
2020-03-26 14:46:57	9.064	Cave
2020-03-26 16:46:57	9.064	Cave
2020-03-26 18:46:57	9.064	Cave
2020-03-26 20:46:57	9.064	Cave
2020-03-26 22:46:57	9.064	Cave
2020-03-27 00:46:57	9.089	Cave
2020-03-27 02:46:57	9.089	Cave
2020-03-27 04:46:57	9.089	Cave
2020-03-27 06:46:57	9.089	Cave
2020-03-27 08:46:57	9.089	Cave
2020-03-27 10:46:57	9.089	Cave
2020-03-27 12:46:57	9.089	Cave
2020-03-27 14:46:57	9.089	Cave
2020-03-27 16:46:57	9.089	Cave
2020-03-27 18:46:57	9.114	Cave
2020-03-27 20:46:57	9.114	Cave
2020-03-27 22:46:57	9.114	Cave
2020-03-28 00:46:57	9.139	Cave
2020-03-28 02:46:57	9.139	Cave
2020-03-28 04:46:57	9.139	Cave
2020-03-28 06:46:57	9.139	Cave
2020-03-28 08:46:57	9.139	Cave
2020-03-28 10:46:57	9.163	Cave
2020-03-28 12:46:57	9.163	Cave
2020-03-28 14:46:57	9.213	Cave
2020-03-28 16:46:57	9.213	Cave
2020-03-28 18:46:57	9.238	Cave
2020-03-28 20:46:57	9.262	Cave
2020-03-28 22:46:57	9.262	Cave
2020-03-29 00:46:57	9.262	Cave
2020-03-29 03:46:57	9.262	Cave
2020-03-29 05:46:57	9.262	Cave
2020-03-29 07:46:57	9.262	Cave
2020-03-29 09:46:57	9.262	Cave
2020-03-29 11:46:57	9.287	Cave
2020-03-29 13:46:57	9.312	Cave
2020-03-29 15:46:57	9.336	Cave
2020-03-29 17:46:57	9.336	Cave
2020-03-29 19:46:57	9.361	Cave
2020-03-29 21:46:57	9.361	Cave
2020-03-29 23:46:57	9.361	Cave
2020-03-30 01:46:57	9.336	Cave
2020-03-30 03:46:57	9.336	Cave
2020-03-30 05:46:57	9.336	Cave
2020-03-30 07:46:57	9.336	Cave
2020-03-30 09:46:57	9.336	Cave
2020-03-30 11:46:57	9.312	Cave
2020-03-30 13:46:57	9.312	Cave
2020-03-30 15:46:57	9.312	Cave
2020-03-30 17:46:57	9.312	Cave
2020-03-30 19:46:57	9.312	Cave
2020-03-30 21:46:57	9.287	Cave
2020-03-30 23:46:57	9.287	Cave
2020-03-31 01:46:57	9.287	Cave
2020-03-31 03:46:57	9.262	Cave
2020-03-31 05:46:57	9.238	Cave
2020-03-31 07:46:57	9.238	Cave
2020-03-31 09:46:57	9.213	Cave
2020-03-31 11:46:57	9.188	Cave
2020-03-31 13:46:57	9.163	Cave
2020-03-31 15:46:57	9.163	Cave
2020-03-31 17:46:57	9.139	Cave
2020-03-31 19:46:57	9.139	Cave
2020-03-31 21:46:57	9.139	Cave
2020-03-31 23:46:57	9.139	Cave
2020-04-01 01:46:57	9.114	Cave
2020-04-01 03:46:57	9.114	Cave
2020-04-01 05:46:57	9.114	Cave
2020-04-01 07:46:57	9.089	Cave
2020-04-01 09:46:57	9.089	Cave
2020-04-01 11:46:57	9.064	Cave
2020-04-01 13:46:57	9.04	Cave
2020-04-01 15:46:57	9.015	Cave
2020-04-01 17:46:57	9.015	Cave
2020-04-01 19:46:57	9.015	Cave
2020-04-01 21:46:57	9.04	Cave
2020-04-01 23:46:57	9.04	Cave
2020-04-02 01:46:57	9.04	Cave
2020-04-02 03:46:57	9.04	Cave
2020-04-02 05:46:57	9.015	Cave
2020-04-02 07:46:57	9.015	Cave
2020-04-02 09:46:57	9.015	Cave
2020-04-02 11:46:57	8.99	Cave
2020-04-02 13:46:57	9.015	Cave
2020-04-02 15:46:57	9.04	Cave
2020-04-02 17:46:57	9.04	Cave
2020-04-02 19:46:57	9.04	Cave
2020-04-02 21:46:57	9.04	Cave
2020-04-02 23:46:57	9.04	Cave
2020-04-03 01:46:57	9.04	Cave
2020-04-03 03:46:57	9.04	Cave
2020-04-03 05:46:57	9.04	Cave
2020-04-03 07:46:57	9.04	Cave
2020-04-03 09:46:57	9.04	Cave
2020-04-03 11:46:57	9.015	Cave
2020-04-03 13:46:57	9.04	Cave
2020-04-03 15:46:57	9.064	Cave
2020-04-03 17:46:57	9.089	Cave
2020-04-03 19:46:57	9.114	Cave
2020-04-03 21:46:57	9.139	Cave
2020-04-03 23:46:57	9.139	Cave
2020-04-04 01:46:57	9.139	Cave
2020-04-04 03:46:57	9.139	Cave
2020-04-04 05:46:57	9.139	Cave
2020-04-04 07:46:57	9.139	Cave
2020-04-04 09:46:57	9.139	Cave
2020-04-04 11:46:57	9.139	Cave
2020-04-04 13:46:57	9.163	Cave
2020-04-04 15:46:57	9.188	Cave
2020-04-04 17:46:57	9.213	Cave
2020-04-04 19:46:57	9.213	Cave
2020-04-04 21:46:57	9.238	Cave
2020-04-04 23:46:57	9.238	Cave
2020-04-05 01:46:57	9.238	Cave
2020-04-05 03:46:57	9.213	Cave
2020-04-05 05:46:57	9.213	Cave
2020-04-05 07:46:57	9.213	Cave
2020-04-05 09:46:57	9.213	Cave
2020-04-05 11:46:57	9.213	Cave
2020-04-05 13:46:57	9.238	Cave
2020-04-05 15:46:57	9.262	Cave
2020-04-05 17:46:57	9.287	Cave
2020-04-05 19:46:57	9.312	Cave
2020-04-05 21:46:57	9.312	Cave
2020-04-05 23:46:57	9.336	Cave
2020-04-06 01:46:57	9.336	Cave
2020-04-06 03:46:57	9.336	Cave
2020-04-06 05:46:57	9.336	Cave
2020-04-06 07:46:57	9.312	Cave
2020-04-06 09:46:57	9.312	Cave
2020-04-06 11:46:57	9.336	Cave
2020-04-06 13:46:57	9.361	Cave
2020-04-06 15:46:57	9.386	Cave
2020-04-06 17:46:57	9.386	Cave
2020-04-06 19:46:57	9.41	Cave
2020-04-06 21:46:57	9.41	Cave
2020-04-06 23:46:57	9.41	Cave
2020-04-07 01:46:57	9.41	Cave
2020-04-07 03:46:57	9.435	Cave
2020-04-07 05:46:57	9.41	Cave
2020-04-07 07:46:57	9.41	Cave
2020-04-07 09:46:57	9.435	Cave
2020-04-07 11:46:57	9.435	Cave
2020-04-07 13:46:57	9.46	Cave
2020-04-07 15:46:57	9.46	Cave
2020-04-07 17:46:57	9.485	Cave
2020-04-07 19:46:57	9.485	Cave
2020-04-07 21:46:57	9.509	Cave
2020-04-07 23:46:57	9.509	Cave
2020-04-08 01:46:57	9.509	Cave
2020-04-08 03:46:57	9.509	Cave
2020-04-08 05:46:57	9.509	Cave
2020-04-08 07:46:57	9.509	Cave
2020-04-08 09:46:57	9.509	Cave
2020-04-08 11:46:57	9.509	Cave
2020-04-08 13:46:57	9.534	Cave
2020-04-08 15:46:57	9.534	Cave
2020-04-08 17:46:57	9.558	Cave
2020-04-08 19:46:57	9.558	Cave
2020-04-08 21:46:57	9.558	Cave
2020-04-08 23:46:57	9.558	Cave
2020-04-09 01:46:57	9.558	Cave
2020-04-09 03:46:57	9.558	Cave
2020-04-09 05:46:57	9.558	Cave
2020-04-09 07:46:57	9.558	Cave
2020-04-09 09:46:57	9.558	Cave
2020-04-09 11:46:57	9.558	Cave
2020-04-09 13:46:57	9.583	Cave
2020-04-09 15:46:57	9.583	Cave
2020-04-09 17:46:57	9.608	Cave
2020-04-09 19:46:57	9.608	Cave
2020-04-09 21:46:57	9.608	Cave
2020-04-09 23:46:57	9.608	Cave
2020-04-10 01:46:57	9.632	Cave
2020-04-10 03:46:57	9.632	Cave
2020-04-10 05:46:57	9.632	Cave
2020-04-10 07:46:57	9.632	Cave
2020-04-10 09:46:57	9.657	Cave
2020-04-10 11:46:57	9.657	Cave
2020-04-10 13:46:57	9.657	Cave
2020-04-10 15:46:57	9.682	Cave
2020-04-10 17:46:57	9.682	Cave
2020-04-10 19:46:57	9.682	Cave
2020-04-10 21:46:57	9.682	Cave
2020-04-10 23:46:57	9.706	Cave
2020-04-11 01:46:57	9.706	Cave
2020-04-11 03:46:57	9.706	Cave
2020-04-11 05:46:57	9.706	Cave
2020-04-11 07:46:57	9.706	Cave
2020-04-11 09:46:57	9.706	Cave
2020-04-11 11:46:57	9.706	Cave
2020-04-11 13:46:57	9.706	Cave
2020-04-11 15:46:57	9.731	Cave
2020-04-11 17:46:57	9.731	Cave
2020-04-11 19:46:57	9.731	Cave
2020-04-11 21:46:57	9.731	Cave
2020-04-11 23:46:57	9.756	Cave
2020-04-12 01:46:57	9.756	Cave
2020-04-12 03:46:57	9.756	Cave
2020-04-12 05:46:57	9.756	Cave
2020-04-12 07:46:57	9.756	Cave
2020-04-12 09:46:57	9.756	Cave
2020-04-12 11:46:57	9.756	Cave
2020-04-12 13:46:57	9.756	Cave
2020-04-12 15:46:57	9.756	Cave
2020-04-12 17:46:57	9.78	Cave
2020-04-12 19:46:57	9.78	Cave
2020-04-12 21:46:57	9.78	Cave
2020-04-12 23:46:57	9.78	Cave
2020-04-13 01:46:57	9.78	Cave
2020-04-13 03:46:57	9.78	Cave
2020-04-13 05:46:57	9.78	Cave
2020-04-13 07:46:57	9.78	Cave
2020-04-13 09:46:57	9.78	Cave
2020-04-13 11:46:57	9.78	Cave
2020-04-13 13:46:57	9.78	Cave
2020-04-13 15:46:57	9.78	Cave
2020-04-13 17:46:57	9.805	Cave
2020-04-13 19:46:57	9.805	Cave
2020-04-13 21:46:57	9.805	Cave
2020-04-13 23:46:57	9.805	Cave
2020-04-14 01:46:57	9.805	Cave
2020-04-14 03:46:57	9.805	Cave
2020-04-14 05:46:57	9.805	Cave
2020-04-14 07:46:57	9.805	Cave
2020-04-14 09:46:57	9.78	Cave
2020-04-14 11:46:57	9.78	Cave
2020-04-14 13:46:57	9.756	Cave
2020-04-14 15:46:57	9.756	Cave
2020-04-14 17:46:57	9.731	Cave
2020-04-14 19:46:57	9.731	Cave
2020-04-14 21:46:57	9.731	Cave
2020-04-14 23:46:57	9.706	Cave
2020-04-15 01:46:57	9.706	Cave
2020-04-15 03:46:57	9.682	Cave
2020-04-15 05:46:57	9.657	Cave
2020-04-15 07:46:57	9.657	Cave
2020-04-15 09:46:57	9.632	Cave
2020-04-15 11:46:57	9.583	Cave
2020-04-15 13:46:57	9.608	Cave
2020-04-15 15:46:57	9.632	Cave
2020-04-15 17:46:57	9.657	Cave
2020-04-15 19:46:57	9.657	Cave
2020-04-15 21:46:57	9.682	Cave
2020-04-15 23:46:57	9.682	Cave
2020-04-16 01:46:57	9.682	Cave
[truncated: 6,903 more rows]

## Sheet: Setergrotta
Supplementary Materials
Table S7: Raw data from the Setergrotta Cave and respective surface in Norway.
Date	Temperature (℃)	Location
2019-11-22 01:17:27	2.396	Cave
2019-11-22 03:17:27	2.37	Cave
2019-11-22 05:17:27	2.343	Cave
2019-11-22 07:17:27	2.343	Cave
2019-11-22 09:17:27	2.316	Cave
2019-11-22 11:17:27	2.316	Cave
2019-11-22 13:17:27	2.316	Cave
2019-11-22 15:17:27	2.316	Cave
2019-11-22 17:17:27	2.289	Cave
2019-11-22 19:17:27	2.289	Cave
2019-11-22 21:17:27	2.289	Cave
2019-11-22 23:17:27	2.289	Cave
2019-11-23 01:17:27	2.289	Cave
2019-11-23 03:17:27	2.289	Cave
2019-11-23 05:17:27	2.289	Cave
2019-11-23 07:17:27	2.289	Cave
2019-11-23 09:17:27	2.289	Cave
2019-11-23 11:17:27	2.289	Cave
2019-11-23 13:17:27	2.289	Cave
2019-11-23 15:17:27	2.289	Cave
2019-11-23 17:17:27	2.289	Cave
2019-11-23 19:17:27	2.289	Cave
2019-11-23 21:17:27	2.289	Cave
2019-11-23 23:17:27	2.289	Cave
2019-11-24 01:17:27	2.289	Cave
2019-11-24 03:17:27	2.289	Cave
2019-11-24 05:17:27	2.289	Cave
2019-11-24 07:17:27	2.289	Cave
2019-11-24 09:17:27	2.289	Cave
2019-11-24 11:17:27	2.289	Cave
2019-11-24 13:17:27	2.289	Cave
2019-11-24 15:17:27	2.289	Cave
2019-11-24 17:17:27	2.289	Cave
2019-11-24 19:17:27	2.289	Cave
2019-11-24 21:17:27	2.289	Cave
2019-11-24 23:17:27	2.289	Cave
2019-11-25 01:17:27	2.289	Cave
2019-11-25 03:17:27	2.289	Cave
2019-11-25 05:17:27	2.289	Cave
2019-11-25 07:17:27	2.289	Cave
2019-11-25 09:17:27	2.289	Cave
2019-11-25 11:17:27	2.289	Cave
2019-11-25 13:17:27	2.289	Cave
2019-11-25 15:17:27	2.289	Cave
2019-11-25 17:17:27	2.289	Cave
2019-11-25 19:17:27	2.289	Cave
2019-11-25 21:17:27	2.289	Cave
2019-11-25 23:17:27	2.289	Cave
2019-11-26 01:17:27	2.289	Cave
2019-11-26 03:17:27	2.289	Cave
2019-11-26 05:17:27	2.262	Cave
2019-11-26 07:17:27	2.262	Cave
2019-11-26 09:17:27	2.262	Cave
2019-11-26 11:17:27	2.262	Cave
2019-11-26 13:17:27	2.262	Cave
2019-11-26 15:17:27	2.262	Cave
2019-11-26 17:17:27	2.262	Cave
2019-11-26 19:17:27	2.262	Cave
2019-11-26 21:17:27	2.262	Cave
2019-11-26 23:17:27	2.262	Cave
2019-11-27 01:17:27	2.262	Cave
2019-11-27 03:17:27	2.262	Cave
2019-11-27 05:17:27	2.262	Cave
2019-11-27 07:17:27	2.262	Cave
2019-11-27 09:17:27	2.262	Cave
2019-11-27 11:17:27	2.262	Cave
2019-11-27 13:17:27	2.262	Cave
2019-11-27 15:17:27	2.262	Cave
2019-11-27 17:17:27	2.262	Cave
2019-11-27 19:17:27	2.236	Cave
2019-11-27 21:17:27	2.236	Cave
2019-11-27 23:17:27	2.236	Cave
2019-11-28 01:17:27	2.236	Cave
2019-11-28 03:17:27	2.236	Cave
2019-11-28 05:17:27	2.236	Cave
2019-11-28 07:17:27	2.236	Cave
2019-11-28 09:17:27	2.236	Cave
2019-11-28 11:17:27	2.236	Cave
2019-11-28 13:17:27	2.236	Cave
2019-11-28 15:17:27	2.236	Cave
2019-11-28 17:17:27	2.236	Cave
2019-11-28 19:17:27	2.236	Cave
2019-11-28 21:17:27	2.236	Cave
2019-11-28 23:17:27	2.236	Cave
2019-11-29 01:17:27	2.236	Cave
2019-11-29 03:17:27	2.236	Cave
2019-11-29 05:17:27	2.236	Cave
2019-11-29 07:17:27	2.236	Cave
2019-11-29 09:17:27	2.209	Cave
2019-11-29 11:17:27	2.209	Cave
2019-11-29 13:17:27	2.209	Cave
2019-11-29 15:17:27	2.209	Cave
2019-11-29 17:17:27	2.209	Cave
2019-11-29 19:17:27	2.209	Cave
2019-11-29 21:17:27	2.209	Cave
2019-11-29 23:17:27	2.209	Cave
2019-11-30 01:17:27	2.209	Cave
2019-11-30 03:17:27	2.209	Cave
2019-11-30 05:17:27	2.209	Cave
2019-11-30 07:17:27	2.209	Cave
2019-11-30 09:17:27	2.209	Cave
2019-11-30 11:17:27	2.209	Cave
2019-11-30 13:17:27	2.209	Cave
2019-11-30 15:17:27	2.209	Cave
2019-11-30 17:17:27	2.209	Cave
2019-11-30 19:17:27	2.209	Cave
2019-11-30 21:17:27	2.209	Cave
2019-11-30 23:17:27	2.209	Cave
2019-12-01 01:17:27	2.209	Cave
2019-12-01 03:17:27	2.209	Cave
2019-12-01 05:17:27	2.209	Cave
2019-12-01 07:17:27	2.182	Cave
2019-12-01 09:17:27	2.182	Cave
2019-12-01 11:17:27	2.182	Cave
2019-12-01 13:17:27	2.182	Cave
2019-12-01 15:17:27	2.182	Cave
2019-12-01 17:17:27	2.182	Cave
2019-12-01 19:17:27	2.209	Cave
2019-12-01 21:17:27	2.209	Cave
2019-12-01 23:17:27	2.209	Cave
2019-12-02 01:17:27	2.209	Cave
2019-12-02 03:17:27	2.209	Cave
2019-12-02 05:17:27	2.209	Cave
2019-12-02 07:17:27	2.209	Cave
2019-12-02 09:17:27	2.209	Cave
2019-12-02 11:17:27	2.209	Cave
2019-12-02 13:17:27	2.182	Cave
2019-12-02 15:17:27	2.209	Cave
2019-12-02 17:17:27	2.182	Cave
2019-12-02 19:17:27	2.182	Cave
2019-12-02 21:17:27	2.182	Cave
2019-12-02 23:17:27	2.182	Cave
2019-12-03 01:17:27	2.182	Cave
2019-12-03 03:17:27	2.182	Cave
2019-12-03 05:17:27	2.182	Cave
2019-12-03 07:17:27	2.182	Cave
2019-12-03 09:17:27	2.182	Cave
2019-12-03 11:17:27	2.182	Cave
2019-12-03 13:17:27	2.182	Cave
2019-12-03 15:17:27	2.182	Cave
2019-12-03 17:17:27	2.182	Cave
2019-12-03 19:17:27	2.182	Cave
2019-12-03 21:17:27	2.182	Cave
2019-12-03 23:17:27	2.182	Cave
2019-12-04 01:17:27	2.182	Cave
2019-12-04 03:17:27	2.182	Cave
2019-12-04 05:17:27	2.182	Cave
2019-12-04 07:17:27	2.182	Cave
2019-12-04 09:17:27	2.182	Cave
2019-12-04 11:17:27	2.182	Cave
2019-12-04 13:17:27	2.182	Cave
2019-12-04 15:17:27	2.182	Cave
2019-12-04 17:17:27	2.182	Cave
2019-12-04 19:17:27	2.182	Cave
2019-12-04 21:17:27	2.182	Cave
2019-12-04 23:17:27	2.182	Cave
2019-12-05 01:17:27	2.182	Cave
2019-12-05 03:17:27	2.182	Cave
2019-12-05 05:17:27	2.182	Cave
2019-12-05 07:17:27	2.182	Cave
2019-12-05 09:17:27	2.182	Cave
2019-12-05 11:17:27	2.182	Cave
2019-12-05 13:17:27	2.182	Cave
2019-12-05 15:17:27	2.182	Cave
2019-12-05 17:17:27	2.182	Cave
2019-12-05 19:17:27	2.182	Cave
2019-12-05 21:17:27	2.182	Cave
2019-12-05 23:17:27	2.182	Cave
2019-12-06 01:17:27	2.182	Cave
2019-12-06 03:17:27	2.182	Cave
2019-12-06 05:17:27	2.182	Cave
2019-12-06 07:17:27	2.182	Cave
2019-12-06 09:17:27	2.182	Cave
2019-12-06 11:17:27	2.182	Cave
2019-12-06 13:17:27	2.182	Cave
2019-12-06 15:17:27	2.182	Cave
2019-12-06 17:17:27	2.182	Cave
2019-12-06 19:17:27	2.182	Cave
2019-12-06 21:17:27	2.209	Cave
2019-12-06 23:17:27	2.209	Cave
2019-12-07 01:17:27	2.182	Cave
2019-12-07 03:17:27	2.182	Cave
2019-12-07 05:17:27	2.182	Cave
2019-12-07 07:17:27	2.182	Cave
2019-12-07 09:17:27	2.182	Cave
2019-12-07 11:17:27	2.182	Cave
2019-12-07 13:17:27	2.182	Cave
2019-12-07 15:17:27	2.182	Cave
2019-12-07 17:17:27	2.182	Cave
2019-12-07 19:17:27	2.182	Cave
2019-12-07 21:17:27	2.182	Cave
2019-12-07 23:17:27	2.182	Cave
2019-12-08 01:17:27	2.182	Cave
2019-12-08 03:17:27	2.209	Cave
2019-12-08 05:17:27	2.182	Cave
2019-12-08 07:17:27	2.182	Cave
2019-12-08 09:17:27	2.209	Cave
2019-12-08 11:17:27	2.209	Cave
2019-12-08 13:17:27	2.209	Cave
2019-12-08 15:17:27	2.209	Cave
2019-12-08 17:17:27	2.209	Cave
2019-12-08 19:17:27	2.209	Cave
2019-12-08 21:17:27	2.209	Cave
2019-12-08 23:17:27	2.209	Cave
2019-12-09 01:17:27	2.209	Cave
2019-12-09 03:17:27	2.209	Cave
2019-12-09 05:17:27	2.209	Cave
2019-12-09 07:17:27	2.209	Cave
2019-12-09 09:17:27	2.209	Cave
2019-12-09 11:17:27	2.209	Cave
2019-12-09 13:17:27	2.209	Cave
2019-12-09 15:17:27	2.209	Cave
2019-12-09 17:17:27	2.209	Cave
2019-12-09 19:17:27	2.209	Cave
2019-12-09 21:17:27	2.209	Cave
2019-12-09 23:17:27	2.209	Cave
2019-12-10 01:17:27	2.209	Cave
2019-12-10 03:17:27	2.209	Cave
2019-12-10 05:17:27	2.209	Cave
2019-12-10 07:17:27	2.209	Cave
2019-12-10 09:17:27	2.209	Cave
2019-12-10 11:17:27	2.209	Cave
2019-12-10 13:17:27	2.209	Cave
2019-12-10 15:17:27	2.209	Cave
2019-12-10 17:17:27	2.209	Cave
2019-12-10 19:17:27	2.182	Cave
2019-12-10 21:17:27	2.182	Cave
2019-12-10 23:17:27	2.182	Cave
2019-12-11 01:17:27	2.182	Cave
2019-12-11 03:17:27	2.209	Cave
2019-12-11 05:17:27	2.209	Cave
2019-12-11 07:17:27	2.209	Cave
2019-12-11 09:17:27	2.209	Cave
2019-12-11 11:17:27	2.209	Cave
2019-12-11 13:17:27	2.209	Cave
2019-12-11 15:17:27	2.209	Cave
2019-12-11 17:17:27	2.209	Cave
2019-12-11 19:17:27	2.209	Cave
2019-12-11 21:17:27	2.209	Cave
2019-12-11 23:17:27	2.209	Cave
2019-12-12 01:17:27	2.209	Cave
2019-12-12 03:17:27	2.209	Cave
2019-12-12 05:17:27	2.209	Cave
2019-12-12 07:17:27	2.209	Cave
2019-12-12 09:17:27	2.209	Cave
2019-12-12 11:17:27	2.209	Cave
2019-12-12 13:17:27	2.209	Cave
2019-12-12 15:17:27	2.209	Cave
2019-12-12 17:17:27	2.209	Cave
2019-12-12 19:17:27	2.209	Cave
2019-12-12 21:17:27	2.209	Cave
2019-12-12 23:17:27	2.209	Cave
2019-12-13 01:17:27	2.209	Cave
2019-12-13 03:17:27	2.209	Cave
2019-12-13 05:17:27	2.209	Cave
2019-12-13 07:17:27	2.209	Cave
2019-12-13 09:17:27	2.209	Cave
2019-12-13 11:17:27	2.209	Cave
2019-12-13 13:17:27	2.209	Cave
2019-12-13 15:17:27	2.209	Cave
2019-12-13 17:17:27	2.209	Cave
2019-12-13 19:17:27	2.209	Cave
2019-12-13 21:17:27	2.209	Cave
2019-12-13 23:17:27	2.209	Cave
2019-12-14 01:17:27	2.209	Cave
2019-12-14 03:17:27	2.209	Cave
2019-12-14 05:17:27	2.209	Cave
2019-12-14 07:17:27	2.209	Cave
2019-12-14 09:17:27	2.209	Cave
2019-12-14 11:17:27	2.209	Cave
2019-12-14 13:17:27	2.209	Cave
2019-12-14 15:17:27	2.209	Cave
2019-12-14 17:17:27	2.209	Cave
2019-12-14 19:17:27	2.209	Cave
2019-12-14 21:17:27	2.209	Cave
2019-12-14 23:17:27	2.209	Cave
2019-12-15 01:17:27	2.209	Cave
2019-12-15 03:17:27	2.209	Cave
2019-12-15 05:17:27	2.209	Cave
2019-12-15 07:17:27	2.209	Cave
2019-12-15 09:17:27	2.209	Cave
2019-12-15 11:17:27	2.209	Cave
2019-12-15 13:17:27	2.209	Cave
2019-12-15 15:17:27	2.209	Cave
2019-12-15 17:17:27	2.209	Cave
2019-12-15 19:17:27	2.209	Cave
2019-12-15 21:17:27	2.209	Cave
2019-12-15 23:17:27	2.209	Cave
2019-12-16 01:17:27	2.209	Cave
2019-12-16 03:17:27	2.209	Cave
2019-12-16 05:17:27	2.209	Cave
2019-12-16 07:17:27	2.209	Cave
2019-12-16 09:17:27	2.209	Cave
2019-12-16 11:17:27	2.209	Cave
2019-12-16 13:17:27	2.209	Cave
2019-12-16 15:17:27	2.209	Cave
2019-12-16 17:17:27	2.209	Cave
2019-12-16 19:17:27	2.209	Cave
2019-12-16 21:17:27	2.209	Cave
2019-12-16 23:17:27	2.209	Cave
2019-12-17 01:17:27	2.209	Cave
2019-12-17 03:17:27	2.209	Cave
2019-12-17 05:17:27	2.209	Cave
2019-12-17 07:17:27	2.209	Cave
2019-12-17 09:17:27	2.209	Cave
2019-12-17 11:17:27	2.209	Cave
2019-12-17 13:17:27	2.209	Cave
2019-12-17 15:17:27	2.209	Cave
2019-12-17 17:17:27	2.209	Cave
2019-12-17 19:17:27	2.209	Cave
2019-12-17 21:17:27	2.182	Cave
2019-12-17 23:17:27	2.182	Cave
2019-12-18 01:17:27	2.182	Cave
2019-12-18 03:17:27	2.182	Cave
2019-12-18 05:17:27	2.182	Cave
2019-12-18 07:17:27	2.182	Cave
2019-12-18 09:17:27	2.182	Cave
2019-12-18 11:17:27	2.182	Cave
2019-12-18 13:17:27	2.182	Cave
2019-12-18 15:17:27	2.182	Cave
2019-12-18 17:17:27	2.182	Cave
2019-12-18 19:17:27	2.182	Cave
2019-12-18 21:17:27	2.182	Cave
2019-12-18 23:17:27	2.182	Cave
2019-12-19 01:17:27	2.182	Cave
2019-12-19 03:17:27	2.182	Cave
2019-12-19 05:17:27	2.182	Cave
2019-12-19 07:17:27	2.182	Cave
2019-12-19 09:17:27	2.182	Cave
2019-12-19 11:17:27	2.182	Cave
2019-12-19 13:17:27	2.182	Cave
2019-12-19 15:17:27	2.182	Cave
2019-12-19 17:17:27	2.182	Cave
2019-12-19 19:17:27	2.182	Cave
2019-12-19 21:17:27	2.182	Cave
2019-12-19 23:17:27	2.182	Cave
2019-12-20 01:17:27	2.182	Cave
2019-12-20 03:17:27	2.182	Cave
2019-12-20 05:17:27	2.182	Cave
2019-12-20 07:17:27	2.182	Cave
2019-12-20 09:17:27	2.182	Cave
2019-12-20 11:17:27	2.182	Cave
2019-12-20 13:17:27	2.182	Cave
2019-12-20 15:17:27	2.182	Cave
2019-12-20 17:17:27	2.182	Cave
2019-12-20 19:17:27	2.182	Cave
2019-12-20 21:17:27	2.182	Cave
2019-12-20 23:17:27	2.182	Cave
2019-12-21 01:17:27	2.182	Cave
2019-12-21 03:17:27	2.182	Cave
2019-12-21 05:17:27	2.182	Cave
2019-12-21 07:17:27	2.182	Cave
2019-12-21 09:17:27	2.182	Cave
2019-12-21 11:17:27	2.182	Cave
2019-12-21 13:17:27	2.182	Cave
2019-12-21 15:17:27	2.182	Cave
2019-12-21 17:17:27	2.182	Cave
2019-12-21 19:17:27	2.182	Cave
2019-12-21 21:17:27	2.182	Cave
2019-12-21 23:17:27	2.182	Cave
2019-12-22 01:17:27	2.182	Cave
2019-12-22 03:17:27	2.182	Cave
2019-12-22 05:17:27	2.182	Cave
2019-12-22 07:17:27	2.182	Cave
2019-12-22 09:17:27	2.182	Cave
2019-12-22 11:17:27	2.182	Cave
2019-12-22 13:17:27	2.182	Cave
2019-12-22 15:17:27	2.182	Cave
2019-12-22 17:17:27	2.182	Cave
2019-12-22 19:17:27	2.182	Cave
2019-12-22 21:17:27	2.182	Cave
2019-12-22 23:17:27	2.182	Cave
2019-12-23 01:17:27	2.182	Cave
2019-12-23 03:17:27	2.182	Cave
2019-12-23 05:17:27	2.182	Cave
2019-12-23 07:17:27	2.182	Cave
2019-12-23 09:17:27	2.182	Cave
2019-12-23 11:17:27	2.182	Cave
2019-12-23 13:17:27	2.182	Cave
2019-12-23 15:17:27	2.182	Cave
2019-12-23 17:17:27	2.182	Cave
2019-12-23 19:17:27	2.182	Cave
2019-12-23 21:17:27	2.182	Cave
2019-12-23 23:17:27	2.182	Cave
2019-12-24 01:17:27	2.182	Cave
2019-12-24 03:17:27	2.182	Cave
2019-12-24 05:17:27	2.182	Cave
2019-12-24 07:17:27	2.182	Cave
2019-12-24 09:17:27	2.182	Cave
2019-12-24 11:17:27	2.182	Cave
2019-12-24 13:17:27	2.182	Cave
2019-12-24 15:17:27	2.182	Cave
2019-12-24 17:17:27	2.182	Cave
2019-12-24 19:17:27	2.182	Cave
2019-12-24 21:17:27	2.182	Cave
2019-12-24 23:17:27	2.182	Cave
2019-12-25 01:17:27	2.182	Cave
2019-12-25 03:17:27	2.182	Cave
2019-12-25 05:17:27	2.182	Cave
2019-12-25 07:17:27	2.182	Cave
2019-12-25 09:17:27	2.182	Cave
2019-12-25 11:17:27	2.182	Cave
2019-12-25 13:17:27	2.182	Cave
2019-12-25 15:17:27	2.182	Cave
2019-12-25 17:17:27	2.155	Cave
2019-12-25 19:17:27	2.155	Cave
2019-12-25 21:17:27	2.155	Cave
2019-12-25 23:17:27	2.155	Cave
2019-12-26 01:17:27	2.155	Cave
2019-12-26 03:17:27	2.155	Cave
2019-12-26 05:17:27	2.155	Cave
2019-12-26 07:17:27	2.155	Cave
2019-12-26 09:17:27	2.155	Cave
2019-12-26 11:17:27	2.155	Cave
2019-12-26 13:17:27	2.155	Cave
2019-12-26 15:17:27	2.155	Cave
2019-12-26 17:17:27	2.155	Cave
2019-12-26 19:17:27	2.155	Cave
2019-12-26 21:17:27	2.155	Cave
2019-12-26 23:17:27	2.155	Cave
2019-12-27 01:17:27	2.155	Cave
2019-12-27 03:17:27	2.155	Cave
2019-12-27 05:17:27	2.155	Cave
2019-12-27 07:17:27	2.155	Cave
2019-12-27 09:17:27	2.155	Cave
2019-12-27 11:17:27	2.155	Cave
2019-12-27 13:17:27	2.155	Cave
2019-12-27 15:17:27	2.155	Cave
2019-12-27 17:17:27	2.155	Cave
2019-12-27 19:17:27	2.155	Cave
2019-12-27 21:17:27	2.155	Cave
2019-12-27 23:17:27	2.128	Cave
2019-12-28 01:17:27	2.128	Cave
2019-12-28 03:17:27	2.128	Cave
2019-12-28 05:17:27	2.128	Cave
2019-12-28 07:17:27	2.128	Cave
2019-12-28 09:17:27	2.128	Cave
2019-12-28 11:17:27	2.128	Cave
2019-12-28 13:17:27	2.128	Cave
2019-12-28 15:17:27	2.128	Cave
2019-12-28 17:17:27	2.128	Cave
2019-12-28 19:17:27	2.128	Cave
2019-12-28 21:17:27	2.128	Cave
2019-12-28 23:17:27	2.128	Cave
2019-12-29 01:17:27	2.128	Cave
2019-12-29 03:17:27	2.128	Cave
2019-12-29 05:17:27	2.128	Cave
2019-12-29 07:17:27	2.128	Cave
2019-12-29 09:17:27	2.128	Cave
2019-12-29 11:17:27	2.128	Cave
2019-12-29 13:17:27	2.128	Cave
2019-12-29 15:17:27	2.128	Cave
2019-12-29 17:17:27	2.128	Cave
2019-12-29 19:17:27	2.128	Cave
2019-12-29 21:17:27	2.128	Cave
2019-12-29 23:17:27	2.128	Cave
2019-12-30 01:17:27	2.128	Cave
2019-12-30 03:17:27	2.128	Cave
2019-12-30 05:17:27	2.128	Cave
2019-12-30 07:17:27	2.128	Cave
2019-12-30 09:17:27	2.128	Cave
2019-12-30 11:17:27	2.128	Cave
2019-12-30 13:17:27	2.128	Cave
2019-12-30 15:17:27	2.128	Cave
2019-12-30 17:17:27	2.128	Cave
2019-12-30 19:17:27	2.128	Cave
2019-12-30 21:17:27	2.128	Cave
2019-12-30 23:17:27	2.128	Cave
2019-12-31 01:17:27	2.128	Cave
2019-12-31 03:17:27	2.128	Cave
2019-12-31 05:17:27	2.128	Cave
2019-12-31 07:17:27	2.128	Cave
2019-12-31 09:17:27	2.128	Cave
2019-12-31 11:17:27	2.128	Cave
2019-12-31 13:17:27	2.128	Cave
2019-12-31 15:17:27	2.128	Cave
2019-12-31 17:17:27	2.128	Cave
2019-12-31 19:17:27	2.128	Cave
2019-12-31 21:17:27	2.128	Cave
2019-12-31 23:17:27	2.128	Cave
2020-01-01 01:17:27	2.128	Cave
2020-01-01 03:17:27	2.128	Cave
2020-01-01 05:17:27	2.128	Cave
2020-01-01 07:17:27	2.128	Cave
2020-01-01 09:17:27	2.128	Cave
2020-01-01 11:17:27	2.155	Cave
2020-01-01 13:17:27	2.155	Cave
2020-01-01 15:17:27	2.128	Cave
2020-01-01 17:17:27	2.128	Cave
2020-01-01 19:17:27	2.128	Cave
2020-01-01 21:17:27	2.128	Cave
2020-01-01 23:17:27	2.128	Cave
2020-01-02 01:17:27	2.128	Cave
2020-01-02 03:17:27	2.128	Cave
2020-01-02 05:17:27	2.128	Cave
2020-01-02 07:17:27	2.155	Cave
2020-01-02 09:17:27	2.155	Cave
2020-01-02 11:17:27	2.155	Cave
2020-01-02 13:17:27	2.155	Cave
2020-01-02 15:17:27	2.155	Cave
2020-01-02 17:17:27	2.155	Cave
2020-01-02 19:17:27	2.155	Cave
2020-01-02 21:17:27	2.155	Cave
2020-01-02 23:17:27	2.155	Cave
2020-01-03 01:17:27	2.155	Cave
2020-01-03 03:17:27	2.155	Cave
2020-01-03 05:17:27	2.155	Cave
2020-01-03 07:17:27	2.155	Cave
2020-01-03 09:17:27	2.155	Cave
2020-01-03 11:17:27	2.155	Cave
2020-01-03 13:17:27	2.128	Cave
2020-01-03 15:17:27	2.128	Cave
2020-01-03 17:17:27	2.128	Cave
2020-01-03 19:17:27	2.128	Cave
2020-01-03 21:17:27	2.128	Cave
2020-01-03 23:17:27	2.128	Cave
2020-01-04 01:17:27	2.155	Cave
2020-01-04 03:17:27	2.155	Cave
2020-01-04 05:17:27	2.155	Cave
2020-01-04 07:17:27	2.155	Cave
2020-01-04 09:17:27	2.155	Cave
2020-01-04 11:17:27	2.155	Cave
2020-01-04 13:17:27	2.155	Cave
2020-01-04 15:17:27	2.155	Cave
2020-01-04 17:17:27	2.155	Cave
2020-01-04 19:17:27	2.155	Cave
2020-01-04 21:17:27	2.155	Cave
2020-01-04 23:17:27	2.155	Cave
2020-01-05 01:17:27	2.155	Cave
2020-01-05 03:17:27	2.155	Cave
2020-01-05 05:17:27	2.155	Cave
2020-01-05 07:17:27	2.155	Cave
2020-01-05 09:17:27	2.155	Cave
2020-01-05 11:17:27	2.155	Cave
2020-01-05 13:17:27	2.155	Cave
2020-01-05 15:17:27	2.155	Cave
2020-01-05 17:17:27	2.155	Cave
2020-01-05 19:17:27	2.155	Cave
2020-01-05 21:17:27	2.155	Cave
2020-01-05 23:17:27	2.155	Cave
2020-01-06 01:17:27	2.155	Cave
2020-01-06 03:17:27	2.155	Cave
2020-01-06 05:17:27	2.155	Cave
2020-01-06 07:17:27	2.155	Cave
2020-01-06 09:17:27	2.155	Cave
2020-01-06 11:17:27	2.155	Cave
2020-01-06 13:17:27	2.155	Cave
2020-01-06 15:17:27	2.155	Cave
2020-01-06 17:17:27	2.155	Cave
2020-01-06 19:17:27	2.155	Cave
2020-01-06 21:17:27	2.155	Cave
2020-01-06 23:17:27	2.155	Cave
2020-01-07 01:17:27	2.155	Cave
2020-01-07 03:17:27	2.155	Cave
2020-01-07 05:17:27	2.155	Cave
2020-01-07 07:17:27	2.155	Cave
2020-01-07 09:17:27	2.155	Cave
2020-01-07 11:17:27	2.155	Cave
2020-01-07 13:17:27	2.155	Cave
2020-01-07 15:17:27	2.155	Cave
2020-01-07 17:17:27	2.155	Cave
2020-01-07 19:17:27	2.155	Cave
2020-01-07 21:17:27	2.155	Cave
2020-01-07 23:17:27	2.155	Cave
2020-01-08 01:17:27	2.155	Cave
2020-01-08 03:17:27	2.155	Cave
2020-01-08 05:17:27	2.155	Cave
2020-01-08 07:17:27	2.155	Cave
2020-01-08 09:17:27	2.155	Cave
2020-01-08 11:17:27	2.155	Cave
2020-01-08 13:17:27	2.155	Cave
2020-01-08 15:17:27	2.155	Cave
2020-01-08 17:17:27	2.155	Cave
2020-01-08 19:17:27	2.155	Cave
2020-01-08 21:17:27	2.155	Cave
2020-01-08 23:17:27	2.155	Cave
2020-01-09 01:17:27	2.155	Cave
2020-01-09 03:17:27	2.155	Cave
2020-01-09 05:17:27	2.155	Cave
2020-01-09 07:17:27	2.155	Cave
2020-01-09 09:17:27	2.155	Cave
2020-01-09 11:17:27	2.155	Cave
2020-01-09 13:17:27	2.155	Cave
2020-01-09 15:17:27	2.155	Cave
2020-01-09 17:17:27	2.155	Cave
2020-01-09 19:17:27	2.155	Cave
2020-01-09 21:17:27	2.155	Cave
2020-01-09 23:17:27	2.155	Cave
2020-01-10 01:17:27	2.155	Cave
2020-01-10 03:17:27	2.155	Cave
2020-01-10 05:17:27	2.155	Cave
2020-01-10 07:17:27	2.155	Cave
2020-01-10 09:17:27	2.155	Cave
2020-01-10 11:17:27	2.155	Cave
2020-01-10 13:17:27	2.155	Cave
2020-01-10 15:17:27	2.155	Cave
2020-01-10 17:17:27	2.155	Cave
2020-01-10 19:17:27	2.155	Cave
2020-01-10 21:17:27	2.155	Cave
2020-01-10 23:17:27	2.182	Cave
2020-01-11 01:17:27	2.182	Cave
2020-01-11 03:17:27	2.155	Cave
2020-01-11 05:17:27	2.155	Cave
2020-01-11 07:17:27	2.155	Cave
2020-01-11 09:17:27	2.182	Cave
2020-01-11 11:17:27	2.155	Cave
2020-01-11 13:17:27	2.155	Cave
2020-01-11 15:17:27	2.155	Cave
2020-01-11 17:17:27	2.182	Cave
2020-01-11 19:17:27	2.182	Cave
2020-01-11 21:17:27	2.182	Cave
2020-01-11 23:17:27	2.182	Cave
2020-01-12 01:17:27	2.182	Cave
2020-01-12 03:17:27	2.182	Cave
2020-01-12 05:17:27	2.155	Cave
2020-01-12 07:17:27	2.182	Cave
2020-01-12 09:17:27	2.182	Cave
2020-01-12 11:17:27	2.182	Cave
2020-01-12 13:17:27	2.182	Cave
2020-01-12 15:17:27	2.182	Cave
2020-01-12 17:17:27	2.182	Cave
2020-01-12 19:17:27	2.182	Cave
2020-01-12 21:17:27	2.182	Cave
2020-01-12 23:17:27	2.182	Cave
2020-01-13 01:17:27	2.182	Cave
2020-01-13 03:17:27	2.182	Cave
2020-01-13 05:17:27	2.182	Cave
2020-01-13 07:17:27	2.182	Cave
2020-01-13 09:17:27	2.182	Cave
2020-01-13 11:17:27	2.182	Cave
2020-01-13 13:17:27	2.182	Cave
2020-01-13 15:17:27	2.182	Cave
2020-01-13 17:17:27	2.182	Cave
2020-01-13 19:17:27	2.182	Cave
2020-01-13 21:17:27	2.182	Cave
2020-01-13 23:17:27	2.182	Cave
2020-01-14 01:17:27	2.182	Cave
2020-01-14 03:17:27	2.182	Cave
2020-01-14 05:17:27	2.182	Cave
2020-01-14 07:17:27	2.182	Cave
2020-01-14 09:17:27	2.182	Cave
2020-01-14 11:17:27	2.182	Cave
2020-01-14 13:17:27	2.182	Cave
2020-01-14 15:17:27	2.182	Cave
2020-01-14 17:17:27	2.182	Cave
2020-01-14 19:17:27	2.182	Cave
2020-01-14 21:17:27	2.182	Cave
2020-01-14 23:17:27	2.182	Cave
2020-01-15 01:17:27	2.182	Cave
2020-01-15 03:17:27	2.182	Cave
2020-01-15 05:17:27	2.182	Cave
2020-01-15 07:17:27	2.182	Cave
2020-01-15 09:17:27	2.182	Cave
2020-01-15 11:17:27	2.182	Cave
2020-01-15 13:17:27	2.182	Cave
2020-01-15 15:17:27	2.182	Cave
2020-01-15 17:17:27	2.182	Cave
2020-01-15 19:17:27	2.182	Cave
2020-01-15 21:17:27	2.182	Cave
2020-01-15 23:17:27	2.182	Cave
2020-01-16 01:17:27	2.182	Cave
2020-01-16 03:17:27	2.182	Cave
2020-01-16 05:17:27	2.182	Cave
2020-01-16 07:17:27	2.182	Cave
2020-01-16 09:17:27	2.182	Cave
2020-01-16 11:17:27	2.182	Cave
2020-01-16 13:17:27	2.182	Cave
2020-01-16 15:17:27	2.182	Cave
2020-01-16 17:17:27	2.182	Cave
2020-01-16 19:17:27	2.182	Cave
2020-01-16 21:17:27	2.182	Cave
2020-01-16 23:17:27	2.182	Cave
2020-01-17 01:17:27	2.182	Cave
2020-01-17 03:17:27	2.182	Cave
2020-01-17 05:17:27	2.182	Cave
2020-01-17 07:17:27	2.182	Cave
2020-01-17 09:17:27	2.182	Cave
2020-01-17 11:17:27	2.182	Cave
2020-01-17 13:17:27	2.182	Cave
2020-01-17 15:17:27	2.182	Cave
2020-01-17 17:17:27	2.182	Cave
2020-01-17 19:17:27	2.182	Cave
2020-01-17 21:17:27	2.182	Cave
2020-01-17 23:17:27	2.182	Cave
2020-01-18 01:17:27	2.182	Cave
2020-01-18 03:17:27	2.182	Cave
2020-01-18 05:17:27	2.182	Cave
2020-01-18 07:17:27	2.182	Cave
2020-01-18 09:17:27	2.182	Cave
2020-01-18 11:17:27	2.182	Cave
2020-01-18 13:17:27	2.182	Cave
2020-01-18 15:17:27	2.182	Cave
2020-01-18 17:17:27	2.182	Cave
2020-01-18 19:17:27	2.182	Cave
2020-01-18 21:17:27	2.182	Cave
2020-01-18 23:17:27	2.182	Cave
2020-01-19 01:17:27	2.182	Cave
2020-01-19 03:17:27	2.182	Cave
2020-01-19 05:17:27	2.182	Cave
2020-01-19 07:17:27	2.182	Cave
2020-01-19 09:17:27	2.182	Cave
2020-01-19 11:17:27	2.182	Cave
2020-01-19 13:17:27	2.182	Cave
2020-01-19 15:17:27	2.209	Cave
2020-01-19 17:17:27	2.182	Cave
2020-01-19 19:17:27	2.182	Cave
2020-01-19 21:17:27	2.182	Cave
2020-01-19 23:17:27	2.182	Cave
2020-01-20 01:17:27	2.182	Cave
2020-01-20 03:17:27	2.182	Cave
2020-01-20 05:17:27	2.182	Cave
2020-01-20 07:17:27	2.182	Cave
2020-01-20 09:17:27	2.182	Cave
2020-01-20 11:17:27	2.182	Cave
2020-01-20 13:17:27	2.182	Cave
2020-01-20 15:17:27	2.182	Cave
2020-01-20 17:17:27	2.182	Cave
2020-01-20 19:17:27	2.182	Cave
2020-01-20 21:17:27	2.182	Cave
2020-01-20 23:17:27	2.182	Cave
2020-01-21 01:17:27	2.182	Cave
2020-01-21 03:17:27	2.182	Cave
2020-01-21 05:17:27	2.182	Cave
2020-01-21 07:17:27	2.209	Cave
2020-01-21 09:17:27	2.182	Cave
2020-01-21 11:17:27	2.182	Cave
2020-01-21 13:17:27	2.182	Cave
2020-01-21 15:17:27	2.209	Cave
2020-01-21 17:17:27	2.209	Cave
2020-01-21 19:17:27	2.209	Cave
2020-01-21 21:17:27	2.209	Cave
2020-01-21 23:17:27	2.182	Cave
2020-01-22 01:17:27	2.209	Cave
2020-01-22 03:17:27	2.209	Cave
2020-01-22 05:17:27	2.209	Cave
2020-01-22 07:17:27	2.209	Cave
2020-01-22 09:17:27	2.209	Cave
2020-01-22 11:17:27	2.209	Cave
2020-01-22 13:17:27	2.209	Cave
2020-01-22 15:17:27	2.209	Cave
2020-01-22 17:17:27	2.209	Cave
2020-01-22 19:17:27	2.182	Cave
2020-01-22 21:17:27	2.209	Cave
2020-01-22 23:17:27	2.182	Cave
2020-01-23 01:17:27	2.209	Cave
2020-01-23 03:17:27	2.182	Cave
2020-01-23 05:17:27	2.209	Cave
2020-01-23 07:17:27	2.209	Cave
2020-01-23 09:17:27	2.209	Cave
2020-01-23 11:17:27	2.209	Cave
2020-01-23 13:17:27	2.209	Cave
2020-01-23 15:17:27	2.209	Cave
2020-01-23 17:17:27	2.209	Cave
2020-01-23 19:17:27	2.209	Cave
2020-01-23 21:17:27	2.209	Cave
2020-01-23 23:17:27	2.209	Cave
2020-01-24 01:17:27	2.209	Cave
2020-01-24 03:17:27	2.209	Cave
2020-01-24 05:17:27	2.209	Cave
2020-01-24 07:17:27	2.209	Cave
2020-01-24 09:17:27	2.209	Cave
2020-01-24 11:17:27	2.209	Cave
2020-01-24 13:17:27	2.209	Cave
2020-01-24 15:17:27	2.209	Cave
2020-01-24 17:17:27	2.209	Cave
2020-01-24 19:17:27	2.209	Cave
2020-01-24 21:17:27	2.209	Cave
2020-01-24 23:17:27	2.209	Cave
2020-01-25 01:17:27	2.209	Cave
2020-01-25 03:17:27	2.209	Cave
2020-01-25 05:17:27	2.209	Cave
2020-01-25 07:17:27	2.209	Cave
2020-01-25 09:17:27	2.209	Cave
2020-01-25 11:17:27	2.209	Cave
2020-01-25 13:17:27	2.209	Cave
2020-01-25 15:17:27	2.209	Cave
2020-01-25 17:17:27	2.209	Cave
2020-01-25 19:17:27	2.209	Cave
2020-01-25 21:17:27	2.209	Cave
2020-01-25 23:17:27	2.209	Cave
2020-01-26 01:17:27	2.209	Cave
2020-01-26 03:17:27	2.209	Cave
2020-01-26 05:17:27	2.209	Cave
2020-01-26 07:17:27	2.209	Cave
2020-01-26 09:17:27	2.209	Cave
2020-01-26 11:17:27	2.209	Cave
2020-01-26 13:17:27	2.209	Cave
2020-01-26 15:17:27	2.209	Cave
2020-01-26 17:17:27	2.209	Cave
2020-01-26 19:17:27	2.209	Cave
2020-01-26 21:17:27	2.209	Cave
2020-01-26 23:17:27	2.209	Cave
2020-01-27 01:17:27	2.209	Cave
2020-01-27 03:17:27	2.209	Cave
2020-01-27 05:17:27	2.209	Cave
2020-01-27 07:17:27	2.209	Cave
2020-01-27 09:17:27	2.209	Cave
2020-01-27 11:17:27	2.209	Cave
2020-01-27 13:17:27	2.209	Cave
2020-01-27 15:17:27	2.209	Cave
2020-01-27 17:17:27	2.209	Cave
2020-01-27 19:17:27	2.209	Cave
2020-01-27 21:17:27	2.209	Cave
2020-01-27 23:17:27	2.209	Cave
2020-01-28 01:17:27	2.209	Cave
2020-01-28 03:17:27	2.209	Cave
2020-01-28 05:17:27	2.209	Cave
2020-01-28 07:17:27	2.209	Cave
2020-01-28 09:17:27	2.209	Cave
2020-01-28 11:17:27	2.209	Cave
2020-01-28 13:17:27	2.209	Cave
2020-01-28 15:17:27	2.209	Cave
2020-01-28 17:17:27	2.209	Cave
2020-01-28 19:17:27	2.209	Cave
2020-01-28 21:17:27	2.209	Cave
2020-01-28 23:17:27	2.209	Cave
2020-01-29 01:17:27	2.209	Cave
2020-01-29 03:17:27	2.209	Cave
2020-01-29 05:17:27	2.209	Cave
2020-01-29 07:17:27	2.209	Cave
2020-01-29 09:17:27	2.209	Cave
2020-01-29 11:17:27	2.209	Cave
2020-01-29 13:17:27	2.209	Cave
2020-01-29 15:17:27	2.209	Cave
2020-01-29 17:17:27	2.209	Cave
2020-01-29 19:17:27	2.209	Cave
2020-01-29 21:17:27	2.209	Cave
2020-01-29 23:17:27	2.209	Cave
2020-01-30 01:17:27	2.209	Cave
2020-01-30 03:17:27	2.209	Cave
2020-01-30 05:17:27	2.209	Cave
2020-01-30 07:17:27	2.209	Cave
2020-01-30 09:17:27	2.209	Cave
2020-01-30 11:17:27	2.209	Cave
2020-01-30 13:17:27	2.209	Cave
2020-01-30 15:17:27	2.209	Cave
2020-01-30 17:17:27	2.209	Cave
2020-01-30 19:17:27	2.209	Cave
2020-01-30 21:17:27	2.209	Cave
2020-01-30 23:17:27	2.209	Cave
2020-01-31 01:17:27	2.209	Cave
2020-01-31 03:17:27	2.209	Cave
2020-01-31 05:17:27	2.209	Cave
2020-01-31 07:17:27	2.209	Cave
2020-01-31 09:17:27	2.209	Cave
2020-01-31 11:17:27	2.209	Cave
2020-01-31 13:17:27	2.209	Cave
2020-01-31 15:17:27	2.209	Cave
2020-01-31 17:17:27	2.209	Cave
2020-01-31 19:17:27	2.209	Cave
2020-01-31 21:17:27	2.209	Cave
2020-01-31 23:17:27	2.209	Cave
2020-02-01 01:17:27	2.209	Cave
2020-02-01 03:17:27	2.209	Cave
2020-02-01 05:17:27	2.209	Cave
2020-02-01 07:17:27	2.209	Cave
2020-02-01 09:17:27	2.209	Cave
2020-02-01 11:17:27	2.209	Cave
2020-02-01 13:17:27	2.209	Cave
2020-02-01 15:17:27	2.209	Cave
2020-02-01 17:17:27	2.209	Cave
2020-02-01 19:17:27	2.209	Cave
2020-02-01 21:17:27	2.209	Cave
2020-02-01 23:17:27	2.209	Cave
2020-02-02 01:17:27	2.209	Cave
2020-02-02 03:17:27	2.209	Cave
2020-02-02 05:17:27	2.209	Cave
2020-02-02 07:17:27	2.209	Cave
2020-02-02 09:17:27	2.209	Cave
2020-02-02 11:17:27	2.209	Cave
2020-02-02 13:17:27	2.209	Cave
2020-02-02 15:17:27	2.209	Cave
2020-02-02 17:17:27	2.209	Cave
2020-02-02 19:17:27	2.209	Cave
2020-02-02 21:17:27	2.209	Cave
2020-02-02 23:17:27	2.209	Cave
2020-02-03 01:17:27	2.209	Cave
2020-02-03 03:17:27	2.209	Cave
2020-02-03 05:17:27	2.209	Cave
2020-02-03 07:17:27	2.209	Cave
2020-02-03 09:17:27	2.209	Cave
2020-02-03 11:17:27	2.209	Cave
2020-02-03 13:17:27	2.209	Cave
2020-02-03 15:17:27	2.209	Cave
2020-02-03 17:17:27	2.209	Cave
2020-02-03 19:17:27	2.209	Cave
2020-02-03 21:17:27	2.182	Cave
2020-02-03 23:17:27	2.209	Cave
2020-02-04 01:17:27	2.182	Cave
2020-02-04 03:17:27	2.182	Cave
2020-02-04 05:17:27	2.182	Cave
2020-02-04 07:17:27	2.182	Cave
2020-02-04 09:17:27	2.182	Cave
2020-02-04 11:17:27	2.182	Cave
2020-02-04 13:17:27	2.182	Cave
2020-02-04 15:17:27	2.182	Cave
2020-02-04 17:17:27	2.182	Cave
2020-02-04 19:17:27	2.182	Cave
2020-02-04 21:17:27	2.182	Cave
2020-02-04 23:17:27	2.182	Cave
2020-02-05 01:17:27	2.182	Cave
2020-02-05 03:17:27	2.182	Cave
2020-02-05 05:17:27	2.182	Cave
2020-02-05 07:17:27	2.182	Cave
2020-02-05 09:17:27	2.182	Cave
2020-02-05 11:17:27	2.182	Cave
2020-02-05 13:17:27	2.182	Cave
2020-02-05 15:17:27	2.182	Cave
2020-02-05 17:17:27	2.182	Cave
2020-02-05 19:17:27	2.182	Cave
2020-02-05 21:17:27	2.182	Cave
2020-02-05 23:17:27	2.182	Cave
2020-02-06 01:17:27	2.182	Cave
2020-02-06 03:17:27	2.182	Cave
2020-02-06 05:17:27	2.155	Cave
2020-02-06 07:17:27	2.182	Cave
2020-02-06 09:17:27	2.155	Cave
2020-02-06 11:17:27	2.155	Cave
2020-02-06 13:17:27	2.155	Cave
2020-02-06 15:17:27	2.155	Cave
2020-02-06 17:17:27	2.155	Cave
2020-02-06 19:17:27	2.155	Cave
2020-02-06 21:17:27	2.155	Cave
2020-02-06 23:17:27	2.155	Cave
2020-02-07 01:17:27	2.155	Cave
2020-02-07 03:17:27	2.155	Cave
2020-02-07 05:17:27	2.155	Cave
2020-02-07 07:17:27	2.155	Cave
2020-02-07 09:17:27	2.155	Cave
2020-02-07 11:17:27	2.155	Cave
2020-02-07 13:17:27	2.155	Cave
2020-02-07 15:17:27	2.155	Cave
2020-02-07 17:17:27	2.155	Cave
2020-02-07 19:17:27	2.155	Cave
2020-02-07 21:17:27	2.155	Cave
2020-02-07 23:17:27	2.155	Cave
2020-02-08 01:17:27	2.155	Cave
2020-02-08 03:17:27	2.155	Cave
2020-02-08 05:17:27	2.155	Cave
2020-02-08 07:17:27	2.155	Cave
2020-02-08 09:17:27	2.155	Cave
2020-02-08 11:17:27	2.155	Cave
2020-02-08 13:17:27	2.155	Cave
2020-02-08 15:17:27	2.155	Cave
2020-02-08 17:17:27	2.155	Cave
2020-02-08 19:17:27	2.155	Cave
2020-02-08 21:17:27	2.155	Cave
2020-02-08 23:17:27	2.155	Cave
2020-02-09 01:17:27	2.155	Cave
2020-02-09 03:17:27	2.155	Cave
2020-02-09 05:17:27	2.155	Cave
2020-02-09 07:17:27	2.155	Cave
2020-02-09 09:17:27	2.155	Cave
2020-02-09 11:17:27	2.155	Cave
2020-02-09 13:17:27	2.155	Cave
2020-02-09 15:17:27	2.155	Cave
2020-02-09 17:17:27	2.155	Cave
2020-02-09 19:17:27	2.155	Cave
2020-02-09 21:17:27	2.155	Cave
2020-02-09 23:17:27	2.155	Cave
2020-02-10 01:17:27	2.155	Cave
2020-02-10 03:17:27	2.155	Cave
2020-02-10 05:17:27	2.155	Cave
2020-02-10 07:17:27	2.155	Cave
2020-02-10 09:17:27	2.155	Cave
2020-02-10 11:17:27	2.155	Cave
2020-02-10 13:17:27	2.155	Cave
2020-02-10 15:17:27	2.155	Cave
2020-02-10 17:17:27	2.155	Cave
2020-02-10 19:17:27	2.155	Cave
2020-02-10 21:17:27	2.155	Cave
2020-02-10 23:17:27	2.155	Cave
2020-02-11 01:17:27	2.155	Cave
2020-02-11 03:17:27	2.155	Cave
2020-02-11 05:17:27	2.155	Cave
2020-02-11 07:17:27	2.155	Cave
2020-02-11 09:17:27	2.155	Cave
2020-02-11 11:17:27	2.155	Cave
2020-02-11 13:17:27	2.155	Cave
2020-02-11 15:17:27	2.155	Cave
2020-02-11 17:17:27	2.155	Cave
2020-02-11 19:17:27	2.155	Cave
2020-02-11 21:17:27	2.155	Cave
2020-02-11 23:17:27	2.155	Cave
2020-02-12 01:17:27	2.155	Cave
2020-02-12 03:17:27	2.155	Cave
2020-02-12 05:17:27	2.155	Cave
2020-02-12 07:17:27	2.155	Cave
2020-02-12 09:17:27	2.155	Cave
2020-02-12 11:17:27	2.155	Cave
2020-02-12 13:17:27	2.155	Cave
2020-02-12 15:17:27	2.155	Cave
2020-02-12 17:17:27	2.155	Cave
2020-02-12 19:17:27	2.155	Cave
2020-02-12 21:17:27	2.155	Cave
2020-02-12 23:17:27	2.155	Cave
2020-02-13 01:17:27	2.155	Cave
2020-02-13 03:17:27	2.155	Cave
2020-02-13 05:17:27	2.155	Cave
2020-02-13 07:17:27	2.155	Cave
2020-02-13 09:17:27	2.155	Cave
2020-02-13 11:17:27	2.155	Cave
2020-02-13 13:17:27	2.155	Cave
2020-02-13 15:17:27	2.155	Cave
2020-02-13 17:17:27	2.155	Cave
2020-02-13 19:17:27	2.155	Cave
2020-02-13 21:17:27	2.155	Cave
2020-02-13 23:17:27	2.155	Cave
2020-02-14 01:17:27	2.155	Cave
2020-02-14 03:17:27	2.155	Cave
2020-02-14 05:17:27	2.155	Cave
2020-02-14 07:17:27	2.155	Cave
2020-02-14 09:17:27	2.155	Cave
2020-02-14 11:17:27	2.155	Cave
2020-02-14 13:17:27	2.155	Cave
2020-02-14 15:17:27	2.155	Cave
2020-02-14 17:17:27	2.155	Cave
2020-02-14 19:17:27	2.155	Cave
2020-02-14 21:17:27	2.155	Cave
2020-02-14 23:17:27	2.155	Cave
2020-02-15 01:17:27	2.155	Cave
2020-02-15 03:17:27	2.155	Cave
2020-02-15 05:17:27	2.155	Cave
2020-02-15 07:17:27	2.155	Cave
2020-02-15 09:17:27	2.155	Cave
2020-02-15 11:17:27	2.155	Cave
2020-02-15 13:17:27	2.155	Cave
2020-02-15 15:17:27	2.155	Cave
2020-02-15 17:17:27	2.155	Cave
2020-02-15 19:17:27	2.155	Cave
2020-02-15 21:17:27	2.155	Cave
2020-02-15 23:17:27	2.128	Cave
2020-02-16 01:17:27	2.155	Cave
2020-02-16 03:17:27	2.128	Cave
2020-02-16 05:17:27	2.128	Cave
2020-02-16 07:17:27	2.155	Cave
2020-02-16 09:17:27	2.155	Cave
2020-02-16 11:17:27	2.155	Cave
2020-02-16 13:17:27	2.155	Cave
2020-02-16 15:17:27	2.155	Cave
2020-02-16 17:17:27	2.155	Cave
2020-02-16 19:17:27	2.155	Cave
2020-02-16 21:17:27	2.155	Cave
2020-02-16 23:17:27	2.155	Cave
2020-02-17 01:17:27	2.155	Cave
2020-02-17 03:17:27	2.155	Cave
2020-02-17 05:17:27	2.155	Cave
2020-02-17 07:17:27	2.155	Cave
2020-02-17 09:17:27	2.155	Cave
2020-02-17 11:17:27	2.155	Cave
2020-02-17 13:17:27	2.155	Cave
2020-02-17 15:17:27	2.155	Cave
2020-02-17 17:17:27	2.155	Cave
2020-02-17 19:17:27	2.155	Cave
2020-02-17 21:17:27	2.155	Cave
2020-02-17 23:17:27	2.155	Cave
2020-02-18 01:17:27	2.155	Cave
2020-02-18 03:17:27	2.155	Cave
2020-02-18 05:17:27	2.155	Cave
2020-02-18 07:17:27	2.155	Cave
2020-02-18 09:17:27	2.155	Cave
2020-02-18 11:17:27	2.128	Cave
2020-02-18 13:17:27	2.155	Cave
2020-02-18 15:17:27	2.155	Cave
2020-02-18 17:17:27	2.155	Cave
2020-02-18 19:17:27	2.155	Cave
2020-02-18 21:17:27	2.155	Cave
2020-02-18 23:17:27	2.155	Cave
2020-02-19 01:17:27	2.155	Cave
2020-02-19 03:17:27	2.155	Cave
2020-02-19 05:17:27	2.155	Cave
2020-02-19 07:17:27	2.155	Cave
2020-02-19 09:17:27	2.155	Cave
2020-02-19 11:17:27	2.155	Cave
2020-02-19 13:17:27	2.128	Cave
2020-02-19 15:17:27	2.155	Cave
2020-02-19 17:17:27	2.155	Cave
2020-02-19 19:17:27	2.155	Cave
2020-02-19 21:17:27	2.155	Cave
2020-02-19 23:17:27	2.128	Cave
2020-02-20 01:17:27	2.128	Cave
2020-02-20 03:17:27	2.128	Cave
2020-02-20 05:17:27	2.128	Cave
2020-02-20 07:17:27	2.128	Cave
2020-02-20 09:17:27	2.128	Cave
2020-02-20 11:17:27	2.128	Cave
2020-02-20 13:17:27	2.128	Cave
2020-02-20 15:17:27	2.128	Cave
2020-02-20 17:17:27	2.128	Cave
2020-02-20 19:17:27	2.128	Cave
2020-02-20 21:17:27	2.128	Cave
2020-02-20 23:17:27	2.128	Cave
2020-02-21 01:17:27	2.128	Cave
2020-02-21 03:17:27	2.128	Cave
2020-02-21 05:17:27	2.128	Cave
2020-02-21 07:17:27	2.128	Cave
2020-02-21 09:17:27	2.128	Cave
2020-02-21 11:17:27	2.128	Cave
2020-02-21 13:17:27	2.128	Cave
2020-02-21 15:17:27	2.128	Cave
2020-02-21 17:17:27	2.128	Cave
2020-02-21 19:17:27	2.128	Cave
2020-02-21 21:17:27	2.128	Cave
2020-02-21 23:17:27	2.128	Cave
2020-02-22 01:17:27	2.128	Cave
2020-02-22 03:17:27	2.128	Cave
2020-02-22 05:17:27	2.128	Cave
2020-02-22 07:17:27	2.128	Cave
2020-02-22 09:17:27	2.128	Cave
2020-02-22 11:17:27	2.128	Cave
2020-02-22 13:17:27	2.128	Cave
2020-02-22 15:17:27	2.128	Cave
2020-02-22 17:17:27	2.128	Cave
2020-02-22 19:17:27	2.128	Cave
2020-02-22 21:17:27	2.128	Cave
2020-02-22 23:17:27	2.128	Cave
2020-02-23 01:17:27	2.128	Cave
2020-02-23 03:17:27	2.128	Cave
2020-02-23 05:17:27	2.128	Cave
2020-02-23 07:17:27	2.128	Cave
2020-02-23 09:17:27	2.128	Cave
2020-02-23 11:17:27	2.128	Cave
2020-02-23 13:17:27	2.128	Cave
2020-02-23 15:17:27	2.128	Cave
2020-02-23 17:17:27	2.182	Cave
2020-02-23 19:17:27	2.209	Cave
2020-02-23 21:17:27	2.182	Cave
2020-02-23 23:17:27	2.182	Cave
2020-02-24 01:17:27	2.182	Cave
2020-02-24 03:17:27	2.182	Cave
2020-02-24 05:17:27	2.182	Cave
2020-02-24 07:17:27	2.182	Cave
2020-02-24 09:17:27	2.182	Cave
2020-02-24 11:17:27	2.182	Cave
2020-02-24 13:17:27	2.182	Cave
2020-02-24 15:17:27	2.182	Cave
2020-02-24 17:17:27	2.182	Cave
2020-02-24 19:17:27	2.182	Cave
2020-02-24 21:17:27	2.182	Cave
2020-02-24 23:17:27	2.182	Cave
2020-02-25 01:17:27	2.155	Cave
2020-02-25 03:17:27	2.155	Cave
2020-02-25 05:17:27	2.155	Cave
2020-02-25 07:17:27	2.155	Cave
2020-02-25 09:17:27	2.155	Cave
2020-02-25 11:17:27	2.155	Cave
2020-02-25 13:17:27	2.155	Cave
2020-02-25 15:17:27	2.155	Cave
2020-02-25 17:17:27	2.155	Cave
2020-02-25 19:17:27	2.155	Cave
2020-02-25 21:17:27	2.155	Cave
2020-02-25 23:17:27	2.155	Cave
2020-02-26 01:17:27	2.155	Cave
2020-02-26 03:17:27	2.155	Cave
2020-02-26 05:17:27	2.155	Cave
2020-02-26 07:17:27	2.155	Cave
2020-02-26 09:17:27	2.128	Cave
2020-02-26 11:17:27	2.128	Cave
2020-02-26 13:17:27	2.128	Cave
2020-02-26 15:17:27	2.128	Cave
2020-02-26 17:17:27	2.128	Cave
2020-02-26 19:17:27	2.128	Cave
2020-02-26 21:17:27	2.128	Cave
2020-02-26 23:17:27	2.128	Cave
2020-02-27 01:17:27	2.128	Cave
2020-02-27 03:17:27	2.128	Cave
2020-02-27 05:17:27	2.101	Cave
2020-02-27 07:17:27	2.101	Cave
2020-02-27 09:17:27	2.101	Cave
2020-02-27 11:17:27	2.101	Cave
2020-02-27 13:17:27	2.101	Cave
2020-02-27 15:17:27	2.101	Cave
2020-02-27 17:17:27	2.101	Cave
2020-02-27 19:17:27	2.101	Cave
2020-02-27 21:17:27	2.074	Cave
2020-02-27 23:17:27	2.074	Cave
2020-02-28 01:17:27	2.074	Cave
2020-02-28 03:17:27	2.074	Cave
2020-02-28 05:17:27	2.074	Cave
2020-02-28 07:17:27	2.074	Cave
2020-02-28 09:17:27	2.074	Cave
2020-02-28 11:17:27	2.074	Cave
2020-02-28 13:17:27	2.074	Cave
2020-02-28 15:17:27	2.074	Cave
2020-02-28 17:17:27	2.074	Cave
2020-02-28 19:17:27	2.074	Cave
2020-02-28 21:17:27	2.074	Cave
2020-02-28 23:17:27	2.074	Cave
2020-02-29 01:17:27	2.074	Cave
2020-02-29 03:17:27	2.074	Cave
2020-02-29 05:17:27	2.074	Cave
2020-02-29 07:17:27	2.074	Cave
2020-02-29 09:17:27	2.074	Cave
2020-02-29 11:17:27	2.074	Cave
2020-02-29 13:17:27	2.074	Cave
2020-02-29 15:17:27	2.047	Cave
2020-02-29 17:17:27	2.047	Cave
2020-02-29 19:17:27	2.047	Cave
2020-02-29 21:17:27	2.047	Cave
2020-02-29 23:17:27	2.047	Cave
2020-03-01 01:17:27	2.047	Cave
2020-03-01 03:17:27	2.047	Cave
2020-03-01 05:17:27	2.047	Cave
2020-03-01 07:17:27	2.047	Cave
2020-03-01 09:17:27	2.047	Cave
2020-03-01 11:17:27	2.021	Cave
2020-03-01 13:17:27	2.021	Cave
2020-03-01 15:17:27	2.021	Cave
2020-03-01 17:17:27	2.021	Cave
2020-03-01 19:17:27	2.021	Cave
2020-03-01 21:17:27	2.021	Cave
2020-03-01 23:17:27	2.021	Cave
2020-03-02 01:17:27	2.021	Cave
2020-03-02 03:17:27	2.021	Cave
2020-03-02 05:17:27	2.021	Cave
2020-03-02 07:17:27	2.021	Cave
2020-03-02 09:17:27	2.021	Cave
2020-03-02 11:17:27	2.021	Cave
2020-03-02 13:17:27	2.021	Cave
2020-03-02 15:17:27	2.021	Cave
2020-03-02 17:17:27	2.021	Cave
2020-03-02 19:17:27	2.021	Cave
2020-03-02 21:17:27	2.021	Cave
2020-03-02 23:17:27	1.994	Cave
2020-03-03 01:17:27	1.994	Cave
2020-03-03 03:17:27	1.994	Cave
2020-03-03 05:17:27	1.994	Cave
2020-03-03 07:17:27	1.994	Cave
2020-03-03 09:17:27	1.994	Cave
2020-03-03 11:17:27	1.994	Cave
2020-03-03 13:17:27	1.994	Cave
2020-03-03 15:17:27	1.994	Cave
2020-03-03 17:17:27	1.994	Cave
2020-03-03 19:17:27	1.994	Cave
2020-03-03 21:17:27	1.994	Cave
2020-03-03 23:17:27	1.994	Cave
2020-03-04 01:17:27	1.994	Cave
2020-03-04 03:17:27	1.994	Cave
2020-03-04 05:17:27	1.994	Cave
2020-03-04 07:17:27	1.994	Cave
2020-03-04 09:17:27	1.994	Cave
2020-03-04 11:17:27	1.994	Cave
2020-03-04 13:17:27	1.994	Cave
2020-03-04 15:17:27	1.994	Cave
2020-03-04 17:17:27	1.994	Cave
2020-03-04 19:17:27	1.994	Cave
2020-03-04 21:17:27	1.994	Cave
2020-03-04 23:17:27	1.994	Cave
2020-03-05 01:17:27	1.994	Cave
2020-03-05 03:17:27	1.994	Cave
2020-03-05 05:17:27	1.994	Cave
2020-03-05 07:17:27	1.994	Cave
2020-03-05 09:17:27	1.994	Cave
2020-03-05 11:17:27	1.994	Cave
2020-03-05 13:17:27	1.994	Cave
2020-03-05 15:17:27	1.994	Cave
2020-03-05 17:17:27	1.994	Cave
2020-03-05 19:17:27	1.994	Cave
2020-03-05 21:17:27	1.994	Cave
2020-03-05 23:17:27	1.994	Cave
2020-03-06 01:17:27	1.994	Cave
2020-03-06 03:17:27	1.994	Cave
2020-03-06 05:17:27	1.994	Cave
2020-03-06 07:17:27	1.994	Cave
2020-03-06 09:17:27	1.967	Cave
2020-03-06 11:17:27	1.967	Cave
2020-03-06 13:17:27	1.994	Cave
2020-03-06 15:17:27	1.967	Cave
2020-03-06 17:17:27	1.967	Cave
2020-03-06 19:17:27	1.967	Cave
2020-03-06 21:17:27	1.967	Cave
2020-03-06 23:17:27	1.967	Cave
2020-03-07 01:17:27	1.967	Cave
2020-03-07 03:17:27	1.994	Cave
2020-03-07 05:17:27	1.967	Cave
2020-03-07 07:17:27	1.967	Cave
2020-03-07 09:17:27	1.967	Cave
2020-03-07 11:17:27	1.994	Cave
2020-03-07 13:17:27	1.994	Cave
2020-03-07 15:17:27	1.994	Cave
2020-03-07 17:17:27	1.994	Cave
2020-03-07 19:17:27	1.994	Cave
2020-03-07 21:17:27	1.994	Cave
2020-03-07 23:17:27	1.994	Cave
2020-03-08 01:17:27	1.994	Cave
2020-03-08 03:17:27	1.994	Cave
2020-03-08 05:17:27	1.994	Cave
2020-03-08 07:17:27	1.994	Cave
2020-03-08 09:17:27	1.994	Cave
2020-03-08 11:17:27	1.994	Cave
2020-03-08 13:17:27	1.994	Cave
2020-03-08 15:17:27	1.994	Cave
2020-03-08 17:17:27	1.994	Cave
2020-03-08 19:17:27	1.994	Cave
2020-03-08 21:17:27	1.994	Cave
2020-03-08 23:17:27	1.994	Cave
2020-03-09 01:17:27	1.994	Cave
2020-03-09 03:17:27	1.994	Cave
2020-03-09 05:17:27	1.994	Cave
2020-03-09 07:17:27	1.994	Cave
2020-03-09 09:17:27	1.994	Cave
2020-03-09 11:17:27	1.994	Cave
2020-03-09 13:17:27	1.994	Cave
2020-03-09 15:17:27	1.994	Cave
2020-03-09 17:17:27	1.994	Cave
2020-03-09 19:17:27	1.994	Cave
2020-03-09 21:17:27	1.994	Cave
2020-03-09 23:17:27	1.994	Cave
2020-03-10 01:17:27	1.994	Cave
2020-03-10 03:17:27	1.994	Cave
2020-03-10 05:17:27	1.994	Cave
2020-03-10 07:17:27	1.994	Cave
2020-03-10 09:17:27	1.994	Cave
2020-03-10 11:17:27	1.994	Cave
2020-03-10 13:17:27	1.994	Cave
2020-03-10 15:17:27	1.994	Cave
2020-03-10 17:17:27	1.994	Cave
2020-03-10 19:17:27	1.994	Cave
2020-03-10 21:17:27	1.994	Cave
2020-03-10 23:17:27	1.994	Cave
2020-03-11 01:17:27	1.994	Cave
2020-03-11 03:17:27	1.994	Cave
2020-03-11 05:17:27	1.994	Cave
2020-03-11 07:17:27	1.994	Cave
2020-03-11 09:17:27	1.994	Cave
2020-03-11 11:17:27	1.994	Cave
2020-03-11 13:17:27	1.994	Cave
2020-03-11 15:17:27	1.994	Cave
2020-03-11 17:17:27	1.994	Cave
2020-03-11 19:17:27	2.021	Cave
2020-03-11 21:17:27	2.021	Cave
2020-03-11 23:17:27	2.021	Cave
2020-03-12 01:17:27	2.021	Cave
2020-03-12 03:17:27	2.021	Cave
2020-03-12 05:17:27	2.021	Cave
2020-03-12 07:17:27	2.021	Cave
2020-03-12 09:17:27	2.021	Cave
2020-03-12 11:17:27	2.021	Cave
2020-03-12 13:17:27	2.021	Cave
2020-03-12 15:17:27	2.021	Cave
2020-03-12 17:17:27	2.021	Cave
2020-03-12 19:17:27	2.021	Cave
2020-03-12 21:17:27	2.021	Cave
2020-03-12 23:17:27	2.021	Cave
2020-03-13 01:17:27	2.021	Cave
2020-03-13 03:17:27	2.021	Cave
2020-03-13 05:17:27	2.021	Cave
2020-03-13 07:17:27	2.021	Cave
2020-03-13 09:17:27	2.021	Cave
2020-03-13 11:17:27	2.021	Cave
2020-03-13 13:17:27	2.021	Cave
2020-03-13 15:17:27	2.021	Cave
2020-03-13 17:17:27	2.021	Cave
2020-03-13 19:17:27	2.021	Cave
2020-03-13 21:17:27	2.021	Cave
2020-03-13 23:17:27	2.021	Cave
2020-03-14 01:17:27	2.021	Cave
2020-03-14 03:17:27	2.021	Cave
2020-03-14 05:17:27	2.021	Cave
2020-03-14 07:17:27	2.021	Cave
2020-03-14 09:17:27	2.021	Cave
2020-03-14 11:17:27	2.021	Cave
2020-03-14 13:17:27	2.021	Cave
2020-03-14 15:17:27	2.021	Cave
2020-03-14 17:17:27	2.021	Cave
2020-03-14 19:17:27	2.021	Cave
2020-03-14 21:17:27	2.021	Cave
2020-03-14 23:17:27	2.021	Cave
2020-03-15 01:17:27	2.021	Cave
2020-03-15 03:17:27	2.021	Cave
2020-03-15 05:17:27	2.021	Cave
2020-03-15 07:17:27	2.021	Cave
2020-03-15 09:17:27	2.021	Cave
2020-03-15 11:17:27	2.021	Cave
2020-03-15 13:17:27	2.021	Cave
2020-03-15 15:17:27	2.021	Cave
2020-03-15 17:17:27	2.021	Cave
2020-03-15 19:17:27	2.021	Cave
2020-03-15 21:17:27	2.021	Cave
2020-03-15 23:17:27	2.021	Cave
2020-03-16 01:17:27	2.021	Cave
2020-03-16 03:17:27	2.021	Cave
2020-03-16 05:17:27	2.021	Cave
2020-03-16 07:17:27	2.021	Cave
2020-03-16 09:17:27	2.021	Cave
2020-03-16 11:17:27	2.021	Cave
2020-03-16 13:17:27	2.021	Cave
2020-03-16 15:17:27	2.021	Cave
2020-03-16 17:17:27	2.021	Cave
2020-03-16 19:17:27	2.021	Cave
2020-03-16 21:17:27	2.021	Cave
2020-03-16 23:17:27	2.021	Cave
2020-03-17 01:17:27	2.021	Cave
2020-03-17 03:17:27	2.021	Cave
2020-03-17 05:17:27	2.021	Cave
2020-03-17 07:17:27	2.021	Cave
2020-03-17 09:17:27	2.021	Cave
2020-03-17 11:17:27	2.021	Cave
2020-03-17 13:17:27	2.021	Cave
2020-03-17 15:17:27	2.021	Cave
2020-03-17 17:17:27	2.021	Cave
2020-03-17 19:17:27	2.021	Cave
2020-03-17 21:17:27	2.021	Cave
2020-03-17 23:17:27	2.021	Cave
2020-03-18 01:17:27	2.021	Cave
2020-03-18 03:17:27	2.021	Cave
2020-03-18 05:17:27	2.021	Cave
2020-03-18 07:17:27	2.021	Cave
2020-03-18 09:17:27	2.021	Cave
2020-03-18 11:17:27	2.021	Cave
2020-03-18 13:17:27	2.021	Cave
2020-03-18 15:17:27	2.021	Cave
2020-03-18 17:17:27	2.021	Cave
2020-03-18 19:17:27	2.021	Cave
2020-03-18 21:17:27	2.021	Cave
2020-03-18 23:17:27	2.021	Cave
2020-03-19 01:17:27	2.021	Cave
2020-03-19 03:17:27	2.021	Cave
2020-03-19 05:17:27	2.021	Cave
2020-03-19 07:17:27	2.021	Cave
2020-03-19 09:17:27	2.021	Cave
2020-03-19 11:17:27	2.021	Cave
2020-03-19 13:17:27	2.021	Cave
2020-03-19 15:17:27	2.021	Cave
2020-03-19 17:17:27	2.021	Cave
2020-03-19 19:17:27	2.021	Cave
2020-03-19 21:17:27	2.021	Cave
2020-03-19 23:17:27	2.021	Cave
2020-03-20 01:17:27	2.021	Cave
2020-03-20 03:17:27	2.021	Cave
2020-03-20 05:17:27	2.021	Cave
2020-03-20 07:17:27	2.021	Cave
2020-03-20 09:17:27	2.021	Cave
2020-03-20 11:17:27	2.021	Cave
2020-03-20 13:17:27	2.021	Cave
2020-03-20 15:17:27	2.021	Cave
2020-03-20 17:17:27	2.021	Cave
2020-03-20 19:17:27	2.021	Cave
2020-03-20 21:17:27	2.021	Cave
2020-03-20 23:17:27	2.021	Cave
2020-03-21 01:17:27	2.021	Cave
2020-03-21 03:17:27	2.021	Cave
2020-03-21 05:17:27	2.021	Cave
2020-03-21 07:17:27	2.021	Cave
2020-03-21 09:17:27	2.021	Cave
2020-03-21 11:17:27	2.021	Cave
2020-03-21 13:17:27	2.021	Cave
2020-03-21 15:17:27	2.021	Cave
2020-03-21 17:17:27	2.021	Cave
2020-03-21 19:17:27	2.021	Cave
2020-03-21 21:17:27	2.021	Cave
2020-03-21 23:17:27	2.021	Cave
2020-03-22 01:17:27	2.021	Cave
2020-03-22 03:17:27	2.021	Cave
2020-03-22 05:17:27	2.021	Cave
2020-03-22 07:17:27	2.021	Cave
2020-03-22 09:17:27	2.021	Cave
2020-03-22 11:17:27	2.021	Cave
2020-03-22 13:17:27	2.021	Cave
2020-03-22 15:17:27	2.021	Cave
2020-03-22 17:17:27	2.021	Cave
2020-03-22 19:17:27	2.021	Cave
2020-03-22 21:17:27	2.021	Cave
2020-03-22 23:17:27	2.021	Cave
2020-03-23 01:17:27	2.021	Cave
2020-03-23 03:17:27	2.021	Cave
2020-03-23 05:17:27	2.021	Cave
2020-03-23 07:17:27	2.021	Cave
2020-03-23 09:17:27	2.021	Cave
2020-03-23 11:17:27	2.021	Cave
2020-03-23 13:17:27	2.021	Cave
2020-03-23 15:17:27	2.021	Cave
2020-03-23 17:17:27	2.021	Cave
2020-03-23 19:17:27	2.021	Cave
2020-03-23 21:17:27	2.021	Cave
2020-03-23 23:17:27	2.021	Cave
2020-03-24 01:17:27	2.021	Cave
2020-03-24 03:17:27	2.021	Cave
2020-03-24 05:17:27	2.021	Cave
2020-03-24 07:17:27	2.021	Cave
2020-03-24 09:17:27	2.021	Cave
2020-03-24 11:17:27	2.021	Cave
2020-03-24 13:17:27	2.021	Cave
2020-03-24 15:17:27	2.021	Cave
2020-03-24 17:17:27	2.021	Cave
2020-03-24 19:17:27	2.021	Cave
2020-03-24 21:17:27	2.021	Cave
2020-03-24 23:17:27	2.021	Cave
2020-03-25 01:17:27	2.021	Cave
2020-03-25 03:17:27	2.021	Cave
2020-03-25 05:17:27	2.021	Cave
2020-03-25 07:17:27	2.021	Cave
2020-03-25 09:17:27	2.021	Cave
2020-03-25 11:17:27	2.021	Cave
2020-03-25 13:17:27	2.021	Cave
2020-03-25 15:17:27	2.021	Cave
2020-03-25 17:17:27	2.021	Cave
2020-03-25 19:17:27	2.021	Cave
2020-03-25 21:17:27	2.021	Cave
2020-03-25 23:17:27	2.021	Cave
2020-03-26 01:17:27	2.021	Cave
2020-03-26 03:17:27	2.021	Cave
2020-03-26 05:17:27	2.021	Cave
2020-03-26 07:17:27	2.021	Cave
2020-03-26 09:17:27	2.021	Cave
2020-03-26 11:17:27	2.021	Cave
2020-03-26 13:17:27	2.021	Cave
2020-03-26 15:17:27	2.021	Cave
2020-03-26 17:17:27	2.021	Cave
2020-03-26 19:17:27	2.021	Cave
2020-03-26 21:17:27	2.021	Cave
2020-03-26 23:17:27	2.021	Cave
2020-03-27 01:17:27	2.021	Cave
2020-03-27 03:17:27	2.021	Cave
2020-03-27 05:17:27	2.021	Cave
2020-03-27 07:17:27	2.021	Cave
2020-03-27 09:17:27	2.021	Cave
2020-03-27 11:17:27	2.021	Cave
2020-03-27 13:17:27	2.021	Cave
2020-03-27 15:17:27	2.021	Cave
2020-03-27 17:17:27	2.021	Cave
2020-03-27 19:17:27	2.021	Cave
2020-03-27 21:17:27	2.021	Cave
2020-03-27 23:17:27	2.021	Cave
2020-03-28 01:17:27	2.021	Cave
2020-03-28 03:17:27	2.047	Cave
2020-03-28 05:17:27	2.047	Cave
2020-03-28 07:17:27	2.047	Cave
2020-03-28 09:17:27	2.047	Cave
2020-03-28 11:17:27	2.047	Cave
2020-03-28 13:17:27	2.047	Cave
2020-03-28 15:17:27	2.047	Cave
2020-03-28 17:17:27	2.047	Cave
2020-03-28 19:17:27	2.047	Cave
2020-03-28 21:17:27	2.047	Cave
2020-03-28 23:17:27	2.047	Cave
2020-03-29 02:17:27	2.047	Cave
2020-03-29 04:17:27	2.047	Cave
2020-03-29 06:17:27	2.047	Cave
2020-03-29 08:17:27	2.047	Cave
2020-03-29 10:17:27	2.047	Cave
2020-03-29 12:17:27	2.047	Cave
2020-03-29 14:17:27	2.047	Cave
2020-03-29 16:17:27	2.047	Cave
2020-03-29 18:17:27	2.047	Cave
2020-03-29 20:17:27	2.047	Cave
2020-03-29 22:17:27	2.047	Cave
2020-03-30 00:17:27	2.047	Cave
2020-03-30 02:17:27	2.047	Cave
2020-03-30 04:17:27	2.047	Cave
2020-03-30 06:17:27	2.047	Cave
2020-03-30 08:17:27	2.047	Cave
2020-03-30 10:17:27	2.047	Cave
2020-03-30 12:17:27	2.047	Cave
2020-03-30 14:17:27	2.047	Cave
2020-03-30 16:17:27	2.047	Cave
2020-03-30 18:17:27	2.047	Cave
2020-03-30 20:17:27	2.047	Cave
2020-03-30 22:17:27	2.047	Cave
2020-03-31 00:17:27	2.047	Cave
2020-03-31 02:17:27	2.047	Cave
2020-03-31 04:17:27	2.047	Cave
2020-03-31 06:17:27	2.047	Cave
2020-03-31 08:17:27	2.047	Cave
2020-03-31 10:17:27	2.047	Cave
2020-03-31 12:17:27	2.047	Cave
2020-03-31 14:17:27	2.047	Cave
2020-03-31 16:17:27	2.047	Cave
2020-03-31 18:17:27	2.047	Cave
2020-03-31 20:17:27	2.047	Cave
2020-03-31 22:17:27	2.047	Cave
2020-04-01 00:17:27	2.074	Cave
2020-04-01 02:17:27	2.074	Cave
2020-04-01 04:17:27	2.074	Cave
2020-04-01 06:17:27	2.074	Cave
2020-04-01 08:17:27	2.074	Cave
2020-04-01 10:17:27	2.074	Cave
2020-04-01 12:17:27	2.074	Cave
2020-04-01 14:17:27	2.074	Cave
2020-04-01 16:17:27	2.074	Cave
2020-04-01 18:17:27	2.074	Cave
2020-04-01 20:17:27	2.074	Cave
2020-04-01 22:17:27	2.074	Cave
2020-04-02 00:17:27	2.074	Cave
2020-04-02 02:17:27	2.074	Cave
2020-04-02 04:17:27	2.074	Cave
2020-04-02 06:17:27	2.074	Cave
2020-04-02 08:17:27	2.074	Cave
2020-04-02 10:17:27	2.074	Cave
2020-04-02 12:17:27	2.074	Cave
2020-04-02 14:17:27	2.074	Cave
2020-04-02 16:17:27	2.074	Cave
2020-04-02 18:17:27	2.074	Cave
2020-04-02 20:17:27	2.074	Cave
2020-04-02 22:17:27	2.074	Cave
2020-04-03 00:17:27	2.074	Cave
2020-04-03 02:17:27	2.074	Cave
2020-04-03 04:17:27	2.074	Cave
2020-04-03 06:17:27	2.074	Cave
2020-04-03 08:17:27	2.074	Cave
2020-04-03 10:17:27	2.074	Cave
2020-04-03 12:17:27	2.074	Cave
2020-04-03 14:17:27	2.074	Cave
2020-04-03 16:17:27	2.074	Cave
2020-04-03 18:17:27	2.074	Cave
2020-04-03 20:17:27	2.074	Cave
2020-04-03 22:17:27	2.074	Cave
2020-04-04 00:17:27	2.074	Cave
2020-04-04 02:17:27	2.074	Cave
2020-04-04 04:17:27	2.074	Cave
2020-04-04 06:17:27	2.074	Cave
2020-04-04 08:17:27	2.074	Cave
2020-04-04 10:17:27	2.074	Cave
2020-04-04 12:17:27	2.074	Cave
2020-04-04 14:17:27	2.074	Cave
2020-04-04 16:17:27	2.074	Cave
2020-04-04 18:17:27	2.074	Cave
2020-04-04 20:17:27	2.074	Cave
2020-04-04 22:17:27	2.074	Cave
2020-04-05 00:17:27	2.074	Cave
2020-04-05 02:17:27	2.074	Cave
2020-04-05 04:17:27	2.074	Cave
2020-04-05 06:17:27	2.074	Cave
2020-04-05 08:17:27	2.074	Cave
2020-04-05 10:17:27	2.074	Cave
2020-04-05 12:17:27	2.074	Cave
2020-04-05 14:17:27	2.074	Cave
2020-04-05 16:17:27	2.074	Cave
2020-04-05 18:17:27	2.074	Cave
2020-04-05 20:17:27	2.074	Cave
2020-04-05 22:17:27	2.074	Cave
2020-04-06 00:17:27	2.074	Cave
2020-04-06 02:17:27	2.074	Cave
2020-04-06 04:17:27	2.074	Cave
2020-04-06 06:17:27	2.074	Cave
2020-04-06 08:17:27	2.074	Cave
2020-04-06 10:17:27	2.074	Cave
2020-04-06 12:17:27	2.074	Cave
2020-04-06 14:17:27	2.074	Cave
2020-04-06 16:17:27	2.074	Cave
2020-04-06 18:17:27	2.074	Cave
2020-04-06 20:17:27	2.074	Cave
2020-04-06 22:17:27	2.074	Cave
2020-04-07 00:17:27	2.074	Cave
2020-04-07 02:17:27	2.074	Cave
2020-04-07 04:17:27	2.074	Cave
2020-04-07 06:17:27	2.074	Cave
2020-04-07 08:17:27	2.074	Cave
2020-04-07 10:17:27	2.074	Cave
2020-04-07 12:17:27	2.074	Cave
2020-04-07 14:17:27	2.074	Cave
2020-04-07 16:17:27	2.074	Cave
2020-04-07 18:17:27	2.074	Cave
2020-04-07 20:17:27	2.074	Cave
2020-04-07 22:17:27	2.074	Cave
2020-04-08 00:17:27	2.074	Cave
2020-04-08 02:17:27	2.074	Cave
2020-04-08 04:17:27	2.074	Cave
2020-04-08 06:17:27	2.074	Cave
2020-04-08 08:17:27	2.074	Cave
2020-04-08 10:17:27	2.074	Cave
2020-04-08 12:17:27	2.074	Cave
2020-04-08 14:17:27	2.074	Cave
2020-04-08 16:17:27	2.074	Cave
2020-04-08 18:17:27	2.074	Cave
2020-04-08 20:17:27	2.074	Cave
2020-04-08 22:17:27	2.074	Cave
2020-04-09 00:17:27	2.074	Cave
2020-04-09 02:17:27	2.074	Cave
2020-04-09 04:17:27	2.074	Cave
2020-04-09 06:17:27	2.074	Cave
2020-04-09 08:17:27	2.074	Cave
2020-04-09 10:17:27	2.074	Cave
2020-04-09 12:17:27	2.074	Cave
2020-04-09 14:17:27	2.074	Cave
2020-04-09 16:17:27	2.074	Cave
2020-04-09 18:17:27	2.074	Cave
2020-04-09 20:17:27	2.074	Cave
2020-04-09 22:17:27	2.074	Cave
2020-04-10 00:17:27	2.074	Cave
2020-04-10 02:17:27	2.074	Cave
2020-04-10 04:17:27	2.074	Cave
2020-04-10 06:17:27	2.074	Cave
2020-04-10 08:17:27	2.074	Cave
2020-04-10 10:17:27	2.074	Cave
2020-04-10 12:17:27	2.074	Cave
2020-04-10 14:17:27	2.074	Cave
2020-04-10 16:17:27	2.074	Cave
2020-04-10 18:17:27	2.074	Cave
2020-04-10 20:17:27	2.074	Cave
2020-04-10 22:17:27	2.074	Cave
2020-04-11 00:17:27	2.074	Cave
2020-04-11 02:17:27	2.074	Cave
2020-04-11 04:17:27	2.074	Cave
2020-04-11 06:17:27	2.074	Cave
2020-04-11 08:17:27	2.074	Cave
2020-04-11 10:17:27	2.074	Cave
2020-04-11 12:17:27	2.074	Cave
2020-04-11 14:17:27	2.074	Cave
2020-04-11 16:17:27	2.074	Cave
2020-04-11 18:17:27	2.101	Cave
2020-04-11 20:17:27	2.074	Cave
2020-04-11 22:17:27	2.101	Cave
2020-04-12 00:17:27	2.074	Cave
2020-04-12 02:17:27	2.074	Cave
2020-04-12 04:17:27	2.074	Cave
2020-04-12 06:17:27	2.101	Cave
2020-04-12 08:17:27	2.101	Cave
2020-04-12 10:17:27	2.101	Cave
2020-04-12 12:17:27	2.101	Cave
2020-04-12 14:17:27	2.101	Cave
2020-04-12 16:17:27	2.101	Cave
2020-04-12 18:17:27	2.101	Cave
2020-04-12 20:17:27	2.101	Cave
2020-04-12 22:17:27	2.101	Cave
2020-04-13 00:17:27	2.101	Cave
2020-04-13 02:17:27	2.101	Cave
2020-04-13 04:17:27	2.101	Cave
2020-04-13 06:17:27	2.101	Cave
2020-04-13 08:17:27	2.101	Cave
2020-04-13 10:17:27	2.101	Cave
2020-04-13 12:17:27	2.101	Cave
2020-04-13 14:17:27	2.101	Cave
2020-04-13 16:17:27	2.101	Cave
2020-04-13 18:17:27	2.101	Cave
2020-04-13 20:17:27	2.128	Cave
2020-04-13 22:17:27	2.101	Cave
2020-04-14 00:17:27	2.101	Cave
2020-04-14 02:17:27	2.101	Cave
2020-04-14 04:17:27	2.101	Cave
2020-04-14 06:17:27	2.128	Cave
2020-04-14 08:17:27	2.128	Cave
2020-04-14 10:17:27	2.101	Cave
2020-04-14 12:17:27	2.101	Cave
2020-04-14 14:17:27	2.101	Cave
2020-04-14 16:17:27	2.101	Cave
2020-04-14 18:17:27	2.101	Cave
2020-04-14 20:17:27	2.101	Cave
2020-04-14 22:17:27	2.128	Cave
2020-04-15 00:17:27	2.101	Cave
2020-04-15 02:17:27	2.101	Cave
2020-04-15 04:17:27	2.101	Cave
2020-04-15 06:17:27	2.101	Cave
2020-04-15 08:17:27	2.128	Cave
2020-04-15 10:17:27	2.101	Cave
2020-04-15 12:17:27	2.101	Cave
2020-04-15 14:17:27	2.101	Cave
2020-04-15 16:17:27	2.101	Cave
2020-04-15 18:17:27	2.101	Cave
2020-04-15 20:17:27	2.101	Cave
2020-04-15 22:17:27	2.101	Cave
2020-04-16 00:17:27	2.101	Cave
2020-04-16 02:17:27	2.101	Cave
2020-04-16 04:17:27	2.101	Cave
2020-04-16 06:17:27	2.101	Cave
2020-04-16 08:17:27	2.101	Cave
2020-04-16 10:17:27	2.128	Cave
2020-04-16 12:17:27	2.101	Cave
2020-04-16 14:17:27	2.101	Cave
2020-04-16 16:17:27	2.128	Cave
2020-04-16 18:17:27	2.128	Cave
2020-04-16 20:17:27	2.128	Cave
2020-04-16 22:17:27	2.128	Cave
2020-04-17 00:17:27	2.128	Cave
2020-04-17 02:17:27	2.128	Cave
2020-04-17 04:17:27	2.128	Cave
2020-04-17 06:17:27	2.128	Cave
2020-04-17 08:17:27	2.128	Cave
2020-04-17 10:17:27	2.128	Cave
2020-04-17 12:17:27	2.128	Cave
2020-04-17 14:17:27	2.128	Cave
2020-04-17 16:17:27	2.128	Cave
2020-04-17 18:17:27	2.128	Cave
2020-04-17 20:17:27	2.128	Cave
2020-04-17 22:17:27	2.128	Cave
2020-04-18 00:17:27	2.128	Cave
2020-04-18 02:17:27	2.128	Cave
2020-04-18 04:17:27	2.128	Cave
2020-04-18 06:17:27	2.128	Cave
2020-04-18 08:17:27	2.128	Cave
2020-04-18 10:17:27	2.128	Cave
2020-04-18 12:17:27	2.128	Cave
2020-04-18 14:17:27	2.128	Cave
2020-04-18 16:17:27	2.128	Cave
2020-04-18 18:17:27	2.128	Cave
2020-04-18 20:17:27	2.128	Cave
2020-04-18 22:17:27	2.128	Cave
2020-04-19 00:17:27	2.128	Cave
2020-04-19 02:17:27	2.128	Cave
2020-04-19 04:17:27	2.128	Cave
2020-04-19 06:17:27	2.128	Cave
2020-04-19 08:17:27	2.128	Cave
2020-04-19 10:17:27	2.128	Cave
2020-04-19 12:17:27	2.128	Cave
2020-04-19 14:17:27	2.128	Cave
2020-04-19 16:17:27	2.128	Cave
2020-04-19 18:17:27	2.128	Cave
2020-04-19 20:17:27	2.128	Cave
2020-04-19 22:17:27	2.128	Cave
2020-04-20 00:17:27	2.128	Cave
2020-04-20 02:17:27	2.128	Cave
2020-04-20 04:17:27	2.128	Cave
2020-04-20 06:17:27	2.128	Cave
2020-04-20 08:17:27	2.128	Cave
2020-04-20 10:17:27	2.128	Cave
2020-04-20 12:17:27	2.128	Cave
2020-04-20 14:17:27	2.128	Cave
2020-04-20 16:17:27	2.128	Cave
2020-04-20 18:17:27	2.128	Cave
2020-04-20 20:17:27	2.128	Cave
2020-04-20 22:17:27	2.128	Cave
2020-04-21 00:17:27	2.128	Cave
2020-04-21 02:17:27	2.128	Cave
2020-04-21 04:17:27	2.128	Cave
2020-04-21 06:17:27	2.128	Cave
2020-04-21 08:17:27	2.128	Cave
2020-04-21 10:17:27	2.128	Cave
2020-04-21 12:17:27	2.128	Cave
2020-04-21 14:17:27	2.128	Cave
2020-04-21 16:17:27	2.128	Cave
2020-04-21 18:17:27	2.128	Cave
2020-04-21 20:17:27	2.128	Cave
2020-04-21 22:17:27	2.128	Cave
2020-04-22 00:17:27	2.128	Cave
2020-04-22 02:17:27	2.128	Cave
2020-04-22 04:17:27	2.128	Cave
2020-04-22 06:17:27	2.128	Cave
2020-04-22 08:17:27	2.128	Cave
2020-04-22 10:17:27	2.128	Cave
2020-04-22 12:17:27	2.128	Cave
2020-04-22 14:17:27	2.128	Cave
2020-04-22 16:17:27	2.128	Cave
2020-04-22 18:17:27	2.128	Cave
2020-04-22 20:17:27	2.128	Cave
2020-04-22 22:17:27	2.128	Cave
2020-04-23 00:17:27	2.128	Cave
2020-04-23 02:17:27	2.128	Cave
2020-04-23 04:17:27	2.128	Cave
2020-04-23 06:17:27	2.128	Cave
2020-04-23 08:17:27	2.128	Cave
2020-04-23 10:17:27	2.128	Cave
2020-04-23 12:17:27	2.128	Cave
2020-04-23 14:17:27	2.128	Cave
2020-04-23 16:17:27	2.128	Cave
2020-04-23 18:17:27	2.128	Cave
2020-04-23 20:17:27	2.128	Cave
2020-04-23 22:17:27	2.128	Cave
2020-04-24 00:17:27	2.128	Cave
2020-04-24 02:17:27	2.128	Cave
2020-04-24 04:17:27	2.128	Cave
2020-04-24 06:17:27	2.128	Cave
2020-04-24 08:17:27	2.128	Cave
2020-04-24 10:17:27	2.128	Cave
2020-04-24 12:17:27	2.128	Cave
2020-04-24 14:17:27	2.128	Cave
2020-04-24 16:17:27	2.128	Cave
2020-04-24 18:17:27	2.128	Cave
2020-04-24 20:17:27	2.128	Cave
2020-04-24 22:17:27	2.128	Cave
2020-04-25 00:17:27	2.128	Cave
2020-04-25 02:17:27	2.128	Cave
2020-04-25 04:17:27	2.128	Cave
2020-04-25 06:17:27	2.128	Cave
2020-04-25 08:17:27	2.128	Cave
2020-04-25 10:17:27	2.128	Cave
2020-04-25 12:17:27	2.128	Cave
2020-04-25 14:17:27	2.128	Cave
2020-04-25 16:17:27	2.128	Cave
2020-04-25 18:17:27	2.128	Cave
2020-04-25 20:17:27	2.128	Cave
2020-04-25 22:17:27	2.128	Cave
2020-04-26 00:17:27	2.128	Cave
2020-04-26 02:17:27	2.128	Cave
2020-04-26 04:17:27	2.128	Cave
2020-04-26 06:17:27	2.128	Cave
2020-04-26 08:17:27	2.128	Cave
2020-04-26 10:17:27	2.128	Cave
2020-04-26 12:17:27	2.128	Cave
2020-04-26 14:17:27	2.128	Cave
2020-04-26 16:17:27	2.128	Cave
2020-04-26 18:17:27	2.128	Cave
2020-04-26 20:17:27	2.128	Cave
2020-04-26 22:17:27	2.128	Cave
2020-04-27 00:17:27	2.128	Cave
2020-04-27 02:17:27	2.128	Cave
2020-04-27 04:17:27	2.128	Cave
2020-04-27 06:17:27	2.128	Cave
2020-04-27 08:17:27	2.128	Cave
2020-04-27 10:17:27	2.128	Cave
2020-04-27 12:17:27	2.155	Cave
2020-04-27 14:17:27	2.155	Cave
2020-04-27 16:17:27	2.155	Cave
2020-04-27 18:17:27	2.155	Cave
2020-04-27 20:17:27	2.155	Cave
2020-04-27 22:17:27	2.155	Cave
2020-04-28 00:17:27	2.155	Cave
2020-04-28 02:17:27	2.155	Cave
2020-04-28 04:17:27	2.155	Cave
2020-04-28 06:17:27	2.155	Cave
2020-04-28 08:17:27	2.155	Cave
2020-04-28 10:17:27	2.155	Cave
2020-04-28 12:17:27	2.155	Cave
2020-04-28 14:17:27	2.155	Cave
2020-04-28 16:17:27	2.155	Cave
2020-04-28 18:17:27	2.155	Cave
2020-04-28 20:17:27	2.155	Cave
2020-04-28 22:17:27	2.155	Cave
2020-04-29 00:17:27	2.155	Cave
2020-04-29 02:17:27	2.155	Cave
2020-04-29 04:17:27	2.155	Cave
2020-04-29 06:17:27	2.155	Cave
2020-04-29 08:17:27	2.155	Cave
2020-04-29 10:17:27	2.155	Cave
2020-04-29 12:17:27	2.155	Cave
2020-04-29 14:17:27	2.155	Cave
2020-04-29 16:17:27	2.155	Cave
2020-04-29 18:17:27	2.155	Cave
2020-04-29 20:17:27	2.155	Cave
2020-04-29 22:17:27	2.155	Cave
2020-04-30 00:17:27	2.155	Cave
2020-04-30 02:17:27	2.155	Cave
2020-04-30 04:17:27	2.155	Cave
2020-04-30 06:17:27	2.155	Cave
2020-04-30 08:17:27	2.155	Cave
2020-04-30 10:17:27	2.155	Cave
2020-04-30 12:17:27	2.155	Cave
2020-04-30 14:17:27	2.155	Cave
2020-04-30 16:17:27	2.155	Cave
2020-04-30 18:17:27	2.155	Cave
2020-04-30 20:17:27	2.155	Cave
2020-04-30 22:17:27	2.155	Cave
2020-05-01 00:17:27	2.155	Cave
2020-05-01 02:17:27	2.155	Cave
2020-05-01 04:17:27	2.155	Cave
2020-05-01 06:17:27	2.155	Cave
2020-05-01 08:17:27	2.155	Cave
2020-05-01 10:17:27	2.155	Cave
2020-05-01 12:17:27	2.155	Cave
2020-05-01 14:17:27	2.155	Cave
2020-05-01 16:17:27	2.155	Cave
2020-05-01 18:17:27	2.155	Cave
2020-05-01 20:17:27	2.155	Cave
2020-05-01 22:17:27	2.155	Cave
2020-05-02 00:17:27	2.155	Cave
2020-05-02 02:17:27	2.155	Cave
2020-05-02 04:17:27	2.155	Cave
2020-05-02 06:17:27	2.155	Cave
2020-05-02 08:17:27	2.155	Cave
2020-05-02 10:17:27	2.155	Cave
2020-05-02 12:17:27	2.155	Cave
2020-05-02 14:17:27	2.155	Cave
2020-05-02 16:17:27	2.155	Cave
2020-05-02 18:17:27	2.155	Cave
2020-05-02 20:17:27	2.155	Cave
2020-05-02 22:17:27	2.155	Cave
2020-05-03 00:17:27	2.155	Cave
2020-05-03 02:17:27	2.155	Cave
2020-05-03 04:17:27	2.155	Cave
2020-05-03 06:17:27	2.155	Cave
2020-05-03 08:17:27	2.155	Cave
2020-05-03 10:17:27	2.155	Cave
2020-05-03 12:17:27	2.155	Cave
2020-05-03 14:17:27	2.155	Cave
2020-05-03 16:17:27	2.155	Cave
2020-05-03 18:17:27	2.155	Cave
2020-05-03 20:17:27	2.155	Cave
2020-05-03 22:17:27	2.155	Cave
2020-05-04 00:17:27	2.155	Cave
2020-05-04 02:17:27	2.155	Cave
2020-05-04 04:17:27	2.155	Cave
2020-05-04 06:17:27	2.155	Cave
2020-05-04 08:17:27	2.155	Cave
2020-05-04 10:17:27	2.155	Cave
2020-05-04 12:17:27	2.155	Cave
2020-05-04 14:17:27	2.155	Cave
2020-05-04 16:17:27	2.155	Cave
2020-05-04 18:17:27	2.182	Cave
2020-05-04 20:17:27	2.182	Cave
2020-05-04 22:17:27	2.182	Cave
2020-05-05 00:17:27	2.182	Cave
2020-05-05 02:17:27	2.182	Cave
2020-05-05 04:17:27	2.182	Cave
2020-05-05 06:17:27	2.182	Cave
2020-05-05 08:17:27	2.155	Cave
2020-05-05 10:17:27	2.155	Cave
2020-05-05 12:17:27	2.155	Cave
2020-05-05 14:17:27	2.155	Cave
2020-05-05 16:17:27	2.155	Cave
2020-05-05 18:17:27	2.155	Cave
2020-05-05 20:17:27	2.155	Cave
2020-05-05 22:17:27	2.155	Cave
2020-05-06 00:17:27	2.155	Cave
2020-05-06 02:17:27	2.155	Cave
2020-05-06 04:17:27	2.155	Cave
2020-05-06 06:17:27	2.155	Cave
2020-05-06 08:17:27	2.155	Cave
2020-05-06 10:17:27	2.155	Cave
[truncated: 6,847 more rows]

## Sheet: Sant Josep
Supplementary Materials
Table S8: Raw data from the Sant Josep Cave and respective surface in Spain.
Date	Temperature (℃)	Location
2019-11-07 13:00:00	19.436	Cave
2019-11-07 15:00:00	19.413	Cave
2019-11-07 17:00:00	19.413	Cave
2019-11-07 19:00:00	19.389	Cave
2019-11-07 21:00:00	19.389	Cave
2019-11-07 23:00:00	19.389	Cave
2019-11-08 01:00:00	19.389	Cave
2019-11-08 03:00:00	19.389	Cave
2019-11-08 05:00:00	19.389	Cave
2019-11-08 07:00:00	19.389	Cave
2019-11-08 09:00:00	19.389	Cave
2019-11-08 11:00:00	19.389	Cave
2019-11-08 13:00:00	19.389	Cave
2019-11-08 15:00:00	19.389	Cave
2019-11-08 17:00:00	19.389	Cave
2019-11-08 19:00:00	19.389	Cave
2019-11-08 21:00:00	19.389	Cave
2019-11-08 23:00:00	19.389	Cave
2019-11-09 01:00:00	19.389	Cave
2019-11-09 03:00:00	19.389	Cave
2019-11-09 05:00:00	19.389	Cave
2019-11-09 07:00:00	19.389	Cave
2019-11-09 09:00:00	19.389	Cave
2019-11-09 11:00:00	19.389	Cave
2019-11-09 13:00:00	19.389	Cave
2019-11-09 15:00:00	19.389	Cave
2019-11-09 17:00:00	19.389	Cave
2019-11-09 19:00:00	19.389	Cave
2019-11-09 21:00:00	19.389	Cave
2019-11-09 23:00:00	19.389	Cave
2019-11-10 01:00:00	19.389	Cave
2019-11-10 03:00:00	19.389	Cave
2019-11-10 05:00:00	19.389	Cave
2019-11-10 07:00:00	19.389	Cave
2019-11-10 09:00:00	19.389	Cave
2019-11-10 11:00:00	19.389	Cave
2019-11-10 13:00:00	19.389	Cave
2019-11-10 15:00:00	19.389	Cave
2019-11-10 17:00:00	19.389	Cave
2019-11-10 19:00:00	19.389	Cave
2019-11-10 21:00:00	19.389	Cave
2019-11-10 23:00:00	19.389	Cave
2019-11-11 01:00:00	19.389	Cave
2019-11-11 03:00:00	19.389	Cave
2019-11-11 05:00:00	19.389	Cave
2019-11-11 07:00:00	19.389	Cave
2019-11-11 09:00:00	19.389	Cave
2019-11-11 11:00:00	19.389	Cave
2019-11-11 13:00:00	19.389	Cave
2019-11-11 15:00:00	19.389	Cave
2019-11-11 17:00:00	19.389	Cave
2019-11-11 19:00:00	19.389	Cave
2019-11-11 21:00:00	19.389	Cave
2019-11-11 23:00:00	19.389	Cave
2019-11-12 01:00:00	19.389	Cave
2019-11-12 03:00:00	19.389	Cave
2019-11-12 05:00:00	19.389	Cave
2019-11-12 07:00:00	19.389	Cave
2019-11-12 09:00:00	19.389	Cave
2019-11-12 11:00:00	19.389	Cave
2019-11-12 13:00:00	19.389	Cave
2019-11-12 15:00:00	19.389	Cave
2019-11-12 17:00:00	19.389	Cave
2019-11-12 19:00:00	19.389	Cave
2019-11-12 21:00:00	19.389	Cave
2019-11-12 23:00:00	19.389	Cave
2019-11-13 01:00:00	19.389	Cave
2019-11-13 03:00:00	19.389	Cave
2019-11-13 05:00:00	19.389	Cave
2019-11-13 07:00:00	19.389	Cave
2019-11-13 09:00:00	19.389	Cave
2019-11-13 11:00:00	19.389	Cave
2019-11-13 13:00:00	19.389	Cave
2019-11-13 15:00:00	19.389	Cave
2019-11-13 17:00:00	19.389	Cave
2019-11-13 19:00:00	19.389	Cave
2019-11-13 21:00:00	19.389	Cave
2019-11-13 23:00:00	19.389	Cave
2019-11-14 01:00:00	19.389	Cave
2019-11-14 03:00:00	19.389	Cave
2019-11-14 05:00:00	19.389	Cave
2019-11-14 07:00:00	19.389	Cave
2019-11-14 09:00:00	19.389	Cave
2019-11-14 11:00:00	19.389	Cave
2019-11-14 13:00:00	19.389	Cave
2019-11-14 15:00:00	19.389	Cave
2019-11-14 17:00:00	19.389	Cave
2019-11-14 19:00:00	19.389	Cave
2019-11-14 21:00:00	19.389	Cave
2019-11-14 23:00:00	19.389	Cave
2019-11-15 01:00:00	19.389	Cave
2019-11-15 03:00:00	19.389	Cave
2019-11-15 05:00:00	19.389	Cave
2019-11-15 07:00:00	19.389	Cave
2019-11-15 09:00:00	19.389	Cave
2019-11-15 11:00:00	19.389	Cave
2019-11-15 13:00:00	19.389	Cave
2019-11-15 15:00:00	19.389	Cave
2019-11-15 17:00:00	19.389	Cave
2019-11-15 19:00:00	19.389	Cave
2019-11-15 21:00:00	19.389	Cave
2019-11-15 23:00:00	19.389	Cave
2019-11-16 01:00:00	19.389	Cave
2019-11-16 03:00:00	19.389	Cave
2019-11-16 05:00:00	19.389	Cave
2019-11-16 07:00:00	19.389	Cave
2019-11-16 09:00:00	19.389	Cave
2019-11-16 11:00:00	19.389	Cave
2019-11-16 13:00:00	19.389	Cave
2019-11-16 15:00:00	19.389	Cave
2019-11-16 17:00:00	19.389	Cave
2019-11-16 19:00:00	19.389	Cave
2019-11-16 21:00:00	19.389	Cave
2019-11-16 23:00:00	19.389	Cave
2019-11-17 01:00:00	19.389	Cave
2019-11-17 03:00:00	19.389	Cave
2019-11-17 05:00:00	19.389	Cave
2019-11-17 07:00:00	19.389	Cave
2019-11-17 09:00:00	19.389	Cave
2019-11-17 11:00:00	19.389	Cave
2019-11-17 13:00:00	19.389	Cave
2019-11-17 15:00:00	19.389	Cave
2019-11-17 17:00:00	19.389	Cave
2019-11-17 19:00:00	19.389	Cave
2019-11-17 21:00:00	19.389	Cave
2019-11-17 23:00:00	19.389	Cave
2019-11-18 01:00:00	19.389	Cave
2019-11-18 03:00:00	19.389	Cave
2019-11-18 05:00:00	19.389	Cave
2019-11-18 07:00:00	19.389	Cave
2019-11-18 09:00:00	19.389	Cave
2019-11-18 11:00:00	19.389	Cave
2019-11-18 13:00:00	19.389	Cave
2019-11-18 15:00:00	19.389	Cave
2019-11-18 17:00:00	19.389	Cave
2019-11-18 19:00:00	19.389	Cave
2019-11-18 21:00:00	19.389	Cave
2019-11-18 23:00:00	19.389	Cave
2019-11-19 01:00:00	19.389	Cave
2019-11-19 03:00:00	19.413	Cave
2019-11-19 05:00:00	19.389	Cave
2019-11-19 07:00:00	19.413	Cave
2019-11-19 09:00:00	19.413	Cave
2019-11-19 11:00:00	19.413	Cave
2019-11-19 13:00:00	19.389	Cave
2019-11-19 15:00:00	19.413	Cave
2019-11-19 17:00:00	19.389	Cave
2019-11-19 19:00:00	19.389	Cave
2019-11-19 21:00:00	19.389	Cave
2019-11-19 23:00:00	19.413	Cave
2019-11-20 01:00:00	19.389	Cave
2019-11-20 03:00:00	19.413	Cave
2019-11-20 05:00:00	19.389	Cave
2019-11-20 07:00:00	19.413	Cave
2019-11-20 09:00:00	19.413	Cave
2019-11-20 11:00:00	19.389	Cave
2019-11-20 13:00:00	19.389	Cave
2019-11-20 15:00:00	19.389	Cave
2019-11-20 17:00:00	19.413	Cave
2019-11-20 19:00:00	19.389	Cave
2019-11-20 21:00:00	19.389	Cave
2019-11-20 23:00:00	19.389	Cave
2019-11-21 01:00:00	19.389	Cave
2019-11-21 03:00:00	19.413	Cave
2019-11-21 05:00:00	19.389	Cave
2019-11-21 07:00:00	19.389	Cave
2019-11-21 09:00:00	19.389	Cave
2019-11-21 11:00:00	19.389	Cave
2019-11-21 13:00:00	19.389	Cave
2019-11-21 15:00:00	19.389	Cave
2019-11-21 17:00:00	19.413	Cave
2019-11-21 19:00:00	19.389	Cave
2019-11-21 21:00:00	19.389	Cave
2019-11-21 23:00:00	19.413	Cave
2019-11-22 01:00:00	19.389	Cave
2019-11-22 03:00:00	19.413	Cave
2019-11-22 05:00:00	19.389	Cave
2019-11-22 07:00:00	19.389	Cave
2019-11-22 09:00:00	19.413	Cave
2019-11-22 11:00:00	19.413	Cave
2019-11-22 13:00:00	19.389	Cave
2019-11-22 15:00:00	19.389	Cave
2019-11-22 17:00:00	19.389	Cave
2019-11-22 19:00:00	19.389	Cave
2019-11-22 21:00:00	19.389	Cave
2019-11-22 23:00:00	19.389	Cave
2019-11-23 01:00:00	19.389	Cave
2019-11-23 03:00:00	19.389	Cave
2019-11-23 05:00:00	19.389	Cave
2019-11-23 07:00:00	19.389	Cave
2019-11-23 09:00:00	19.389	Cave
2019-11-23 11:00:00	19.389	Cave
2019-11-23 13:00:00	19.389	Cave
2019-11-23 15:00:00	19.413	Cave
2019-11-23 17:00:00	19.413	Cave
2019-11-23 19:00:00	19.413	Cave
2019-11-23 21:00:00	19.389	Cave
2019-11-23 23:00:00	19.413	Cave
2019-11-24 01:00:00	19.413	Cave
2019-11-24 03:00:00	19.413	Cave
2019-11-24 05:00:00	19.413	Cave
2019-11-24 07:00:00	19.413	Cave
2019-11-24 09:00:00	19.413	Cave
2019-11-24 11:00:00	19.413	Cave
2019-11-24 13:00:00	19.413	Cave
2019-11-24 15:00:00	19.413	Cave
2019-11-24 17:00:00	19.413	Cave
2019-11-24 19:00:00	19.413	Cave
2019-11-24 21:00:00	19.413	Cave
2019-11-24 23:00:00	19.413	Cave
2019-11-25 01:00:00	19.413	Cave
2019-11-25 03:00:00	19.413	Cave
2019-11-25 05:00:00	19.413	Cave
2019-11-25 07:00:00	19.413	Cave
2019-11-25 09:00:00	19.413	Cave
2019-11-25 11:00:00	19.413	Cave
2019-11-25 13:00:00	19.413	Cave
2019-11-25 15:00:00	19.413	Cave
2019-11-25 17:00:00	19.413	Cave
2019-11-25 19:00:00	19.413	Cave
2019-11-25 21:00:00	19.413	Cave
2019-11-25 23:00:00	19.413	Cave
2019-11-26 01:00:00	19.413	Cave
2019-11-26 03:00:00	19.413	Cave
2019-11-26 05:00:00	19.413	Cave
2019-11-26 07:00:00	19.413	Cave
2019-11-26 09:00:00	19.413	Cave
2019-11-26 11:00:00	19.413	Cave
2019-11-26 13:00:00	19.413	Cave
2019-11-26 15:00:00	19.413	Cave
2019-11-26 17:00:00	19.413	Cave
2019-11-26 19:00:00	19.413	Cave
2019-11-26 21:00:00	19.413	Cave
2019-11-26 23:00:00	19.413	Cave
2019-11-27 01:00:00	19.413	Cave
2019-11-27 03:00:00	19.413	Cave
2019-11-27 05:00:00	19.413	Cave
2019-11-27 07:00:00	19.413	Cave
2019-11-27 09:00:00	19.413	Cave
2019-11-27 11:00:00	19.413	Cave
2019-11-27 13:00:00	19.413	Cave
2019-11-27 15:00:00	19.413	Cave
2019-11-27 17:00:00	19.413	Cave
2019-11-27 19:00:00	19.413	Cave
2019-11-27 21:00:00	19.413	Cave
2019-11-27 23:00:00	19.413	Cave
2019-11-28 01:00:00	19.413	Cave
2019-11-28 03:00:00	19.413	Cave
2019-11-28 05:00:00	19.413	Cave
2019-11-28 07:00:00	19.413	Cave
2019-11-28 09:00:00	19.413	Cave
2019-11-28 11:00:00	19.413	Cave
2019-11-28 13:00:00	19.413	Cave
2019-11-28 15:00:00	19.413	Cave
2019-11-28 17:00:00	19.413	Cave
2019-11-28 19:00:00	19.413	Cave
2019-11-28 21:00:00	19.413	Cave
2019-11-28 23:00:00	19.413	Cave
2019-11-29 01:00:00	19.413	Cave
2019-11-29 03:00:00	19.413	Cave
2019-11-29 05:00:00	19.413	Cave
2019-11-29 07:00:00	19.413	Cave
2019-11-29 09:00:00	19.413	Cave
2019-11-29 11:00:00	19.413	Cave
2019-11-29 13:00:00	19.413	Cave
2019-11-29 15:00:00	19.413	Cave
2019-11-29 17:00:00	19.413	Cave
2019-11-29 19:00:00	19.413	Cave
2019-11-29 21:00:00	19.413	Cave
2019-11-29 23:00:00	19.413	Cave
2019-11-30 01:00:00	19.413	Cave
2019-11-30 03:00:00	19.413	Cave
2019-11-30 05:00:00	19.413	Cave
2019-11-30 07:00:00	19.413	Cave
2019-11-30 09:00:00	19.413	Cave
2019-11-30 11:00:00	19.413	Cave
2019-11-30 13:00:00	19.413	Cave
2019-11-30 15:00:00	19.413	Cave
2019-11-30 17:00:00	19.413	Cave
2019-11-30 19:00:00	19.413	Cave
2019-11-30 21:00:00	19.413	Cave
2019-11-30 23:00:00	19.413	Cave
2019-12-01 01:00:00	19.413	Cave
2019-12-01 03:00:00	19.413	Cave
2019-12-01 05:00:00	19.413	Cave
2019-12-01 07:00:00	19.413	Cave
2019-12-01 09:00:00	19.413	Cave
2019-12-01 11:00:00	19.413	Cave
2019-12-01 13:00:00	19.413	Cave
2019-12-01 15:00:00	19.413	Cave
2019-12-01 17:00:00	19.413	Cave
2019-12-01 19:00:00	19.413	Cave
2019-12-01 21:00:00	19.413	Cave
2019-12-01 23:00:00	19.413	Cave
2019-12-02 01:00:00	19.413	Cave
2019-12-02 03:00:00	19.413	Cave
2019-12-02 05:00:00	19.413	Cave
2019-12-02 07:00:00	19.413	Cave
2019-12-02 09:00:00	19.413	Cave
2019-12-02 11:00:00	19.413	Cave
2019-12-02 13:00:00	19.413	Cave
2019-12-02 15:00:00	19.413	Cave
2019-12-02 17:00:00	19.413	Cave
2019-12-02 19:00:00	19.413	Cave
2019-12-02 21:00:00	19.413	Cave
2019-12-02 23:00:00	19.413	Cave
2019-12-03 01:00:00	19.413	Cave
2019-12-03 03:00:00	19.413	Cave
2019-12-03 05:00:00	19.413	Cave
2019-12-03 07:00:00	19.413	Cave
2019-12-03 09:00:00	19.413	Cave
2019-12-03 11:00:00	19.413	Cave
2019-12-03 13:00:00	19.413	Cave
2019-12-03 15:00:00	19.413	Cave
2019-12-03 17:00:00	19.413	Cave
2019-12-03 19:00:00	19.413	Cave
2019-12-03 21:00:00	19.413	Cave
2019-12-03 23:00:00	19.413	Cave
2019-12-04 01:00:00	19.413	Cave
2019-12-04 03:00:00	19.413	Cave
2019-12-04 05:00:00	19.413	Cave
2019-12-04 07:00:00	19.413	Cave
2019-12-04 09:00:00	19.413	Cave
2019-12-04 11:00:00	19.413	Cave
2019-12-04 13:00:00	19.413	Cave
2019-12-04 15:00:00	19.413	Cave
2019-12-04 17:00:00	19.413	Cave
2019-12-04 19:00:00	19.413	Cave
2019-12-04 21:00:00	19.413	Cave
2019-12-04 23:00:00	19.413	Cave
2019-12-05 01:00:00	19.413	Cave
2019-12-05 03:00:00	19.413	Cave
2019-12-05 05:00:00	19.413	Cave
2019-12-05 07:00:00	19.413	Cave
2019-12-05 09:00:00	19.413	Cave
2019-12-05 11:00:00	19.413	Cave
2019-12-05 13:00:00	19.413	Cave
2019-12-05 15:00:00	19.413	Cave
2019-12-05 17:00:00	19.413	Cave
2019-12-05 19:00:00	19.413	Cave
2019-12-05 21:00:00	19.413	Cave
2019-12-05 23:00:00	19.413	Cave
2019-12-06 01:00:00	19.413	Cave
2019-12-06 03:00:00	19.413	Cave
2019-12-06 05:00:00	19.413	Cave
2019-12-06 07:00:00	19.413	Cave
2019-12-06 09:00:00	19.413	Cave
2019-12-06 11:00:00	19.413	Cave
2019-12-06 13:00:00	19.413	Cave
2019-12-06 15:00:00	19.413	Cave
2019-12-06 17:00:00	19.413	Cave
2019-12-06 19:00:00	19.413	Cave
2019-12-06 21:00:00	19.413	Cave
2019-12-06 23:00:00	19.413	Cave
2019-12-07 01:00:00	19.413	Cave
2019-12-07 03:00:00	19.413	Cave
2019-12-07 05:00:00	19.413	Cave
2019-12-07 07:00:00	19.413	Cave
2019-12-07 09:00:00	19.413	Cave
2019-12-07 11:00:00	19.413	Cave
2019-12-07 13:00:00	19.413	Cave
2019-12-07 15:00:00	19.413	Cave
2019-12-07 17:00:00	19.389	Cave
2019-12-07 19:00:00	19.389	Cave
2019-12-07 21:00:00	19.389	Cave
2019-12-07 23:00:00	19.389	Cave
2019-12-08 01:00:00	19.389	Cave
2019-12-08 03:00:00	19.389	Cave
2019-12-08 05:00:00	19.389	Cave
2019-12-08 07:00:00	19.389	Cave
2019-12-08 09:00:00	19.389	Cave
2019-12-08 11:00:00	19.389	Cave
2019-12-08 13:00:00	19.389	Cave
2019-12-08 15:00:00	19.389	Cave
2019-12-08 17:00:00	19.389	Cave
2019-12-08 19:00:00	19.389	Cave
2019-12-08 21:00:00	19.389	Cave
2019-12-08 23:00:00	19.389	Cave
2019-12-09 01:00:00	19.389	Cave
2019-12-09 03:00:00	19.389	Cave
2019-12-09 05:00:00	19.389	Cave
2019-12-09 07:00:00	19.389	Cave
2019-12-09 09:00:00	19.389	Cave
2019-12-09 11:00:00	19.389	Cave
2019-12-09 13:00:00	19.389	Cave
2019-12-09 15:00:00	19.389	Cave
2019-12-09 17:00:00	19.389	Cave
2019-12-09 19:00:00	19.365	Cave
2019-12-09 21:00:00	19.365	Cave
2019-12-09 23:00:00	19.365	Cave
2019-12-10 01:00:00	19.365	Cave
2019-12-10 03:00:00	19.365	Cave
2019-12-10 05:00:00	19.365	Cave
2019-12-10 07:00:00	19.365	Cave
2019-12-10 09:00:00	19.365	Cave
2019-12-10 11:00:00	19.365	Cave
2019-12-10 13:00:00	19.365	Cave
2019-12-10 15:00:00	19.365	Cave
2019-12-10 17:00:00	19.365	Cave
2019-12-10 19:00:00	19.365	Cave
2019-12-10 21:00:00	19.365	Cave
2019-12-10 23:00:00	19.365	Cave
2019-12-11 01:00:00	19.365	Cave
2019-12-11 03:00:00	19.365	Cave
2019-12-11 05:00:00	19.365	Cave
2019-12-11 07:00:00	19.365	Cave
2019-12-11 09:00:00	19.365	Cave
2019-12-11 11:00:00	19.365	Cave
2019-12-11 13:00:00	19.365	Cave
2019-12-11 15:00:00	19.365	Cave
2019-12-11 17:00:00	19.365	Cave
2019-12-11 19:00:00	19.365	Cave
2019-12-11 21:00:00	19.341	Cave
2019-12-11 23:00:00	19.341	Cave
2019-12-12 01:00:00	19.341	Cave
2019-12-12 03:00:00	19.341	Cave
2019-12-12 05:00:00	19.341	Cave
2019-12-12 07:00:00	19.341	Cave
2019-12-12 09:00:00	19.341	Cave
2019-12-12 11:00:00	19.341	Cave
2019-12-12 13:00:00	19.341	Cave
2019-12-12 15:00:00	19.341	Cave
2019-12-12 17:00:00	19.341	Cave
2019-12-12 19:00:00	19.341	Cave
2019-12-12 21:00:00	19.341	Cave
2019-12-12 23:00:00	19.341	Cave
2019-12-13 01:00:00	19.341	Cave
2019-12-13 03:00:00	19.341	Cave
2019-12-13 05:00:00	19.341	Cave
2019-12-13 07:00:00	19.341	Cave
2019-12-13 09:00:00	19.341	Cave
2019-12-13 11:00:00	19.341	Cave
2019-12-13 13:00:00	19.341	Cave
2019-12-13 15:00:00	19.318	Cave
2019-12-13 17:00:00	19.318	Cave
2019-12-13 19:00:00	19.318	Cave
2019-12-13 21:00:00	19.318	Cave
2019-12-13 23:00:00	19.318	Cave
2019-12-14 01:00:00	19.318	Cave
2019-12-14 03:00:00	19.318	Cave
2019-12-14 05:00:00	19.318	Cave
2019-12-14 07:00:00	19.318	Cave
2019-12-14 09:00:00	19.318	Cave
2019-12-14 11:00:00	19.318	Cave
2019-12-14 13:00:00	19.318	Cave
2019-12-14 15:00:00	19.318	Cave
2019-12-14 17:00:00	19.318	Cave
2019-12-14 19:00:00	19.318	Cave
2019-12-14 21:00:00	19.318	Cave
2019-12-14 23:00:00	19.318	Cave
2019-12-15 01:00:00	19.318	Cave
2019-12-15 03:00:00	19.318	Cave
2019-12-15 05:00:00	19.318	Cave
2019-12-15 07:00:00	19.318	Cave
2019-12-15 09:00:00	19.318	Cave
2019-12-15 11:00:00	19.318	Cave
2019-12-15 13:00:00	19.318	Cave
2019-12-15 15:00:00	19.318	Cave
2019-12-15 17:00:00	19.318	Cave
2019-12-15 19:00:00	19.318	Cave
2019-12-15 21:00:00	19.318	Cave
2019-12-15 23:00:00	19.318	Cave
2019-12-16 01:00:00	19.294	Cave
2019-12-16 03:00:00	19.294	Cave
2019-12-16 05:00:00	19.294	Cave
2019-12-16 07:00:00	19.294	Cave
2019-12-16 09:00:00	19.294	Cave
2019-12-16 11:00:00	19.294	Cave
2019-12-16 13:00:00	19.294	Cave
2019-12-16 15:00:00	19.294	Cave
2019-12-16 17:00:00	19.294	Cave
2019-12-16 19:00:00	19.294	Cave
2019-12-16 21:00:00	19.294	Cave
2019-12-16 23:00:00	19.294	Cave
2019-12-17 01:00:00	19.294	Cave
2019-12-17 03:00:00	19.294	Cave
2019-12-17 05:00:00	19.294	Cave
2019-12-17 07:00:00	19.294	Cave
2019-12-17 09:00:00	19.294	Cave
2019-12-17 11:00:00	19.294	Cave
2019-12-17 13:00:00	19.294	Cave
2019-12-17 15:00:00	19.294	Cave
2019-12-17 17:00:00	19.294	Cave
2019-12-17 19:00:00	19.294	Cave
2019-12-17 21:00:00	19.294	Cave
2019-12-17 23:00:00	19.294	Cave
2019-12-18 01:00:00	19.294	Cave
2019-12-18 03:00:00	19.294	Cave
2019-12-18 05:00:00	19.294	Cave
2019-12-18 07:00:00	19.294	Cave
2019-12-18 09:00:00	19.294	Cave
2019-12-18 11:00:00	19.294	Cave
2019-12-18 13:00:00	19.294	Cave
2019-12-18 15:00:00	19.294	Cave
2019-12-18 17:00:00	19.294	Cave
2019-12-18 19:00:00	19.294	Cave
2019-12-18 21:00:00	19.27	Cave
2019-12-18 23:00:00	19.27	Cave
2019-12-19 01:00:00	19.27	Cave
2019-12-19 03:00:00	19.27	Cave
2019-12-19 05:00:00	19.27	Cave
2019-12-19 07:00:00	19.27	Cave
2019-12-19 09:00:00	19.27	Cave
2019-12-19 11:00:00	19.27	Cave
2019-12-19 13:00:00	19.27	Cave
2019-12-19 15:00:00	19.27	Cave
2019-12-19 17:00:00	19.27	Cave
2019-12-19 19:00:00	19.27	Cave
2019-12-19 21:00:00	19.27	Cave
2019-12-19 23:00:00	19.27	Cave
2019-12-20 01:00:00	19.27	Cave
2019-12-20 03:00:00	19.27	Cave
2019-12-20 05:00:00	19.27	Cave
2019-12-20 07:00:00	19.27	Cave
2019-12-20 09:00:00	19.27	Cave
2019-12-20 11:00:00	19.27	Cave
2019-12-20 13:00:00	19.27	Cave
2019-12-20 15:00:00	19.27	Cave
2019-12-20 17:00:00	19.27	Cave
2019-12-20 19:00:00	19.27	Cave
2019-12-20 21:00:00	19.27	Cave
2019-12-20 23:00:00	19.27	Cave
2019-12-21 01:00:00	19.27	Cave
2019-12-21 03:00:00	19.27	Cave
2019-12-21 05:00:00	19.27	Cave
2019-12-21 07:00:00	19.27	Cave
2019-12-21 09:00:00	19.27	Cave
2019-12-21 11:00:00	19.27	Cave
2019-12-21 13:00:00	19.27	Cave
2019-12-21 15:00:00	19.27	Cave
2019-12-21 17:00:00	19.27	Cave
2019-12-21 19:00:00	19.27	Cave
2019-12-21 21:00:00	19.27	Cave
2019-12-21 23:00:00	19.27	Cave
2019-12-22 01:00:00	19.27	Cave
2019-12-22 03:00:00	19.27	Cave
2019-12-22 05:00:00	19.27	Cave
2019-12-22 07:00:00	19.27	Cave
2019-12-22 09:00:00	19.27	Cave
2019-12-22 11:00:00	19.27	Cave
2019-12-22 13:00:00	19.27	Cave
2019-12-22 15:00:00	19.27	Cave
2019-12-22 17:00:00	19.27	Cave
2019-12-22 19:00:00	19.27	Cave
2019-12-22 21:00:00	19.246	Cave
2019-12-22 23:00:00	19.246	Cave
2019-12-23 01:00:00	19.246	Cave
2019-12-23 03:00:00	19.246	Cave
2019-12-23 05:00:00	19.246	Cave
2019-12-23 07:00:00	19.246	Cave
2019-12-23 09:00:00	19.246	Cave
2019-12-23 11:00:00	19.246	Cave
2019-12-23 13:00:00	19.246	Cave
2019-12-23 15:00:00	19.246	Cave
2019-12-23 17:00:00	19.246	Cave
2019-12-23 19:00:00	19.246	Cave
2019-12-23 21:00:00	19.246	Cave
2019-12-23 23:00:00	19.246	Cave
2019-12-24 01:00:00	19.246	Cave
2019-12-24 03:00:00	19.246	Cave
2019-12-24 05:00:00	19.246	Cave
2019-12-24 07:00:00	19.246	Cave
2019-12-24 09:00:00	19.246	Cave
2019-12-24 11:00:00	19.246	Cave
2019-12-24 13:00:00	19.246	Cave
2019-12-24 15:00:00	19.246	Cave
2019-12-24 17:00:00	19.246	Cave
2019-12-24 19:00:00	19.246	Cave
2019-12-24 21:00:00	19.246	Cave
2019-12-24 23:00:00	19.246	Cave
2019-12-25 01:00:00	19.246	Cave
2019-12-25 03:00:00	19.246	Cave
2019-12-25 05:00:00	19.246	Cave
2019-12-25 07:00:00	19.246	Cave
2019-12-25 09:00:00	19.246	Cave
2019-12-25 11:00:00	19.246	Cave
2019-12-25 13:00:00	19.246	Cave
2019-12-25 15:00:00	19.246	Cave
2019-12-25 17:00:00	19.246	Cave
2019-12-25 19:00:00	19.246	Cave
2019-12-25 21:00:00	19.246	Cave
2019-12-25 23:00:00	19.246	Cave
2019-12-26 01:00:00	19.246	Cave
2019-12-26 03:00:00	19.246	Cave
2019-12-26 05:00:00	19.246	Cave
2019-12-26 07:00:00	19.246	Cave
2019-12-26 09:00:00	19.246	Cave
2019-12-26 11:00:00	19.246	Cave
2019-12-26 13:00:00	19.246	Cave
[truncated: 8,987 more rows]

## Sheet: Honda de Güimar
Supplementary Materials
[truncated: 8,760 more rows]

[truncated: 4 more sheets: Vale Telheiro, Cerâmica, Planinska, Viento]
